# Supplementary material for: Stepwise assembly and release of Tc toxins from Yersinia entomophaga
Source: Nat Microbiol. 2024 Feb 5;9(2):405–20. doi: 10.1038/s41564-024-01611-2 (PMC10847046; doi:10.1038/s41564-024-01611-2)
Supplement: Supplementary file 4 — Mass spectrometry data. [file 41564_2024_1611_MOESM4_ESM.xls]

## Sheet: Peptide Report for 1938231
1938231, Peptide report created on 01/15/2024
Experiment: 1938231
	Peak List Generator: Unspecified
		Version: Unspecified
		Charge States Calculated: unknown
		Deisotoped: unknown
		Textual Annotation:
	Database Set: 1 Database
		Database Name: the p3553_935293_Yersinia_entomophaga_d_20200529 database
			Version:
			Taxonomy: All Entries
			Number of Proteins: 8417
		Does database contain common contaminants?: No
	Search Engine Set: 1 Search Engine
		Search Engine: Mascot
			Version: 2.7.0.1
			Samples: All Samples
			Fragment Tolerance: 0.030 Da (Monoisotopic)
			Parent Tolerance: 10.0 PPM (Monoisotopic)
			Fixed Modifications:
			Variable Modifications: +16 on M (Oxidation)
			Database: the p3553_935293_Yersinia_entomophaga_d_20200529 database (unknown version, 8417 entries)
			Digestion Enzyme: Trypsin
			Max Missed Cleavages: 2
			Probability Model:
				20210709_C25420_002_S304493_chi2-GFP_FTHCD (F295758): Peptide Prophet with Delta Mass Correction [+2 and below,+3,+4,+5,+6,+7,+8,+9 and above]
	Scaffold: Version: Scaffold_5.2.2
		Modification Metadata Set: 2334 modifications
			Source: /usr/local/Scaffold/Scaffold4/parameters/unimod.xml
			Comment:
		Protein Grouping Strategy: Experiment-wide grouping with protein cluster analysis
		Peptide Thresholds: 24.0% minimum
		Protein Thresholds: 37.0% minimum and 2 peptides minimum
		Peptide FDR: 0.0% (Decoy)
		Protein FDR: 0.0% (Decoy)
		GO Annotation Source(s):
		Pathway Annotation Source(s): Unknown
		Alternate ID Source(s):
Experiment name	Biological sample category	Biological sample name	MS/MS sample name	Protein name	Protein accession numbers	Alternate IDs	Database sources	Protein molecular weight (Da)	Protein identification probability	Exclusive unique peptide count	Exclusive unique spectrum count	Total spectrum count	Percentage of total spectra	Percentage sequence coverage	Peptide sequence	Previous amino acid	Next amino acid	Best Peptide identification probability	Best Mascot Ion Score	Best Mascot Identity Score	Best Mascot Homology Score	Best Mascot Delta Ion Score	Number of identified +1H spectra	Number of identified +2H spectra	Number of identified +3H spectra	Number of identified +4H spectra	Number of enzymatic termini	Calculated +1H Peptide Mass (AMU)	Median Retention Time	Total Precursor Intensity	Total TIC	Peptide start index	Peptide stop index	Star Category	Assigned	Other Proteins
1938231	N/A	chi2-GFP	20210709_C25420_002_S304493_chi2-GFP_FTHCD (F295758)	Bifunctional polymyxin resistance protein ArnA OS=Yersinia entomophaga OX=935293 GN=arnA PE=3 SV=1	tr|A0A3S6EY80|A0A3S6EY80_YERET		p3553_935293_Yersinia_entomophaga_d_20200529.fasta	75,042.2	1	5	5	5	0.000212	0.072	ARPLDIEHQK	R	L	0.987	51.2	25	16.2	51.2	0	0	1	0	2	1,206.6591	1,114.00		874708	245	254	Empty	TRUE
1938231	N/A	chi2-GFP	20210709_C25420_002_S304493_chi2-GFP_FTHCD (F295758)	Bifunctional polymyxin resistance protein ArnA OS=Yersinia entomophaga OX=935293 GN=arnA PE=3 SV=1	tr|A0A3S6EY80|A0A3S6EY80_YERET		p3553_935293_Yersinia_entomophaga_d_20200529.fasta	75,042.2	1	5	5	5	0.000212	0.072	GETETGVTLHK	K	M	0.997	30.7	25	14.9	30.7	0	1	0	0	2	1,171.5955	1,130.00		800458	124	134	Empty	TRUE
1938231	N/A	chi2-GFP	20210709_C25420_002_S304493_chi2-GFP_FTHCD (F295758)	Bifunctional polymyxin resistance protein ArnA OS=Yersinia entomophaga OX=935293 GN=arnA PE=3 SV=1	tr|A0A3S6EY80|A0A3S6EY80_YERET		p3553_935293_Yersinia_entomophaga_d_20200529.fasta	75,042.2	1	5	5	5	0.000212	0.072	LDNLDAAR	R	I	0.99	62.1	25	30.1	49	0	1	0	0	2	887.458	1,257.00		1506000	498	505	Empty	TRUE
1938231	N/A	chi2-GFP	20210709_C25420_002_S304493_chi2-GFP_FTHCD (F295758)	Bifunctional polymyxin resistance protein ArnA OS=Yersinia entomophaga OX=935293 GN=arnA PE=3 SV=1	tr|A0A3S6EY80|A0A3S6EY80_YERET		p3553_935293_Yersinia_entomophaga_d_20200529.fasta	75,042.2	1	5	5	5	0.000212	0.072	LIVGPINK	R	Q	0.99	43.2	25	19.4	39.5	0	1	0	0	2	853.551	1,936.00		2285450	451	458	Empty	TRUE
1938231	N/A	chi2-GFP	20210709_C25420_002_S304493_chi2-GFP_FTHCD (F295758)	Bifunctional polymyxin resistance protein ArnA OS=Yersinia entomophaga OX=935293 GN=arnA PE=3 SV=1	tr|A0A3S6EY80|A0A3S6EY80_YERET		p3553_935293_Yersinia_entomophaga_d_20200529.fasta	75,042.2	1	5	5	5	0.000212	0.072	RADAGDIAGQR	K	K	0.374	15.1	25	14.9	14.1	0	1	0	0	2	1,129.5710	977		108237	138	148	Empty	TRUE
1938231	N/A	chi2-GFP	20210709_C25420_002_S304493_chi2-GFP_FTHCD (F295758)	DNA-directed RNA polymerase subunit beta' OS=Yersinia entomophaga OX=935293 GN=rpoC PE=3 SV=1	tr|A0A3S6EYY0|A0A3S6EYY0_YERET		p3553_935293_Yersinia_entomophaga_d_20200529.fasta	154,862.4	1	21	22	22	0.000933	0.188	AAAESSIQVK	R	N	0.997	33.8	25	15.1	33.8	0	1	0	0	2	1,003.5418	1,215.00		504567	944	953	Empty	TRUE
1938231	N/A	chi2-GFP	20210709_C25420_002_S304493_chi2-GFP_FTHCD (F295758)	DNA-directed RNA polymerase subunit beta' OS=Yersinia entomophaga OX=935293 GN=rpoC PE=3 SV=1	tr|A0A3S6EYY0|A0A3S6EYY0_YERET		p3553_935293_Yersinia_entomophaga_d_20200529.fasta	154,862.4	1	21	22	22	0.000933	0.188	EELNETNSETK	R	R	0.997	54.4	25	16.4	54.4	0	1	0	0	2	1,293.5805	975		320546	203	213	Empty	TRUE
1938231	N/A	chi2-GFP	20210709_C25420_002_S304493_chi2-GFP_FTHCD (F295758)	DNA-directed RNA polymerase subunit beta' OS=Yersinia entomophaga OX=935293 GN=rpoC PE=3 SV=1	tr|A0A3S6EYY0|A0A3S6EYY0_YERET		p3553_935293_Yersinia_entomophaga_d_20200529.fasta	154,862.4	1	21	22	22	0.000933	0.188	EELNETNSETKR	R	K	0.997	71.5	25	17.5	71.5	0	1	1	0	2	1,449.6816	927		953759	203	214	Empty	TRUE
1938231	N/A	chi2-GFP	20210709_C25420_002_S304493_chi2-GFP_FTHCD (F295758)	DNA-directed RNA polymerase subunit beta' OS=Yersinia entomophaga OX=935293 GN=rpoC PE=3 SV=1	tr|A0A3S6EYY0|A0A3S6EYY0_YERET		p3553_935293_Yersinia_entomophaga_d_20200529.fasta	154,862.4	1	21	22	22	0.000933	0.188	GDGAEVQGGETVANWDPHIMPVVTEVSGFIR	K	F	0.843	32.1	25	15	32.1	0	0	1	0	2	3,267.5742	3,675.00		744203	1006	1036	Empty	TRUE
1938231	N/A	chi2-GFP	20210709_C25420_002_S304493_chi2-GFP_FTHCD (F295758)	DNA-directed RNA polymerase subunit beta' OS=Yersinia entomophaga OX=935293 GN=rpoC PE=3 SV=1	tr|A0A3S6EYY0|A0A3S6EYY0_YERET		p3553_935293_Yersinia_entomophaga_d_20200529.fasta	154,862.4	1	21	22	22	0.000933	0.188	GDVVSDGPESPHDILR	R	L	0.997	79.1	25	17.9	79.1	0	1	0	0	2	1,692.8190	1,946.00		875890	1207	1222	Empty	TRUE
1938231	N/A	chi2-GFP	20210709_C25420_002_S304493_chi2-GFP_FTHCD (F295758)	DNA-directed RNA polymerase subunit beta' OS=Yersinia entomophaga OX=935293 GN=rpoC PE=3 SV=1	tr|A0A3S6EYY0|A0A3S6EYY0_YERET		p3553_935293_Yersinia_entomophaga_d_20200529.fasta	154,862.4	1	21	22	22	0.000933	0.188	GLMAKPDGSIIETPITANFR	R	E	0.991	50	25	16.1	50	0	0	1	0	2	2,131.1219	2,889.00		2284390	745	764	Empty	TRUE
1938231	N/A	chi2-GFP	20210709_C25420_002_S304493_chi2-GFP_FTHCD (F295758)	DNA-directed RNA polymerase subunit beta' OS=Yersinia entomophaga OX=935293 GN=rpoC PE=3 SV=1	tr|A0A3S6EYY0|A0A3S6EYY0_YERET		p3553_935293_Yersinia_entomophaga_d_20200529.fasta	154,862.4	1	21	22	22	0.000933	0.188	HIEVIVR	K	Q	0.9	34.1	25	30.5	18.7	0	1	0	0	2	865.525	1,548.00		2131570	1252	1258	Empty	TRUE
1938231	N/A	chi2-GFP	20210709_C25420_002_S304493_chi2-GFP_FTHCD (F295758)	DNA-directed RNA polymerase subunit beta' OS=Yersinia entomophaga OX=935293 GN=rpoC PE=3 SV=1	tr|A0A3S6EYY0|A0A3S6EYY0_YERET		p3553_935293_Yersinia_entomophaga_d_20200529.fasta	154,862.4	1	21	22	22	0.000933	0.188	IALASPDMIR	K	S	0.997	58.5	25	16.7	58.5	0	1	0	0	2	1,086.5977	2,356.00		602748	22	31	Empty	TRUE
1938231	N/A	chi2-GFP	20210709_C25420_002_S304493_chi2-GFP_FTHCD (F295758)	DNA-directed RNA polymerase subunit beta' OS=Yersinia entomophaga OX=935293 GN=rpoC PE=3 SV=1	tr|A0A3S6EYY0|A0A3S6EYY0_YERET		p3553_935293_Yersinia_entomophaga_d_20200529.fasta	154,862.4	1	21	22	22	0.000933	0.188	IGLLLDMPLR	R	D	0.997	66.2	25	24.1	59.2	0	1	0	0	2	1,140.6812	3,409.00		436584	124	133	Empty	TRUE
1938231	N/A	chi2-GFP	20210709_C25420_002_S304493_chi2-GFP_FTHCD (F295758)	DNA-directed RNA polymerase subunit beta' OS=Yersinia entomophaga OX=935293 GN=rpoC PE=3 SV=1	tr|A0A3S6EYY0|A0A3S6EYY0_YERET		p3553_935293_Yersinia_entomophaga_d_20200529.fasta	154,862.4	1	21	22	22	0.000933	0.188	KPETINYR	K	T	0.99	43	25	17	41.7	0	1	0	0	2	1,020.5473	1,077.00		1411680	40	47	Empty	TRUE
1938231	N/A	chi2-GFP	20210709_C25420_002_S304493_chi2-GFP_FTHCD (F295758)	DNA-directed RNA polymerase subunit beta' OS=Yersinia entomophaga OX=935293 GN=rpoC PE=3 SV=1	tr|A0A3S6EYY0|A0A3S6EYY0_YERET		p3553_935293_Yersinia_entomophaga_d_20200529.fasta	154,862.4	1	21	22	22	0.000933	0.188	LGIQAFEPVLIEGK	R	A	0.997	76.8	25	17.8	76.8	0	1	0	0	2	1,513.8627	3,272.00		1556520	432	445	Empty	TRUE
1938231	N/A	chi2-GFP	20210709_C25420_002_S304493_chi2-GFP_FTHCD (F295758)	DNA-directed RNA polymerase subunit beta' OS=Yersinia entomophaga OX=935293 GN=rpoC PE=3 SV=1	tr|A0A3S6EYY0|A0A3S6EYY0_YERET		p3553_935293_Yersinia_entomophaga_d_20200529.fasta	154,862.4	1	21	22	22	0.000933	0.188	LIDEFGR	K	T	0.9	32.8	25	19.8	28.1	0	1	0	0	2	849.447	1,864.00		2824740	984	990	Empty	TRUE
1938231	N/A	chi2-GFP	20210709_C25420_002_S304493_chi2-GFP_FTHCD (F295758)	DNA-directed RNA polymerase subunit beta' OS=Yersinia entomophaga OX=935293 GN=rpoC PE=3 SV=1	tr|A0A3S6EYY0|A0A3S6EYY0_YERET		p3553_935293_Yersinia_entomophaga_d_20200529.fasta	154,862.4	1	21	22	22	0.000933	0.188	LLDLAAPDIIVR	R	N	0.997	64.8	25	17.1	64.8	0	1	0	0	2	1,308.7888	3,224.00		2175600	282	293	Empty	TRUE
1938231	N/A	chi2-GFP	20210709_C25420_002_S304493_chi2-GFP_FTHCD (F295758)	DNA-directed RNA polymerase subunit beta' OS=Yersinia entomophaga OX=935293 GN=rpoC PE=3 SV=1	tr|A0A3S6EYY0|A0A3S6EYY0_YERET		p3553_935293_Yersinia_entomophaga_d_20200529.fasta	154,862.4	1	21	22	22	0.000933	0.188	LVISPLDGSDAYEEMIPK	R	W	0.997	54.2	25	16.4	54.2	0	1	0	0	2	1,976.9888	3,231.00		769258	1175	1192	Empty	TRUE
1938231	N/A	chi2-GFP	20210709_C25420_002_S304493_chi2-GFP_FTHCD (F295758)	DNA-directed RNA polymerase subunit beta' OS=Yersinia entomophaga OX=935293 GN=rpoC PE=3 SV=1	tr|A0A3S6EYY0|A0A3S6EYY0_YERET		p3553_935293_Yersinia_entomophaga_d_20200529.fasta	154,862.4	1	21	22	22	0.000933	0.188	MGAEAIQALLK	K	N	0.997	79.2	25	17.9	79.2	0	1	0	0	2	1,144.6396	2,864.00		2463910	180	190	Empty	TRUE
1938231	N/A	chi2-GFP	20210709_C25420_002_S304493_chi2-GFP_FTHCD (F295758)	DNA-directed RNA polymerase subunit beta' OS=Yersinia entomophaga OX=935293 GN=rpoC PE=3 SV=1	tr|A0A3S6EYY0|A0A3S6EYY0_YERET		p3553_935293_Yersinia_entomophaga_d_20200529.fasta	154,862.4	1	21	22	22	0.000933	0.188	QTDELTGLSSLVVLDSAER	R	T	0.989	24.4	25	14.5	24.4	0	1	0	0	2	2,033.0399	3,289.00		2533710	1049	1067	Empty	TRUE
1938231	N/A	chi2-GFP	20210709_C25420_002_S304493_chi2-GFP_FTHCD (F295758)	DNA-directed RNA polymerase subunit beta' OS=Yersinia entomophaga OX=935293 GN=rpoC PE=3 SV=1	tr|A0A3S6EYY0|A0A3S6EYY0_YERET		p3553_935293_Yersinia_entomophaga_d_20200529.fasta	154,862.4	1	21	22	22	0.000933	0.188	SVITVGPYLR	R	L	0.977	20.9	25	14.3	20.9	0	1	0	0	2	1,104.6412	2,504.00		3821180	353	362	Empty	TRUE
1938231	N/A	chi2-GFP	20210709_C25420_002_S304493_chi2-GFP_FTHCD (F295758)	DNA-directed RNA polymerase subunit beta' OS=Yersinia entomophaga OX=935293 GN=rpoC PE=3 SV=1	tr|A0A3S6EYY0|A0A3S6EYY0_YERET		p3553_935293_Yersinia_entomophaga_d_20200529.fasta	154,862.4	1	21	22	22	0.000933	0.188	VIDIWAAANER	K	V	0.997	59.7	25	16.7	59.7	0	1	0	0	2	1,257.6586	2,650.00		2149910	682	692	Empty	TRUE
1938231	N/A	chi2-GFP	20210709_C25420_002_S304493_chi2-GFP_FTHCD (F295758)	DNA-directed RNA polymerase subunit beta' OS=Yersinia entomophaga OX=935293 GN=rpoC PE=3 SV=1	tr|A0A3S6EYY0|A0A3S6EYY0_YERET		p3553_935293_Yersinia_entomophaga_d_20200529.fasta	154,862.4	1	21	22	22	0.000933	0.188	VLTEAAVAGK	R	R	0.917	17.9	25	14.1	17.9	0	1	0	0	2	958.557	1,447.00		1787530	1331	1340	Empty	TRUE
1938231	N/A	chi2-GFP	20210709_C25420_002_S304493_chi2-GFP_FTHCD (F295758)	DNA-directed RNA polymerase subunit beta' OS=Yersinia entomophaga OX=935293 GN=rpoC PE=3 SV=1	tr|A0A3S6EYY0|A0A3S6EYY0_YERET		p3553_935293_Yersinia_entomophaga_d_20200529.fasta	154,862.4	1	21	22	22	0.000933	0.188	VTAEEVLKPGTADILVPR	R	N	0.997	137	25	21.6	137	0	0	1	0	2	1,908.0803	2,628.00		4019140	843	860	Empty	TRUE
1938231	N/A	chi2-GFP	20210709_C25420_002_S304493_chi2-GFP_FTHCD (F295758)	DNA-directed RNA polymerase subunit beta' OS=Yersinia entomophaga OX=935293 GN=rpoC PE=3 SV=1	tr|A0A3S6EYY0|A0A3S6EYY0_YERET		p3553_935293_Yersinia_entomophaga_d_20200529.fasta	154,862.4	1	21	22	22	0.000933	0.188	YITNEVQEVYR	R	L	0.997	73.2	25	17.6	73.2	0	1	0	0	2	1,413.7008	2,064.00		1534930	1232	1242	Empty	TRUE
1938231	N/A	chi2-GFP	20210709_C25420_002_S304493_chi2-GFP_FTHCD (F295758)	30S ribosomal protein S4 OS=Yersinia entomophaga OX=935293 GN=rpsD PE=3 SV=1	tr|A0A3S6F1C7|A0A3S6F1C7_YERET		p3553_935293_Yersinia_entomophaga_d_20200529.fasta	23,549.7	1	7	7	7	0.000297	0.325	EGTDLFLK	R	S	0.99	53.5	25	20.1	49.6	0	1	0	0	2	922.488	2,205.00		2510150	15	22	Empty	TRUE
1938231	N/A	chi2-GFP	20210709_C25420_002_S304493_chi2-GFP_FTHCD (F295758)	30S ribosomal protein S4 OS=Yersinia entomophaga OX=935293 GN=rpsD PE=3 SV=1	tr|A0A3S6F1C7|A0A3S6F1C7_YERET		p3553_935293_Yersinia_entomophaga_d_20200529.fasta	23,549.7	1	7	7	7	0.000297	0.325	GNTGANLLQLLEGR	K	L	0.997	96.3	25	19	96.3	0	1	0	0	2	1,455.7916	3,370.00		1606630	84	97	Empty	TRUE
1938231	N/A	chi2-GFP	20210709_C25420_002_S304493_chi2-GFP_FTHCD (F295758)	30S ribosomal protein S4 OS=Yersinia entomophaga OX=935293 GN=rpsD PE=3 SV=1	tr|A0A3S6F1C7|A0A3S6F1C7_YERET		p3553_935293_Yersinia_entomophaga_d_20200529.fasta	23,549.7	1	7	7	7	0.000297	0.325	IEQPPGQHGAR	K	K	0.827	31.9	25	15	31.9	0	0	1	0	2	1,189.6074	925		544688	34	44	Empty	TRUE
1938231	N/A	chi2-GFP	20210709_C25420_002_S304493_chi2-GFP_FTHCD (F295758)	30S ribosomal protein S4 OS=Yersinia entomophaga OX=935293 GN=rpsD PE=3 SV=1	tr|A0A3S6F1C7|A0A3S6F1C7_YERET		p3553_935293_Yersinia_entomophaga_d_20200529.fasta	23,549.7	1	7	7	7	0.000297	0.325	LDNVVYR	R	M	0.9	50.4	25	16.1	50.4	0	1	0	0	2	878.473	1,498.00		4575270	98	104	Empty	TRUE
1938231	N/A	chi2-GFP	20210709_C25420_002_S304493_chi2-GFP_FTHCD (F295758)	30S ribosomal protein S4 OS=Yersinia entomophaga OX=935293 GN=rpsD PE=3 SV=1	tr|A0A3S6F1C7|A0A3S6F1C7_YERET		p3553_935293_Yersinia_entomophaga_d_20200529.fasta	23,549.7	1	7	7	7	0.000297	0.325	LKGNTGANLLQLLEGR	R	L	0.995	50.2	25	16.1	50.2	0	0	1	0	2	1,696.9707	3,135.00		1794910	82	97	Empty	TRUE
1938231	N/A	chi2-GFP	20210709_C25420_002_S304493_chi2-GFP_FTHCD (F295758)	30S ribosomal protein S4 OS=Yersinia entomophaga OX=935293 GN=rpsD PE=3 SV=1	tr|A0A3S6F1C7|A0A3S6F1C7_YERET		p3553_935293_Yersinia_entomophaga_d_20200529.fasta	23,549.7	1	7	7	7	0.000297	0.325	MGFGATR	R	A	0.9	30.1	25	14.9	30.1	0	1	0	0	2	755.351	1,135.00		295676	105	111	Empty	TRUE
1938231	N/A	chi2-GFP	20210709_C25420_002_S304493_chi2-GFP_FTHCD (F295758)	30S ribosomal protein S4 OS=Yersinia entomophaga OX=935293 GN=rpsD PE=3 SV=1	tr|A0A3S6F1C7|A0A3S6F1C7_YERET		p3553_935293_Yersinia_entomophaga_d_20200529.fasta	23,549.7	1	7	7	7	0.000297	0.325	VVNIASYQVSPNDVVSIR	R	E	0.997	89.1	25	18.6	89.1	0	1	0	0	2	1,960.0497	2,777.00		1211110	129	146	Empty	TRUE
1938231	N/A	chi2-GFP	20210709_C25420_002_S304493_chi2-GFP_FTHCD (F295758)	Acetyltransferase component of pyruvate dehydrogenase complex OS=Yersinia entomophaga OX=935293 GN=aceF PE=3 SV=1	tr|A0A3S6F2L9|A0A3S6F2L9_YERET		p3553_935293_Yersinia_entomophaga_d_20200529.fasta	65,245.4	1	4	4	4	0.00017	0.0635	FNSSISEDGQK	R	L	0.997	58.7	25	16.7	58.7	0	1	0	0	2	1,211.5539	1,213.00		762203	477	487	Empty	TRUE
1938231	N/A	chi2-GFP	20210709_C25420_002_S304493_chi2-GFP_FTHCD (F295758)	Acetyltransferase component of pyruvate dehydrogenase complex OS=Yersinia entomophaga OX=935293 GN=aceF PE=3 SV=1	tr|A0A3S6F2L9|A0A3S6F2L9_YERET		p3553_935293_Yersinia_entomophaga_d_20200529.fasta	65,245.4	1	4	4	4	0.00017	0.0635	ISGANLSR	K	N	0.99	33.9	25	15.1	33.9	0	1	0	0	2	817.453	1,146.00		3301540	411	418	Empty	TRUE
1938231	N/A	chi2-GFP	20210709_C25420_002_S304493_chi2-GFP_FTHCD (F295758)	Acetyltransferase component of pyruvate dehydrogenase complex OS=Yersinia entomophaga OX=935293 GN=aceF PE=3 SV=1	tr|A0A3S6F2L9|A0A3S6F2L9_YERET		p3553_935293_Yersinia_entomophaga_d_20200529.fasta	65,245.4	1	4	4	4	0.00017	0.0635	ITPLVFLMK	K	A	0.997	45.8	25	15.9	45.8	0	1	0	0	2	1,061.6429	3,486.00		661276	457	465	Empty	TRUE
1938231	N/A	chi2-GFP	20210709_C25420_002_S304493_chi2-GFP_FTHCD (F295758)	Acetyltransferase component of pyruvate dehydrogenase complex OS=Yersinia entomophaga OX=935293 GN=aceF PE=3 SV=1	tr|A0A3S6F2L9|A0A3S6F2L9_YERET		p3553_935293_Yersinia_entomophaga_d_20200529.fasta	65,245.4	1	4	4	4	0.00017	0.0635	LMLPLSLSFDHR	R	V	0.997	78.5	25	17.9	78.5	0	0	1	0	2	1,428.7669	3,237.00		1331050	593	604	Empty	TRUE
1938231	N/A	chi2-GFP	20210709_C25420_002_S304493_chi2-GFP_FTHCD (F295758)	50S ribosomal protein L20 OS=Yersinia entomophaga OX=935293 GN=rplT PE=3 SV=1	tr|A0A3S6EY96|A0A3S6EY96_YERET		p3553_935293_Yersinia_entomophaga_d_20200529.fasta	13,454.5	1	6	6	6	0.000255	0.407	ASVEIDR	K	K	0.9	36.3	25	33.6	18	0	1	0	0	2	789.41	1,164.00		2884750	86	92	Empty	TRUE
1938231	N/A	chi2-GFP	20210709_C25420_002_S304493_chi2-GFP_FTHCD (F295758)	50S ribosomal protein L20 OS=Yersinia entomophaga OX=935293 GN=rplT PE=3 SV=1	tr|A0A3S6EY96|A0A3S6EY96_YERET		p3553_935293_Yersinia_entomophaga_d_20200529.fasta	13,454.5	1	6	6	6	0.000255	0.407	ILADIAVFDK	K	V	0.997	67.4	25	28.3	56.4	0	1	0	0	2	1,104.6301	2,826.00		1058250	94	103	Empty	TRUE
1938231	N/A	chi2-GFP	20210709_C25420_002_S304493_chi2-GFP_FTHCD (F295758)	50S ribosomal protein L20 OS=Yersinia entomophaga OX=935293 GN=rplT PE=3 SV=1	tr|A0A3S6EY96|A0A3S6EY96_YERET		p3553_935293_Yersinia_entomophaga_d_20200529.fasta	13,454.5	1	6	6	6	0.000255	0.407	QLWIAR	R	I	0.5	26.8	25	27.3	14.2	0	1	0	0	2	786.462	2,102.00		3649700	59	64	Empty	TRUE
1938231	N/A	chi2-GFP	20210709_C25420_002_S304493_chi2-GFP_FTHCD (F295758)	50S ribosomal protein L20 OS=Yersinia entomophaga OX=935293 GN=rplT PE=3 SV=1	tr|A0A3S6EY96|A0A3S6EY96_YERET		p3553_935293_Yersinia_entomophaga_d_20200529.fasta	13,454.5	1	6	6	6	0.000255	0.407	QSGLSYSR	R	F	0.99	59.7	25	24.4	52	0	1	0	0	2	897.442	1,128.00		3304570	71	78	Empty	TRUE
1938231	N/A	chi2-GFP	20210709_C25420_002_S304493_chi2-GFP_FTHCD (F295758)	50S ribosomal protein L20 OS=Yersinia entomophaga OX=935293 GN=rplT PE=3 SV=1	tr|A0A3S6EY96|A0A3S6EY96_YERET		p3553_935293_Yersinia_entomophaga_d_20200529.fasta	13,454.5	1	6	6	6	0.000255	0.407	VAFAALVEK	K	A	0.997	54.2	25	21.8	48.8	0	1	0	0	2	947.556	2,411.00		2218250	104	112	Empty	TRUE
1938231	N/A	chi2-GFP	20210709_C25420_002_S304493_chi2-GFP_FTHCD (F295758)	50S ribosomal protein L20 OS=Yersinia entomophaga OX=935293 GN=rplT PE=3 SV=1	tr|A0A3S6EY96|A0A3S6EY96_YERET		p3553_935293_Yersinia_entomophaga_d_20200529.fasta	13,454.5	1	6	6	6	0.000255	0.407	VAFQAVIK	R	A	0.99	41.4	25	15.6	41.4	0	1	0	0	2	875.535	2,151.00		7846020	34	41	Empty	TRUE
1938231	N/A	chi2-GFP	20210709_C25420_002_S304493_chi2-GFP_FTHCD (F295758)	P13647 SWISS-PROT:P13647 Tax_Id=9606 Gene_Symbol=KRT5 Keratin, type II cytoskeletal 5	zz|Y-FGCZCont00284|		p3553_935293_Yersinia_entomophaga_d_20200529.fasta	62,379.6	1	10	10	19	0.000806	0.229	AQYEEIANR	K	S	0.997	26.1	25	30.5	10.2	0	1	0	0	2	1,093.5272	1,301.00		904419	344	352	Empty	TRUE
1938231	N/A	chi2-GFP	20210709_C25420_002_S304493_chi2-GFP_FTHCD (F295758)	P13647 SWISS-PROT:P13647 Tax_Id=9606 Gene_Symbol=KRT5 Keratin, type II cytoskeletal 5	zz|Y-FGCZCont00284|		p3553_935293_Yersinia_entomophaga_d_20200529.fasta	62,379.6	1	10	10	19	0.000806	0.229	FASFIDK	K	V	0.9	35.1	25	19.5	30.8	0	1	0	0	2	827.43	2,042.00		4286620	179	185	Empty	FALSE	zz|Y-FGCZCont00285|,zz|Y-FGCZCont00147|
1938231	N/A	chi2-GFP	20210709_C25420_002_S304493_chi2-GFP_FTHCD (F295758)	P13647 SWISS-PROT:P13647 Tax_Id=9606 Gene_Symbol=KRT5 Keratin, type II cytoskeletal 5	zz|Y-FGCZCont00284|		p3553_935293_Yersinia_entomophaga_d_20200529.fasta	62,379.6	1	10	10	19	0.000806	0.229	LALDVEIATYRK	K	L	0.974	39.1	25	43.5	11	0	0	1	0	2	1,391.7894	2,410.00		1928360	461	472	Empty	FALSE	zz|Y-FGCZCont00285|,zz|Y-FGCZCont00147|
1938231	N/A	chi2-GFP	20210709_C25420_002_S304493_chi2-GFP_FTHCD (F295758)	P13647 SWISS-PROT:P13647 Tax_Id=9606 Gene_Symbol=KRT5 Keratin, type II cytoskeletal 5	zz|Y-FGCZCont00284|		p3553_935293_Yersinia_entomophaga_d_20200529.fasta	62,379.6	1	10	10	19	0.000806	0.229	LRAEIDNVKK	R	Q	0.317	28.2	25	14.8	28.2	0	0	1	0	2	1,185.6951	1,099.00		499600	396	405	Empty	TRUE
1938231	N/A	chi2-GFP	20210709_C25420_002_S304493_chi2-GFP_FTHCD (F295758)	P13647 SWISS-PROT:P13647 Tax_Id=9606 Gene_Symbol=KRT5 Keratin, type II cytoskeletal 5	zz|Y-FGCZCont00284|		p3553_935293_Yersinia_entomophaga_d_20200529.fasta	62,379.6	1	10	10	19	0.000806	0.229	NKYEDEINK	K	R	0.997	58.1	25	16.6	58.1	0	2	0	0	2	1,152.5532	1,026.00		3566040	256	264	Empty	FALSE	zz|Y-FGCZCont00179|,zz|Y-FGCZCont00026|,zz|Y-FGCZCont00051|
1938231	N/A	chi2-GFP	20210709_C25420_002_S304493_chi2-GFP_FTHCD (F295758)	P13647 SWISS-PROT:P13647 Tax_Id=9606 Gene_Symbol=KRT5 Keratin, type II cytoskeletal 5	zz|Y-FGCZCont00284|		p3553_935293_Yersinia_entomophaga_d_20200529.fasta	62,379.6	1	10	10	19	0.000806	0.229	NKYEDEINKR	K	T	0.997	68.5	25	24.8	61.1	0	2	1	0	2	1,308.6543	1,049.00		27188500	256	265	Empty	FALSE	zz|Y-FGCZCont00179|,zz|Y-FGCZCont00026|,zz|Y-FGCZCont00051|
1938231	N/A	chi2-GFP	20210709_C25420_002_S304493_chi2-GFP_FTHCD (F295758)	P13647 SWISS-PROT:P13647 Tax_Id=9606 Gene_Symbol=KRT5 Keratin, type II cytoskeletal 5	zz|Y-FGCZCont00284|		p3553_935293_Yersinia_entomophaga_d_20200529.fasta	62,379.6	1	10	10	19	0.000806	0.229	NLDLDSIIAEVK	R	A	0.997	68.8	25	17.3	68.8	0	1	0	0	2	1,329.7262	3,338.00		4902280	332	343	Empty	FALSE	zz|Y-FGCZCont00285|,zz|Y-FGCZCont00147|
1938231	N/A	chi2-GFP	20210709_C25420_002_S304493_chi2-GFP_FTHCD (F295758)	P13647 SWISS-PROT:P13647 Tax_Id=9606 Gene_Symbol=KRT5 Keratin, type II cytoskeletal 5	zz|Y-FGCZCont00284|		p3553_935293_Yersinia_entomophaga_d_20200529.fasta	62,379.6	1	10	10	19	0.000806	0.229	NTKHEISEMNR	R	M	0.997	64.2	25	17	64.2	0	0	1	0	2	1,374.6431	870		397564	381	391	Empty	TRUE
1938231	N/A	chi2-GFP	20210709_C25420_002_S304493_chi2-GFP_FTHCD (F295758)	P13647 SWISS-PROT:P13647 Tax_Id=9606 Gene_Symbol=KRT5 Keratin, type II cytoskeletal 5	zz|Y-FGCZCont00284|		p3553_935293_Yersinia_entomophaga_d_20200529.fasta	62,379.6	1	10	10	19	0.000806	0.229	QNLEPLFEQYINNLR	R	R	0.997	56.9	25	16.6	56.9	0	1	0	0	2	1,890.9709	3,582.00		668947	213	227	Empty	TRUE
1938231	N/A	chi2-GFP	20210709_C25420_002_S304493_chi2-GFP_FTHCD (F295758)	P13647 SWISS-PROT:P13647 Tax_Id=9606 Gene_Symbol=KRT5 Keratin, type II cytoskeletal 5	zz|Y-FGCZCont00284|		p3553_935293_Yersinia_entomophaga_d_20200529.fasta	62,379.6	1	10	10	19	0.000806	0.229	QNLEPLFEQYINNLRR	R	Q	0.924	36.4	25	15.3	36.4	0	0	1	0	2	2,047.0720	3,324.00		455558	213	228	Empty	TRUE
1938231	N/A	chi2-GFP	20210709_C25420_002_S304493_chi2-GFP_FTHCD (F295758)	P13647 SWISS-PROT:P13647 Tax_Id=9606 Gene_Symbol=KRT5 Keratin, type II cytoskeletal 5	zz|Y-FGCZCont00284|		p3553_935293_Yersinia_entomophaga_d_20200529.fasta	62,379.6	1	10	10	19	0.000806	0.229	SLYNLGGSK	R	R	0.997	36.3	25	29.6	22	0	1	0	0	2	938.494	1,721.00		1548890	64	72	Empty	TRUE
1938231	N/A	chi2-GFP	20210709_C25420_002_S304493_chi2-GFP_FTHCD (F295758)	P13647 SWISS-PROT:P13647 Tax_Id=9606 Gene_Symbol=KRT5 Keratin, type II cytoskeletal 5	zz|Y-FGCZCont00284|		p3553_935293_Yersinia_entomophaga_d_20200529.fasta	62,379.6	1	10	10	19	0.000806	0.229	TSFTSVSR	R	S	0.99	40.5	25	15.5	40.5	0	1	0	0	2	884.447	1,298.00		1392450	30	37	Empty	TRUE
1938231	N/A	chi2-GFP	20210709_C25420_002_S304493_chi2-GFP_FTHCD (F295758)	P13647 SWISS-PROT:P13647 Tax_Id=9606 Gene_Symbol=KRT5 Keratin, type II cytoskeletal 5	zz|Y-FGCZCont00284|		p3553_935293_Yersinia_entomophaga_d_20200529.fasta	62,379.6	1	10	10	19	0.000806	0.229	TTAENEFVMLK	R	K	0.997	51.7	25	16.2	51.7	0	1	0	0	2	1,298.6298	2,087.00		1024400	266	276	Empty	TRUE
1938231	N/A	chi2-GFP	20210709_C25420_002_S304493_chi2-GFP_FTHCD (F295758)	P13647 SWISS-PROT:P13647 Tax_Id=9606 Gene_Symbol=KRT5 Keratin, type II cytoskeletal 5	zz|Y-FGCZCont00284|		p3553_935293_Yersinia_entomophaga_d_20200529.fasta	62,379.6	1	10	10	19	0.000806	0.229	WTLLQEQGTK	K	T	0.997	34.7	25	15.2	34.7	0	1	0	0	2	1,203.6370	2,277.00		2369020	200	209	Empty	TRUE
1938231	N/A	chi2-GFP	20210709_C25420_002_S304493_chi2-GFP_FTHCD (F295758)	P13647 SWISS-PROT:P13647 Tax_Id=9606 Gene_Symbol=KRT5 Keratin, type II cytoskeletal 5	zz|Y-FGCZCont00284|		p3553_935293_Yersinia_entomophaga_d_20200529.fasta	62,379.6	1	10	10	19	0.000806	0.229	YEDEINKR	K	T	0.99	69.7	25	17.4	69.7	0	0	1	0	2	1,066.5164	974		1187070	258	265	Empty	FALSE	zz|Y-FGCZCont00285|,zz|Y-FGCZCont00179|,zz|Y-FGCZCont00026|,zz|Y-FGCZCont00147|,zz|Y-FGCZCont00051|
1938231	N/A	chi2-GFP	20210709_C25420_002_S304493_chi2-GFP_FTHCD (F295758)	P13647 SWISS-PROT:P13647 Tax_Id=9606 Gene_Symbol=KRT5 Keratin, type II cytoskeletal 5	zz|Y-FGCZCont00284|		p3553_935293_Yersinia_entomophaga_d_20200529.fasta	62,379.6	1	10	10	19	0.000806	0.229	YEELQQTAGR	K	H	0.997	44.3	25	15.8	44.3	0	1	0	0	2	1,194.5750	1,224.00		1485050	365	374	Empty	TRUE
1938231	N/A	chi2-GFP	20210709_C25420_002_S304493_chi2-GFP_FTHCD (F295758)	zz|FGCZCont0188_P08779|K1C16_HUMAN blastpHomologue_0.0	zz|Y-FGCZCont00189|,zz|Y-FGCZCont00276|		p3553_935293_Yersinia_entomophaga_d_20200529.fasta	51,239.0	0.997	1	1	12	0.000509	0.129	LAADDFR	R	T	0.9	50.8	25	24.7	42.3	0	1	0	0	2	807.4	1,551.00		79628800	197	203	Empty	FALSE	zz|Y-FGCZCont00286|,zz|Y-FGCZCont00288|,zz|Y-FGCZCont00127|,zz|Y-FGCZCont00161|
1938231	N/A	chi2-GFP	20210709_C25420_002_S304493_chi2-GFP_FTHCD (F295758)	zz|FGCZCont0188_P08779|K1C16_HUMAN blastpHomologue_0.0	zz|Y-FGCZCont00189|,zz|Y-FGCZCont00276|		p3553_935293_Yersinia_entomophaga_d_20200529.fasta	51,239.0	0.997	1	1	12	0.000509	0.129	LASYLDK	R	V	0.9	40.8	25	21	35.4	0	1	0	0	2	809.44	1,505.00		2350960	128	134	Empty	FALSE	zz|Y-FGCZCont00100|,zz|Y-FGCZCont00286|,zz|Y-FGCZCont00288|,zz|Y-FGCZCont00127|,zz|Y-FGCZCont00161|
1938231	N/A	chi2-GFP	20210709_C25420_002_S304493_chi2-GFP_FTHCD (F295758)	zz|FGCZCont0188_P08779|K1C16_HUMAN blastpHomologue_0.0	zz|Y-FGCZCont00189|,zz|Y-FGCZCont00276|		p3553_935293_Yersinia_entomophaga_d_20200529.fasta	51,239.0	0.997	1	1	12	0.000509	0.129	LASYLDKVR	R	A	0.995	63.5	25	17.1	63.3	0	0	1	0	2	1,064.6099	1,655.00		2359190	128	136	Empty	FALSE	zz|Y-FGCZCont00286|,zz|Y-FGCZCont00288|,zz|Y-FGCZCont00127|,zz|Y-FGCZCont00161|
1938231	N/A	chi2-GFP	20210709_C25420_002_S304493_chi2-GFP_FTHCD (F295758)	zz|FGCZCont0188_P08779|K1C16_HUMAN blastpHomologue_0.0	zz|Y-FGCZCont00189|,zz|Y-FGCZCont00276|		p3553_935293_Yersinia_entomophaga_d_20200529.fasta	51,239.0	0.997	1	1	12	0.000509	0.129	TIEDLR	K	N	0.5	39.3	25	36.1	18.7	0	1	0	0	2	746.404	1,349.00		2065190	170	175	Empty	FALSE	zz|Y-FGCZCont00288|
1938231	N/A	chi2-GFP	20210709_C25420_002_S304493_chi2-GFP_FTHCD (F295758)	zz|FGCZCont0188_P08779|K1C16_HUMAN blastpHomologue_0.0	zz|Y-FGCZCont00189|,zz|Y-FGCZCont00276|		p3553_935293_Yersinia_entomophaga_d_20200529.fasta	51,239.0	0.997	1	1	12	0.000509	0.129	TKYEHELALR	R	Q	0.992	45.5	25	15.8	45.5	0	0	1	0	2	1,259.6743	1,388.00		363285	204	213	Empty	TRUE
1938231	N/A	chi2-GFP	20210709_C25420_002_S304493_chi2-GFP_FTHCD (F295758)	zz|FGCZCont0188_P08779|K1C16_HUMAN blastpHomologue_0.0	zz|Y-FGCZCont00189|,zz|Y-FGCZCont00276|		p3553_935293_Yersinia_entomophaga_d_20200529.fasta	51,239.0	0.997	1	1	12	0.000509	0.129	TRLEQEIATYR	K	R	0.997	32.8	25	15	32.8	0	1	0	0	2	1,379.7278	1,813.00		650978	408	418	Empty	FALSE	zz|Y-FGCZCont00288|
1938231	N/A	chi2-GFP	20210709_C25420_002_S304493_chi2-GFP_FTHCD (F295758)	zz|FGCZCont0188_P08779|K1C16_HUMAN blastpHomologue_0.0	zz|Y-FGCZCont00189|,zz|Y-FGCZCont00276|		p3553_935293_Yersinia_entomophaga_d_20200529.fasta	51,239.0	0.997	1	1	12	0.000509	0.129	VLDELTLAR	R	T	0.997	65.8	25	29.2	53.7	0	1	0	0	2	1,029.5940	2,338.00		8751820	226	234	Empty	FALSE	zz|Y-FGCZCont00288|
1938231	N/A	chi2-GFP	20210709_C25420_002_S304493_chi2-GFP_FTHCD (F295758)	zz|FGCZCont0188_P08779|K1C16_HUMAN blastpHomologue_0.0	zz|Y-FGCZCont00189|,zz|Y-FGCZCont00276|		p3553_935293_Yersinia_entomophaga_d_20200529.fasta	51,239.0	0.997	1	1	12	0.000509	0.129	VTMQNLNDR	K	L	0.997	54.2	25	38.7	31.9	0	5	0	0	2	1,090.5310	1,154.00		4600660	119	127	Empty	FALSE	zz|Y-FGCZCont00286|,zz|Y-FGCZCont00288|,zz|Y-FGCZCont00127|,zz|Y-FGCZCont00161|
1938231	N/A	chi2-GFP	20210709_C25420_002_S304493_chi2-GFP_FTHCD (F295758)	Peptidase M66 domain-containing protein OS=Yersinia entomophaga OX=935293 GN=PL78_05495 PE=4 SV=1	tr|A0A3S6EYX4|A0A3S6EYX4_YERET		p3553_935293_Yersinia_entomophaga_d_20200529.fasta	88,425.5	1	10	10	10	0.000424	0.164	DAENQVAGTYTLRPPK	K	D	0.997	99.2	25	19.2	99.2	0	0	1	0	2	1,759.8975	1,886.00		877977	105	120	Empty	TRUE
1938231	N/A	chi2-GFP	20210709_C25420_002_S304493_chi2-GFP_FTHCD (F295758)	Peptidase M66 domain-containing protein OS=Yersinia entomophaga OX=935293 GN=PL78_05495 PE=4 SV=1	tr|A0A3S6EYX4|A0A3S6EYX4_YERET		p3553_935293_Yersinia_entomophaga_d_20200529.fasta	88,425.5	1	10	10	10	0.000424	0.164	DFNGSEDDFIEPAVYDK	K	S	0.997	68.4	25	17.3	68.4	0	1	0	0	2	1,960.8449	2,680.00		639931	131	147	Empty	TRUE
1938231	N/A	chi2-GFP	20210709_C25420_002_S304493_chi2-GFP_FTHCD (F295758)	Peptidase M66 domain-containing protein OS=Yersinia entomophaga OX=935293 GN=PL78_05495 PE=4 SV=1	tr|A0A3S6EYX4|A0A3S6EYX4_YERET		p3553_935293_Yersinia_entomophaga_d_20200529.fasta	88,425.5	1	10	10	10	0.000424	0.164	DFYMPVADELDGK	K	L	0.84	20.9	25	14.3	20.9	0	1	0	0	2	1,499.6725	2,929.00		2273810	189	201	Empty	TRUE
1938231	N/A	chi2-GFP	20210709_C25420_002_S304493_chi2-GFP_FTHCD (F295758)	Peptidase M66 domain-containing protein OS=Yersinia entomophaga OX=935293 GN=PL78_05495 PE=4 SV=1	tr|A0A3S6EYX4|A0A3S6EYX4_YERET		p3553_935293_Yersinia_entomophaga_d_20200529.fasta	88,425.5	1	10	10	10	0.000424	0.164	FHINVEEGLNPIK	K	A	0.949	36.1	25	15.3	36.1	0	0	1	0	2	1,509.8061	2,503.00		1230710	754	766	Empty	TRUE
1938231	N/A	chi2-GFP	20210709_C25420_002_S304493_chi2-GFP_FTHCD (F295758)	Peptidase M66 domain-containing protein OS=Yersinia entomophaga OX=935293 GN=PL78_05495 PE=4 SV=1	tr|A0A3S6EYX4|A0A3S6EYX4_YERET		p3553_935293_Yersinia_entomophaga_d_20200529.fasta	88,425.5	1	10	10	10	0.000424	0.164	GENGHPYSTAQLTAHNSIGK	K	Y	0.888	32.7	25	15	32.7	0	0	1	0	2	2,082.0000	1,497.00		1275160	395	414	Empty	TRUE
1938231	N/A	chi2-GFP	20210709_C25420_002_S304493_chi2-GFP_FTHCD (F295758)	Peptidase M66 domain-containing protein OS=Yersinia entomophaga OX=935293 GN=PL78_05495 PE=4 SV=1	tr|A0A3S6EYX4|A0A3S6EYX4_YERET		p3553_935293_Yersinia_entomophaga_d_20200529.fasta	88,425.5	1	10	10	10	0.000424	0.164	IQTFLENK	K	A	0.99	37.4	25	15.3	37.4	0	1	0	0	2	992.541	1,884.00		1908440	539	546	Empty	TRUE
1938231	N/A	chi2-GFP	20210709_C25420_002_S304493_chi2-GFP_FTHCD (F295758)	Peptidase M66 domain-containing protein OS=Yersinia entomophaga OX=935293 GN=PL78_05495 PE=4 SV=1	tr|A0A3S6EYX4|A0A3S6EYX4_YERET		p3553_935293_Yersinia_entomophaga_d_20200529.fasta	88,425.5	1	10	10	10	0.000424	0.164	QYFQQVPLSR	R	L	0.997	47.6	25	16	47.6	0	1	0	0	2	1,265.6637	2,104.00		1628070	322	331	Empty	TRUE
1938231	N/A	chi2-GFP	20210709_C25420_002_S304493_chi2-GFP_FTHCD (F295758)	Peptidase M66 domain-containing protein OS=Yersinia entomophaga OX=935293 GN=PL78_05495 PE=4 SV=1	tr|A0A3S6EYX4|A0A3S6EYX4_YERET		p3553_935293_Yersinia_entomophaga_d_20200529.fasta	88,425.5	1	10	10	10	0.000424	0.164	TMVLFK	K	S	0.5	28.3	25	14.8	28.3	0	1	0	0	2	738.422	2,209.00		1923590	83	88	Empty	TRUE
1938231	N/A	chi2-GFP	20210709_C25420_002_S304493_chi2-GFP_FTHCD (F295758)	Peptidase M66 domain-containing protein OS=Yersinia entomophaga OX=935293 GN=PL78_05495 PE=4 SV=1	tr|A0A3S6EYX4|A0A3S6EYX4_YERET		p3553_935293_Yersinia_entomophaga_d_20200529.fasta	88,425.5	1	10	10	10	0.000424	0.164	TWLEVADYSLSEAK	K	R	0.997	77.7	25	27.2	68.4	0	1	0	0	2	1,611.7901	3,016.00		1250020	664	677	Empty	TRUE
1938231	N/A	chi2-GFP	20210709_C25420_002_S304493_chi2-GFP_FTHCD (F295758)	Peptidase M66 domain-containing protein OS=Yersinia entomophaga OX=935293 GN=PL78_05495 PE=4 SV=1	tr|A0A3S6EYX4|A0A3S6EYX4_YERET		p3553_935293_Yersinia_entomophaga_d_20200529.fasta	88,425.5	1	10	10	10	0.000424	0.164	WNATTQTMEPWENR	K	V	0.997	82.3	25	18.1	82.3	0	1	0	0	2	1,763.7806	2,365.00		1225410	560	573	Empty	TRUE
1938231	N/A	chi2-GFP	20210709_C25420_002_S304493_chi2-GFP_FTHCD (F295758)	RHS2 OS=Yersinia entomophaga OX=935293 GN=RHS2 PE=1 SV=1	tr|A0A2D0TC51|A0A2D0TC51_YERET		p3553_935293_Yersinia_entomophaga_d_20200529.fasta	106,499.2	1	22	26	32	0.00136	0.399	ALYLPGLELR	R	S	0.997	56.3	25	18.6	54.2	0	1	0	0	2	1,144.6726	3,146.00		5509700	530	539	Empty	TRUE
1938231	N/A	chi2-GFP	20210709_C25420_002_S304493_chi2-GFP_FTHCD (F295758)	RHS2 OS=Yersinia entomophaga OX=935293 GN=RHS2 PE=1 SV=1	tr|A0A2D0TC51|A0A2D0TC51_YERET		p3553_935293_Yersinia_entomophaga_d_20200529.fasta	106,499.2	1	22	26	32	0.00136	0.399	AVLSNLTENAADVDALFTAGGQQTQLQPGLGLVWTAR	R	N	0.993	50.9	25	16.2	50.9	0	0	0	1	2	3,825.9774	4,027.00		307432	447	483	Empty	TRUE
1938231	N/A	chi2-GFP	20210709_C25420_002_S304493_chi2-GFP_FTHCD (F295758)	RHS2 OS=Yersinia entomophaga OX=935293 GN=RHS2 PE=1 SV=1	tr|A0A2D0TC51|A0A2D0TC51_YERET		p3553_935293_Yersinia_entomophaga_d_20200529.fasta	106,499.2	1	22	26	32	0.00136	0.399	DATGLYYYGYR	R	Y	0.997	46.9	25	19.9	43	0	1	0	0	2	1,341.6110	2,314.00		2041260	639	649	Empty	TRUE
1938231	N/A	chi2-GFP	20210709_C25420_002_S304493_chi2-GFP_FTHCD (F295758)	RHS2 OS=Yersinia entomophaga OX=935293 GN=RHS2 PE=1 SV=1	tr|A0A2D0TC51|A0A2D0TC51_YERET		p3553_935293_Yersinia_entomophaga_d_20200529.fasta	106,499.2	1	22	26	32	0.00136	0.399	DGSADDSENYR	R	Y	0.997	66	25	17.1	66	0	1	0	0	2	1,228.4713	932		491739	495	505	Empty	TRUE
1938231	N/A	chi2-GFP	20210709_C25420_002_S304493_chi2-GFP_FTHCD (F295758)	RHS2 OS=Yersinia entomophaga OX=935293 GN=RHS2 PE=1 SV=1	tr|A0A2D0TC51|A0A2D0TC51_YERET		p3553_935293_Yersinia_entomophaga_d_20200529.fasta	106,499.2	1	22	26	32	0.00136	0.399	DRTEQVIVK	R	S	0.997	30.3	25	22.5	22.7	0	1	0	0	2	1,087.6107	1,191.00		744185	271	279	Empty	TRUE
1938231	N/A	chi2-GFP	20210709_C25420_002_S304493_chi2-GFP_FTHCD (F295758)	RHS2 OS=Yersinia entomophaga OX=935293 GN=RHS2 PE=1 SV=1	tr|A0A2D0TC51|A0A2D0TC51_YERET		p3553_935293_Yersinia_entomophaga_d_20200529.fasta	106,499.2	1	22	26	32	0.00136	0.399	EMANVGQQGSR	R	L	0.997	62.3	25	23.8	55.4	0	2	0	0	2	1,192.5376	961		4120550	381	391	Empty	TRUE
1938231	N/A	chi2-GFP	20210709_C25420_002_S304493_chi2-GFP_FTHCD (F295758)	RHS2 OS=Yersinia entomophaga OX=935293 GN=RHS2 PE=1 SV=1	tr|A0A2D0TC51|A0A2D0TC51_YERET		p3553_935293_Yersinia_entomophaga_d_20200529.fasta	106,499.2	1	22	26	32	0.00136	0.399	FVYAGNTGAEK	R	T	0.997	65.2	25	17.1	65.2	0	1	0	0	2	1,156.5633	1,415.00		3171300	153	163	Empty	TRUE
1938231	N/A	chi2-GFP	20210709_C25420_002_S304493_chi2-GFP_FTHCD (F295758)	RHS2 OS=Yersinia entomophaga OX=935293 GN=RHS2 PE=1 SV=1	tr|A0A2D0TC51|A0A2D0TC51_YERET		p3553_935293_Yersinia_entomophaga_d_20200529.fasta	106,499.2	1	22	26	32	0.00136	0.399	GDTPVISNSYSWLAEFINESEGK	R	S	0.997	102	25	19.4	102	0	1	0	0	2	2,543.1937	4,080.00		331609	840	862	Empty	TRUE
1938231	N/A	chi2-GFP	20210709_C25420_002_S304493_chi2-GFP_FTHCD (F295758)	RHS2 OS=Yersinia entomophaga OX=935293 GN=RHS2 PE=1 SV=1	tr|A0A2D0TC51|A0A2D0TC51_YERET		p3553_935293_Yersinia_entomophaga_d_20200529.fasta	106,499.2	1	22	26	32	0.00136	0.399	GFLTQSADPR	R	L	0.997	31.8	25	15	31.8	0	1	0	0	2	1,091.5481	1,742.00		3106850	50	59	Empty	TRUE
1938231	N/A	chi2-GFP	20210709_C25420_002_S304493_chi2-GFP_FTHCD (F295758)	RHS2 OS=Yersinia entomophaga OX=935293 GN=RHS2 PE=1 SV=1	tr|A0A2D0TC51|A0A2D0TC51_YERET		p3553_935293_Yersinia_entomophaga_d_20200529.fasta	106,499.2	1	22	26	32	0.00136	0.399	ITNDAEATR	K	F	0.997	70.2	25	17.4	70.2	0	1	0	0	2	990.485	907		794875	345	353	Empty	FALSE	tr|A0A3S6EXC9|A0A3S6EXC9_YERET
1938231	N/A	chi2-GFP	20210709_C25420_002_S304493_chi2-GFP_FTHCD (F295758)	RHS2 OS=Yersinia entomophaga OX=935293 GN=RHS2 PE=1 SV=1	tr|A0A2D0TC51|A0A2D0TC51_YERET		p3553_935293_Yersinia_entomophaga_d_20200529.fasta	106,499.2	1	22	26	32	0.00136	0.399	ITPHQYDAR	R	G	0.997	33.9	25	15.1	33.9	0	1	1	0	2	1,100.5484	1,020.00		4115630	41	49	Empty	TRUE
1938231	N/A	chi2-GFP	20210709_C25420_002_S304493_chi2-GFP_FTHCD (F295758)	RHS2 OS=Yersinia entomophaga OX=935293 GN=RHS2 PE=1 SV=1	tr|A0A2D0TC51|A0A2D0TC51_YERET		p3553_935293_Yersinia_entomophaga_d_20200529.fasta	106,499.2	1	22	26	32	0.00136	0.399	LNISHYDSIIDMDNFISK	K	W	0.997	101	25	19.3	101	0	0	1	0	2	2,125.0272	3,149.00		3000530	775	792	Empty	TRUE
1938231	N/A	chi2-GFP	20210709_C25420_002_S304493_chi2-GFP_FTHCD (F295758)	RHS2 OS=Yersinia entomophaga OX=935293 GN=RHS2 PE=1 SV=1	tr|A0A2D0TC51|A0A2D0TC51_YERET		p3553_935293_Yersinia_entomophaga_d_20200529.fasta	106,499.2	1	22	26	32	0.00136	0.399	LPSATVPFPTDSSAYTSYTR	R	T	0.997	55.4	25	16.5	55.4	0	1	0	0	2	2,161.0448	2,724.00		1025640	392	411	Empty	TRUE
1938231	N/A	chi2-GFP	20210709_C25420_002_S304493_chi2-GFP_FTHCD (F295758)	RHS2 OS=Yersinia entomophaga OX=935293 GN=RHS2 PE=1 SV=1	tr|A0A2D0TC51|A0A2D0TC51_YERET		p3553_935293_Yersinia_entomophaga_d_20200529.fasta	106,499.2	1	22	26	32	0.00136	0.399	MLHWESGRPDGITDDK	R	V	0.997	48.8	25	16.1	48.8	0	1	1	0	2	1,856.8599	1,889.00		1933940	566	581	Empty	TRUE
1938231	N/A	chi2-GFP	20210709_C25420_002_S304493_chi2-GFP_FTHCD (F295758)	RHS2 OS=Yersinia entomophaga OX=935293 GN=RHS2 PE=1 SV=1	tr|A0A2D0TC51|A0A2D0TC51_YERET		p3553_935293_Yersinia_entomophaga_d_20200529.fasta	106,499.2	1	22	26	32	0.00136	0.399	SLTYSAAGQK	K	Q	0.997	47.3	25	16	47.3	0	1	0	0	2	1,025.5262	1,231.00		3173860	280	289	Empty	FALSE	tr|A0A3S6EXC9|A0A3S6EXC9_YERET
1938231	N/A	chi2-GFP	20210709_C25420_002_S304493_chi2-GFP_FTHCD (F295758)	RHS2 OS=Yersinia entomophaga OX=935293 GN=RHS2 PE=1 SV=1	tr|A0A2D0TC51|A0A2D0TC51_YERET		p3553_935293_Yersinia_entomophaga_d_20200529.fasta	106,499.2	1	22	26	32	0.00136	0.399	SMDLEIK	K	S	0.9	28.1	25	14.8	28.1	0	1	0	0	2	835.423	1,930.00		2178190	869	875	Empty	TRUE
1938231	N/A	chi2-GFP	20210709_C25420_002_S304493_chi2-GFP_FTHCD (F295758)	RHS2 OS=Yersinia entomophaga OX=935293 GN=RHS2 PE=1 SV=1	tr|A0A2D0TC51|A0A2D0TC51_YERET		p3553_935293_Yersinia_entomophaga_d_20200529.fasta	106,499.2	1	22	26	32	0.00136	0.399	SYMDNPEQYGTSHR	R	Y	0.997	101	25	19.3	101	0	1	1	0	2	1,684.7020	1,495.50		2722510	941	954	Empty	TRUE
1938231	N/A	chi2-GFP	20210709_C25420_002_S304493_chi2-GFP_FTHCD (F295758)	RHS2 OS=Yersinia entomophaga OX=935293 GN=RHS2 PE=1 SV=1	tr|A0A2D0TC51|A0A2D0TC51_YERET		p3553_935293_Yersinia_entomophaga_d_20200529.fasta	106,499.2	1	22	26	32	0.00136	0.399	TQGADNGTSVSLNDVAGRPFIVVSHISATDEGTEDR	R	S	0.997	119	25	20.4	119	0	0	0	1	2	3,715.7797	2,830.00		1721930	81	116	Empty	TRUE
1938231	N/A	chi2-GFP	20210709_C25420_002_S304493_chi2-GFP_FTHCD (F295758)	RHS2 OS=Yersinia entomophaga OX=935293 GN=RHS2 PE=1 SV=1	tr|A0A2D0TC51|A0A2D0TC51_YERET		p3553_935293_Yersinia_entomophaga_d_20200529.fasta	106,499.2	1	22	26	32	0.00136	0.399	TWQYEDAALPGRPLNVTEQISTEVAR	R	I	0.997	117	25	20.3	117	0	0	1	0	2	2,944.4801	2,934.00		2543930	123	148	Empty	TRUE
1938231	N/A	chi2-GFP	20210709_C25420_002_S304493_chi2-GFP_FTHCD (F295758)	RHS2 OS=Yersinia entomophaga OX=935293 GN=RHS2 PE=1 SV=1	tr|A0A2D0TC51|A0A2D0TC51_YERET		p3553_935293_Yersinia_entomophaga_d_20200529.fasta	106,499.2	1	22	26	32	0.00136	0.399	TYTYDEASNLTQIR	R	H	0.997	76	25	17.8	76	0	1	0	0	2	1,674.7970	2,220.00		2063260	412	425	Empty	TRUE
1938231	N/A	chi2-GFP	20210709_C25420_002_S304493_chi2-GFP_FTHCD (F295758)	RHS2 OS=Yersinia entomophaga OX=935293 GN=RHS2 PE=1 SV=1	tr|A0A2D0TC51|A0A2D0TC51_YERET		p3553_935293_Yersinia_entomophaga_d_20200529.fasta	106,499.2	1	22	26	32	0.00136	0.399	VLQDLR	K	Y	0.5	45.8	25	43.9	17.8	0	3	0	0	2	743.441	1,437.00		10813400	328	333	Empty	FALSE	tr|A0A3S6EWV9|A0A3S6EWV9_YERET
1938231	N/A	chi2-GFP	20210709_C25420_002_S304493_chi2-GFP_FTHCD (F295758)	RHS2 OS=Yersinia entomophaga OX=935293 GN=RHS2 PE=1 SV=1	tr|A0A2D0TC51|A0A2D0TC51_YERET		p3553_935293_Yersinia_entomophaga_d_20200529.fasta	106,499.2	1	22	26	32	0.00136	0.399	VNFSYLTDLAGGVLR	R	T	0.997	96.5	25	19	96.5	0	1	0	0	2	1,624.8694	3,668.00		1504530	66	80	Empty	TRUE
1938231	N/A	chi2-GFP	20210709_C25420_002_S304493_chi2-GFP_FTHCD (F295758)	RHS2 OS=Yersinia entomophaga OX=935293 GN=RHS2 PE=1 SV=1	tr|A0A2D0TC51|A0A2D0TC51_YERET		p3553_935293_Yersinia_entomophaga_d_20200529.fasta	106,499.2	1	22	26	32	0.00136	0.399	VVPENTYTYDSLYQLVSATGR	K	E	0.997	101	25	19.3	101	0	1	0	0	2	2,376.1718	3,323.00		3025850	360	380	Empty	TRUE
1938231	N/A	chi2-GFP	20210709_C25420_002_S304493_chi2-GFP_FTHCD (F295758)	RHS2 OS=Yersinia entomophaga OX=935293 GN=RHS2 PE=1 SV=1	tr|A0A2D0TC51|A0A2D0TC51_YERET		p3553_935293_Yersinia_entomophaga_d_20200529.fasta	106,499.2	1	22	26	32	0.00136	0.399	WAEIGR	K	N	0.5	30	25	35.5	9.38	0	1	0	0	2	731.384	1,596.00		3624090	793	798	Empty	TRUE
1938231	N/A	chi2-GFP	20210709_C25420_002_S304493_chi2-GFP_FTHCD (F295758)	RHS2 OS=Yersinia entomophaga OX=935293 GN=RHS2 PE=1 SV=1	tr|A0A2D0TC51|A0A2D0TC51_YERET		p3553_935293_Yersinia_entomophaga_d_20200529.fasta	106,499.2	1	22	26	32	0.00136	0.399	WLSADPAGSVDGLNLYR	R	M	0.997	134	25	21.4	134	0	1	0	0	2	1,833.9131	2,993.00		4160690	658	674	Empty	TRUE
1938231	N/A	chi2-GFP	20210709_C25420_002_S304493_chi2-GFP_FTHCD (F295758)	RHS2 OS=Yersinia entomophaga OX=935293 GN=RHS2 PE=1 SV=1	tr|A0A2D0TC51|A0A2D0TC51_YERET		p3553_935293_Yersinia_entomophaga_d_20200529.fasta	106,499.2	1	22	26	32	0.00136	0.399	YYQPWAGR	R	W	0.99	45.9	25	16.3	45.5	0	1	0	0	2	1,040.4948	1,950.00		252017000	650	657	Empty	FALSE	tr|A0A3S6EWV9|A0A3S6EWV9_YERET,tr|A0A3S6EXC9|A0A3S6EXC9_YERET
1938231	N/A	chi2-GFP	20210709_C25420_002_S304493_chi2-GFP_FTHCD (F295758)	30S ribosomal protein S9 OS=Yersinia entomophaga OX=935293 GN=rpsI PE=3 SV=1	tr|A0A3S6F0Y1|A0A3S6F0Y1_YERET		p3553_935293_Yersinia_entomophaga_d_20200529.fasta	14,709.5	1	5	6	6	0.000255	0.477	AENQYYGTGR	M	R	0.997	50.8	25	16.2	50.8	0	1	0	0	1	1,158.5174	1,083.00		3420080	2	11	Empty	TRUE
1938231	N/A	chi2-GFP	20210709_C25420_002_S304493_chi2-GFP_FTHCD (F295758)	30S ribosomal protein S9 OS=Yersinia entomophaga OX=935293 GN=rpsI PE=3 SV=1	tr|A0A3S6F0Y1|A0A3S6F0Y1_YERET		p3553_935293_Yersinia_entomophaga_d_20200529.fasta	14,709.5	1	5	6	6	0.000255	0.477	ALMEYDESLR	R	G	0.997	41.5	25	15.6	41.5	0	1	0	0	2	1,226.5722	2,084.00		9977210	86	95	Empty	TRUE
1938231	N/A	chi2-GFP	20210709_C25420_002_S304493_chi2-GFP_FTHCD (F295758)	30S ribosomal protein S9 OS=Yersinia entomophaga OX=935293 GN=rpsI PE=3 SV=1	tr|A0A3S6F0Y1|A0A3S6F0Y1_YERET		p3553_935293_Yersinia_entomophaga_d_20200529.fasta	14,709.5	1	5	6	6	0.000255	0.477	GGGISGQAGAIR	K	H	0.997	72.5	25	18.2	71.8	0	1	0	0	2	1,043.5594	1,298.00		2833570	69	80	Empty	TRUE
1938231	N/A	chi2-GFP	20210709_C25420_002_S304493_chi2-GFP_FTHCD (F295758)	30S ribosomal protein S9 OS=Yersinia entomophaga OX=935293 GN=rpsI PE=3 SV=1	tr|A0A3S6F0Y1|A0A3S6F0Y1_YERET		p3553_935293_Yersinia_entomophaga_d_20200529.fasta	14,709.5	1	5	6	6	0.000255	0.477	MVVMQPLVLLDMVGK	R	F	0.997	54.3	25	16.4	54.3	0	1	0	0	2	1,672.9201	4,208.00		1882300	46	60	Empty	TRUE
1938231	N/A	chi2-GFP	20210709_C25420_002_S304493_chi2-GFP_FTHCD (F295758)	30S ribosomal protein S9 OS=Yersinia entomophaga OX=935293 GN=rpsI PE=3 SV=1	tr|A0A3S6F0Y1|A0A3S6F0Y1_YERET		p3553_935293_Yersinia_entomophaga_d_20200529.fasta	14,709.5	1	5	6	6	0.000255	0.477	VFIKPGSGNIVINQR	R	S	0.997	92.6	25	20	91.3	0	1	1	0	2	1,641.9436	2,065.50		52768800	19	33	Empty	TRUE
1938231	N/A	chi2-GFP	20210709_C25420_002_S304493_chi2-GFP_FTHCD (F295758)	Glutamine synthetase OS=Yersinia entomophaga OX=935293 GN=glnA PE=3 SV=1	tr|A0A3S6EZC9|A0A3S6EZC9_YERET		p3553_935293_Yersinia_entomophaga_d_20200529.fasta	51,691.9	1	19	27	28	0.00119	0.503	AEDFLK	R	S	0.5	35.9	25	37.5	13.6	0	1	0	0	2	722.372	1,621.00		4512320	112	117	Empty	TRUE
1938231	N/A	chi2-GFP	20210709_C25420_002_S304493_chi2-GFP_FTHCD (F295758)	Glutamine synthetase OS=Yersinia entomophaga OX=935293 GN=glnA PE=3 SV=1	tr|A0A3S6EZC9|A0A3S6EZC9_YERET		p3553_935293_Yersinia_entomophaga_d_20200529.fasta	51,691.9	1	19	27	28	0.00119	0.503	AINAFANPTTNSYK	K	R	0.997	48.8	25	16.1	48.8	0	1	0	0	2	1,511.7488	1,973.00		3834230	308	321	Empty	TRUE
1938231	N/A	chi2-GFP	20210709_C25420_002_S304493_chi2-GFP_FTHCD (F295758)	Glutamine synthetase OS=Yersinia entomophaga OX=935293 GN=glnA PE=3 SV=1	tr|A0A3S6EZC9|A0A3S6EZC9_YERET		p3553_935293_Yersinia_entomophaga_d_20200529.fasta	51,691.9	1	19	27	28	0.00119	0.503	AINAFANPTTNSYKR	K	L	0.997	78.8	25	17.9	78.8	0	1	0	0	2	1,667.8499	1,731.00		3721720	308	322	Empty	TRUE
1938231	N/A	chi2-GFP	20210709_C25420_002_S304493_chi2-GFP_FTHCD (F295758)	Glutamine synthetase OS=Yersinia entomophaga OX=935293 GN=glnA PE=3 SV=1	tr|A0A3S6EZC9|A0A3S6EZC9_YERET		p3553_935293_Yersinia_entomophaga_d_20200529.fasta	51,691.9	1	19	27	28	0.00119	0.503	EIPTVAGSLDEALAALDADR	K	E	0.997	122	25	20.6	122	0	1	1	0	2	2,027.0294	3,933.50		2046630	407	426	Empty	TRUE
1938231	N/A	chi2-GFP	20210709_C25420_002_S304493_chi2-GFP_FTHCD (F295758)	Glutamine synthetase OS=Yersinia entomophaga OX=935293 GN=glnA PE=3 SV=1	tr|A0A3S6EZC9|A0A3S6EZC9_YERET		p3553_935293_Yersinia_entomophaga_d_20200529.fasta	51,691.9	1	19	27	28	0.00119	0.503	EIPTVAGSLDEALAALDADREFLTR	K	G	0.997	141	25	21.8	141	0	0	1	0	2	2,673.3733	4,212.00		5393180	407	431	Empty	TRUE
1938231	N/A	chi2-GFP	20210709_C25420_002_S304493_chi2-GFP_FTHCD (F295758)	Glutamine synthetase OS=Yersinia entomophaga OX=935293 GN=glnA PE=3 SV=1	tr|A0A3S6EZC9|A0A3S6EZC9_YERET		p3553_935293_Yersinia_entomophaga_d_20200529.fasta	51,691.9	1	19	27	28	0.00119	0.503	EQHVTIPAHQVNADFFEEGK	K	M	0.997	126	25	20.9	126	0	1	1	1	2	2,296.0994	2,269.00		20140500	29	48	Empty	TRUE
1938231	N/A	chi2-GFP	20210709_C25420_002_S304493_chi2-GFP_FTHCD (F295758)	Glutamine synthetase OS=Yersinia entomophaga OX=935293 GN=glnA PE=3 SV=1	tr|A0A3S6EZC9|A0A3S6EZC9_YERET		p3553_935293_Yersinia_entomophaga_d_20200529.fasta	51,691.9	1	19	27	28	0.00119	0.503	FGNDISGAYYHIDDIEAAWNSGTK	R	Y	0.997	177	25	24.1	177	0	0	1	0	2	2,644.1952	3,029.00		3610890	141	164	Empty	TRUE
1938231	N/A	chi2-GFP	20210709_C25420_002_S304493_chi2-GFP_FTHCD (F295758)	Glutamine synthetase OS=Yersinia entomophaga OX=935293 GN=glnA PE=3 SV=1	tr|A0A3S6EZC9|A0A3S6EZC9_YERET		p3553_935293_Yersinia_entomophaga_d_20200529.fasta	51,691.9	1	19	27	28	0.00119	0.503	FPDPAANPYLAFAAQLMAGLDGIINK	R	I	0.997	138	25	21.6	138	0	1	1	0	2	2,718.3963	4,373.50		6911210	361	386	Empty	TRUE
1938231	N/A	chi2-GFP	20210709_C25420_002_S304493_chi2-GFP_FTHCD (F295758)	Glutamine synthetase OS=Yersinia entomophaga OX=935293 GN=glnA PE=3 SV=1	tr|A0A3S6EZC9|A0A3S6EZC9_YERET		p3553_935293_Yersinia_entomophaga_d_20200529.fasta	51,691.9	1	19	27	28	0.00119	0.503	GGYFPVPPVDSAQDLR	K	S	0.997	47	25	15.9	47	0	2	0	0	2	1,717.8546	2,771.00		3925350	178	193	Empty	TRUE
1938231	N/A	chi2-GFP	20210709_C25420_002_S304493_chi2-GFP_FTHCD (F295758)	Glutamine synthetase OS=Yersinia entomophaga OX=935293 GN=glnA PE=3 SV=1	tr|A0A3S6EZC9|A0A3S6EZC9_YERET		p3553_935293_Yersinia_entomophaga_d_20200529.fasta	51,691.9	1	19	27	28	0.00119	0.503	GKEQHVTIPAHQVNADFFEEGK	K	M	0.997	122	25	20.6	122	0	0	1	1	2	2,481.2159	2,088.00		3570880	27	48	Empty	TRUE
1938231	N/A	chi2-GFP	20210709_C25420_002_S304493_chi2-GFP_FTHCD (F295758)	Glutamine synthetase OS=Yersinia entomophaga OX=935293 GN=glnA PE=3 SV=1	tr|A0A3S6EZC9|A0A3S6EZC9_YERET		p3553_935293_Yersinia_entomophaga_d_20200529.fasta	51,691.9	1	19	27	28	0.00119	0.503	IHPGDAMDK	K	N	0.997	48	25	16	48	0	1	0	0	2	999.457	883		1629360	387	395	Empty	TRUE
1938231	N/A	chi2-GFP	20210709_C25420_002_S304493_chi2-GFP_FTHCD (F295758)	Glutamine synthetase OS=Yersinia entomophaga OX=935293 GN=glnA PE=3 SV=1	tr|A0A3S6EZC9|A0A3S6EZC9_YERET		p3553_935293_Yersinia_entomophaga_d_20200529.fasta	51,691.9	1	19	27	28	0.00119	0.503	IPVIASPK	R	G	0.99	56.5	25	16.5	56.5	0	1	0	0	2	824.524	1,785.00		11660900	346	353	Empty	TRUE
1938231	N/A	chi2-GFP	20210709_C25420_002_S304493_chi2-GFP_FTHCD (F295758)	Glutamine synthetase OS=Yersinia entomophaga OX=935293 GN=glnA PE=3 SV=1	tr|A0A3S6EZC9|A0A3S6EZC9_YERET		p3553_935293_Yersinia_entomophaga_d_20200529.fasta	51,691.9	1	19	27	28	0.00119	0.503	KADEIQIYK	K	Y	0.997	59.3	25	33.7	42.3	0	1	0	0	2	1,107.6046	1,525.00		8394100	232	240	Empty	TRUE
1938231	N/A	chi2-GFP	20210709_C25420_002_S304493_chi2-GFP_FTHCD (F295758)	Glutamine synthetase OS=Yersinia entomophaga OX=935293 GN=glnA PE=3 SV=1	tr|A0A3S6EZC9|A0A3S6EZC9_YERET		p3553_935293_Yersinia_entomophaga_d_20200529.fasta	51,691.9	1	19	27	28	0.00119	0.503	LVPGYEAPVMLAYSAR	R	N	0.997	79.7	25	18	79.7	0	1	0	0	2	1,736.9040	3,002.00		4861080	323	338	Empty	TRUE
1938231	N/A	chi2-GFP	20210709_C25420_002_S304493_chi2-GFP_FTHCD (F295758)	Glutamine synthetase OS=Yersinia entomophaga OX=935293 GN=glnA PE=3 SV=1	tr|A0A3S6EZC9|A0A3S6EZC9_YERET		p3553_935293_Yersinia_entomophaga_d_20200529.fasta	51,691.9	1	19	27	28	0.00119	0.503	MFDGSSIGGWK	K	G	0.997	39	25	15.4	39	0	1	0	0	2	1,184.5406	2,400.00		50264900	49	59	Empty	TRUE
1938231	N/A	chi2-GFP	20210709_C25420_002_S304493_chi2-GFP_FTHCD (F295758)	Glutamine synthetase OS=Yersinia entomophaga OX=935293 GN=glnA PE=3 SV=1	tr|A0A3S6EZC9|A0A3S6EZC9_YERET		p3553_935293_Yersinia_entomophaga_d_20200529.fasta	51,691.9	1	19	27	28	0.00119	0.503	NGTNLFAGDK	K	Y	0.997	62.5	25	24.5	55	0	1	0	0	2	1,036.5059	1,640.00		3390800	278	287	Empty	TRUE
1938231	N/A	chi2-GFP	20210709_C25420_002_S304493_chi2-GFP_FTHCD (F295758)	Glutamine synthetase OS=Yersinia entomophaga OX=935293 GN=glnA PE=3 SV=1	tr|A0A3S6EZC9|A0A3S6EZC9_YERET		p3553_935293_Yersinia_entomophaga_d_20200529.fasta	51,691.9	1	19	27	28	0.00119	0.503	RAEDFLK	K	S	0.9	41.1	25	42.6	14.1	0	1	0	0	2	878.473	1,402.00		3736230	111	117	Empty	TRUE
1938231	N/A	chi2-GFP	20210709_C25420_002_S304493_chi2-GFP_FTHCD (F295758)	Glutamine synthetase OS=Yersinia entomophaga OX=935293 GN=glnA PE=3 SV=1	tr|A0A3S6EZC9|A0A3S6EZC9_YERET		p3553_935293_Yersinia_entomophaga_d_20200529.fasta	51,691.9	1	19	27	28	0.00119	0.503	SAEHVLTMIHEHEVK	M	F	0.997	74.9	25	17.7	74.9	0	1	1	1	1	1,759.8796	1,774.00		10376700	2	16	Empty	TRUE
1938231	N/A	chi2-GFP	20210709_C25420_002_S304493_chi2-GFP_FTHCD (F295758)	Glutamine synthetase OS=Yersinia entomophaga OX=935293 GN=glnA PE=3 SV=1	tr|A0A3S6EZC9|A0A3S6EZC9_YERET		p3553_935293_Yersinia_entomophaga_d_20200529.fasta	51,691.9	1	19	27	28	0.00119	0.503	SSGLADTVLFGPEPEFFLFDDVR	K	F	0.997	115	25	20.2	115	0	1	1	0	2	2,558.2452	4,237.00		9762010	118	140	Empty	TRUE
1938231	N/A	chi2-GFP	20210709_C25420_002_S304493_chi2-GFP_FTHCD (F295758)	zz|FGCZCont0179_P00761|TRYP_PIG blastpHomologue_4.0e-171	zz|Y-FGCZCont00180|		p3553_935293_Yersinia_entomophaga_d_20200529.fasta	24,409.3	1	4	8	32	0.00136	0.294	APVLSDSSCK	K	S	0.997	53.1	25	16.3	53.1	0	1	0	0	2	1,006.4874	1,290.00		514853	148	157	Empty	TRUE
1938231	N/A	chi2-GFP	20210709_C25420_002_S304493_chi2-GFP_FTHCD (F295758)	zz|FGCZCont0179_P00761|TRYP_PIG blastpHomologue_4.0e-171	zz|Y-FGCZCont00180|		p3553_935293_Yersinia_entomophaga_d_20200529.fasta	24,409.3	1	4	8	32	0.00136	0.294	IITHPNFNGNTLDNDIMLIK	K	L	0.997	121	25	20.5	121	0	3	7	0	2	2,283.1805	2,922.50		108482000	78	97	Empty	TRUE
1938231	N/A	chi2-GFP	20210709_C25420_002_S304493_chi2-GFP_FTHCD (F295758)	zz|FGCZCont0179_P00761|TRYP_PIG blastpHomologue_4.0e-171	zz|Y-FGCZCont00180|		p3553_935293_Yersinia_entomophaga_d_20200529.fasta	24,409.3	1	4	8	32	0.00136	0.294	LGEHNIDVLEGNEQFINAAK	R	I	0.997	139	25	21.7	139	0	1	2	0	2	2,211.1042	2,535.00		44041100	58	77	Empty	TRUE
1938231	N/A	chi2-GFP	20210709_C25420_002_S304493_chi2-GFP_FTHCD (F295758)	zz|FGCZCont0179_P00761|TRYP_PIG blastpHomologue_4.0e-171	zz|Y-FGCZCont00180|		p3553_935293_Yersinia_entomophaga_d_20200529.fasta	24,409.3	1	4	8	32	0.00136	0.294	LSSPATLNSR	K	V	0.997	65.9	25	17.1	65.9	0	3	0	0	2	1,045.5636	1,472.00		9963900	98	107	Empty	FALSE	zz|Y-FGCZCont00173|
1938231	N/A	chi2-GFP	20210709_C25420_002_S304493_chi2-GFP_FTHCD (F295758)	zz|FGCZCont0179_P00761|TRYP_PIG blastpHomologue_4.0e-171	zz|Y-FGCZCont00180|		p3553_935293_Yersinia_entomophaga_d_20200529.fasta	24,409.3	1	4	8	32	0.00136	0.294	VATVSLPR	R	S	0.99	62.7	25	16.9	62.7	0	15	0	0	2	842.509	4,639.00		50524800	108	115	Empty	TRUE
1938231	N/A	chi2-GFP	20210709_C25420_002_S304493_chi2-GFP_FTHCD (F295758)	RNA-binding protein Hfq OS=Yersinia entomophaga OX=935293 GN=hfq PE=3 SV=1	tr|A0A3S6F1V2|A0A3S6F1V2_YERET		p3553_935293_Yersinia_entomophaga_d_20200529.fasta	11,144.0	1	5	8	8	0.000339	0.376	AKGQSLQDPFLNALR	M	R	0.997	76.9	25	17.8	76.9	0	1	1	0	1	1,657.9022	2,601.50		7103820	2	16	Empty	TRUE
1938231	N/A	chi2-GFP	20210709_C25420_002_S304493_chi2-GFP_FTHCD (F295758)	RNA-binding protein Hfq OS=Yersinia entomophaga OX=935293 GN=hfq PE=3 SV=1	tr|A0A3S6F1V2|A0A3S6F1V2_YERET		p3553_935293_Yersinia_entomophaga_d_20200529.fasta	11,144.0	1	5	8	8	0.000339	0.376	ERVPVSIYLVNGIK	R	L	0.997	93.6	25	24.8	87.6	0	1	1	0	2	1,586.9265	2,643.00		7249410	18	31	Empty	TRUE
1938231	N/A	chi2-GFP	20210709_C25420_002_S304493_chi2-GFP_FTHCD (F295758)	RNA-binding protein Hfq OS=Yersinia entomophaga OX=935293 GN=hfq PE=3 SV=1	tr|A0A3S6F1V2|A0A3S6F1V2_YERET		p3553_935293_Yersinia_entomophaga_d_20200529.fasta	11,144.0	1	5	8	8	0.000339	0.376	GQSLQDPFLNALR	K	R	0.997	79.6	25	18	79.6	0	1	0	0	2	1,458.7701	2,946.00		2800500	4	16	Empty	TRUE
1938231	N/A	chi2-GFP	20210709_C25420_002_S304493_chi2-GFP_FTHCD (F295758)	RNA-binding protein Hfq OS=Yersinia entomophaga OX=935293 GN=hfq PE=3 SV=1	tr|A0A3S6F1V2|A0A3S6F1V2_YERET		p3553_935293_Yersinia_entomophaga_d_20200529.fasta	11,144.0	1	5	8	8	0.000339	0.376	NTVSQMVYK	K	H	0.997	50	25	16.1	50	0	2	0	0	2	1,069.5346	1,491.50		6062880	48	56	Empty	TRUE
1938231	N/A	chi2-GFP	20210709_C25420_002_S304493_chi2-GFP_FTHCD (F295758)	RNA-binding protein Hfq OS=Yersinia entomophaga OX=935293 GN=hfq PE=3 SV=1	tr|A0A3S6F1V2|A0A3S6F1V2_YERET		p3553_935293_Yersinia_entomophaga_d_20200529.fasta	11,144.0	1	5	8	8	0.000339	0.376	VPVSIYLVNGIK	R	L	0.997	68.2	25	17.3	68.2	0	1	0	0	2	1,301.7828	2,922.00		13039000	20	31	Empty	TRUE
1938231	N/A	chi2-GFP	20210709_C25420_002_S304493_chi2-GFP_FTHCD (F295758)	Porin OS=Yersinia entomophaga OX=935293 GN=PL78_02730 PE=4 SV=1	tr|A0A3S6EWB4|A0A3S6EWB4_YERET		p3553_935293_Yersinia_entomophaga_d_20200529.fasta	39,667.7	1	4	5	6	0.000255	0.193	DGNKLDLYGK	K	V	0.997	68.4	25	22.1	63.6	0	1	1	0	2	1,122.5792	1,560.50		2754650	29	38	Empty	TRUE
1938231	N/A	chi2-GFP	20210709_C25420_002_S304493_chi2-GFP_FTHCD (F295758)	Porin OS=Yersinia entomophaga OX=935293 GN=PL78_02730 PE=4 SV=1	tr|A0A3S6EWB4|A0A3S6EWB4_YERET		p3553_935293_Yersinia_entomophaga_d_20200529.fasta	39,667.7	1	4	5	6	0.000255	0.193	HQFSDNAGEDGDETYVR	R	L	0.997	94.8	25	18.9	94.8	0	0	1	0	2	1,939.8054	1,459.00		3631130	43	59	Empty	TRUE
1938231	N/A	chi2-GFP	20210709_C25420_002_S304493_chi2-GFP_FTHCD (F295758)	Porin OS=Yersinia entomophaga OX=935293 GN=PL78_02730 PE=4 SV=1	tr|A0A3S6EWB4|A0A3S6EWB4_YERET		p3553_935293_Yersinia_entomophaga_d_20200529.fasta	39,667.7	1	4	5	6	0.000255	0.193	LGFAGLK	R	V	0.9	51.5	25	37.1	30.6	0	1	0	0	2	705.429	2,159.00		5066770	99	105	Empty	FALSE	tr|A0A3S6EX31|A0A3S6EX31_YERET
1938231	N/A	chi2-GFP	20210709_C25420_002_S304493_chi2-GFP_FTHCD (F295758)	Porin OS=Yersinia entomophaga OX=935293 GN=PL78_02730 PE=4 SV=1	tr|A0A3S6EWB4|A0A3S6EWB4_YERET		p3553_935293_Yersinia_entomophaga_d_20200529.fasta	39,667.7	1	4	5	6	0.000255	0.193	NYGVLYDVSSATDVLPVFGGDSIAK	R	T	0.997	66.7	25	17.2	66.7	0	1	0	0	2	2,587.2928	3,744.00		1348770	117	141	Empty	TRUE
1938231	N/A	chi2-GFP	20210709_C25420_002_S304493_chi2-GFP_FTHCD (F295758)	Porin OS=Yersinia entomophaga OX=935293 GN=PL78_02730 PE=4 SV=1	tr|A0A3S6EWB4|A0A3S6EWB4_YERET		p3553_935293_Yersinia_entomophaga_d_20200529.fasta	39,667.7	1	4	5	6	0.000255	0.193	VGDYGSFDYGR	K	N	0.997	58.4	25	16.6	58.4	0	1	0	0	2	1,235.5328	1,905.00		3189660	106	116	Empty	TRUE
1938231	N/A	chi2-GFP	20210709_C25420_002_S304493_chi2-GFP_FTHCD (F295758)	30S ribosomal protein S15 OS=Yersinia entomophaga OX=935293 GN=rpsO PE=3 SV=1	tr|A0A3S6F2D4|A0A3S6F2D4_YERET		p3553_935293_Yersinia_entomophaga_d_20200529.fasta	10,140.9	0.95	2	2	2	8.49e-05	0.146	IVADFGR	K	G	0.9	28.8	25	39.8	3.76	0	1	0	0	2	777.425	1,628.00		2148370	11	17	Empty	TRUE
1938231	N/A	chi2-GFP	20210709_C25420_002_S304493_chi2-GFP_FTHCD (F295758)	30S ribosomal protein S15 OS=Yersinia entomophaga OX=935293 GN=rpsO PE=3 SV=1	tr|A0A3S6F2D4|A0A3S6F2D4_YERET		p3553_935293_Yersinia_entomophaga_d_20200529.fasta	10,140.9	0.95	2	2	2	8.49e-05	0.146	LLDYLK	K	R	0.5	24.1	25	37	1.64	0	1	0	0	2	764.455	2,160.00		16485700	66	71	Empty	TRUE
1938231	N/A	chi2-GFP	20210709_C25420_002_S304493_chi2-GFP_FTHCD (F295758)	Malic enzyme OS=Yersinia entomophaga OX=935293 GN=PL78_15885 PE=4 SV=1	tr|A0A3S6F3V7|A0A3S6F3V7_YERET		p3553_935293_Yersinia_entomophaga_d_20200529.fasta	82,325.5	1	10	13	13	0.000552	0.194	AAYAITDNGQR	K	T	0.997	54.1	25	16.4	54.1	0	1	0	0	2	1,179.5753	1,320.00		1254710	238	248	Empty	TRUE
1938231	N/A	chi2-GFP	20210709_C25420_002_S304493_chi2-GFP_FTHCD (F295758)	Malic enzyme OS=Yersinia entomophaga OX=935293 GN=PL78_15885 PE=4 SV=1	tr|A0A3S6F3V7|A0A3S6F3V7_YERET		p3553_935293_Yersinia_entomophaga_d_20200529.fasta	82,325.5	1	10	13	13	0.000552	0.194	FNEYWQEYYQIMK	R	R	0.997	52.4	25	16.3	52.4	0	1	0	0	2	1,841.8203	3,120.00		1013070	507	519	Empty	TRUE
1938231	N/A	chi2-GFP	20210709_C25420_002_S304493_chi2-GFP_FTHCD (F295758)	Malic enzyme OS=Yersinia entomophaga OX=935293 GN=PL78_15885 PE=4 SV=1	tr|A0A3S6F3V7|A0A3S6F3V7_YERET		p3553_935293_Yersinia_entomophaga_d_20200529.fasta	82,325.5	1	10	13	13	0.000552	0.194	GALDVGATAINEEMK	R	L	0.997	68.4	25	17.3	68.4	0	1	0	0	2	1,518.7470	2,382.00		2277320	330	344	Empty	TRUE
1938231	N/A	chi2-GFP	20210709_C25420_002_S304493_chi2-GFP_FTHCD (F295758)	Malic enzyme OS=Yersinia entomophaga OX=935293 GN=PL78_15885 PE=4 SV=1	tr|A0A3S6F3V7|A0A3S6F3V7_YERET		p3553_935293_Yersinia_entomophaga_d_20200529.fasta	82,325.5	1	10	13	13	0.000552	0.194	GNLVAVISNGTAVLGLGNIGALAGKPVMEGK	R	G	0.997	115	25	20.2	115	0	0	1	0	2	2,920.6292	3,846.00		1581180	64	94	Empty	TRUE
1938231	N/A	chi2-GFP	20210709_C25420_002_S304493_chi2-GFP_FTHCD (F295758)	Malic enzyme OS=Yersinia entomophaga OX=935293 GN=PL78_15885 PE=4 SV=1	tr|A0A3S6F3V7|A0A3S6F3V7_YERET		p3553_935293_Yersinia_entomophaga_d_20200529.fasta	82,325.5	1	10	13	13	0.000552	0.194	IQVSPTKPLATQR	K	D	0.997	75.5	25	17.7	75.5	0	1	1	0	2	1,438.8378	1,565.50		8611430	21	33	Empty	TRUE
1938231	N/A	chi2-GFP	20210709_C25420_002_S304493_chi2-GFP_FTHCD (F295758)	Malic enzyme OS=Yersinia entomophaga OX=935293 GN=PL78_15885 PE=4 SV=1	tr|A0A3S6F3V7|A0A3S6F3V7_YERET		p3553_935293_Yersinia_entomophaga_d_20200529.fasta	82,325.5	1	10	13	13	0.000552	0.194	ISYNLLR	R	V	0.9	34.8	25	19.4	30.6	0	1	0	0	2	878.509	2,183.00		2838240	705	711	Empty	TRUE
1938231	N/A	chi2-GFP	20210709_C25420_002_S304493_chi2-GFP_FTHCD (F295758)	Malic enzyme OS=Yersinia entomophaga OX=935293 GN=PL78_15885 PE=4 SV=1	tr|A0A3S6F3V7|A0A3S6F3V7_YERET		p3553_935293_Yersinia_entomophaga_d_20200529.fasta	82,325.5	1	10	13	13	0.000552	0.194	LGLQIVAGK	K	D	0.997	42.9	25	15.7	42.9	0	1	0	0	2	898.572	2,255.00		1022760	486	494	Empty	TRUE
1938231	N/A	chi2-GFP	20210709_C25420_002_S304493_chi2-GFP_FTHCD (F295758)	Malic enzyme OS=Yersinia entomophaga OX=935293 GN=PL78_15885 PE=4 SV=1	tr|A0A3S6F3V7|A0A3S6F3V7_YERET		p3553_935293_Yersinia_entomophaga_d_20200529.fasta	82,325.5	1	10	13	13	0.000552	0.194	QSALDFHQYPTPGK	K	I	0.997	76.7	25	17.8	76.7	0	1	1	0	2	1,588.7756	1,946.00		4252390	7	20	Empty	TRUE
1938231	N/A	chi2-GFP	20210709_C25420_002_S304493_chi2-GFP_FTHCD (F295758)	Malic enzyme OS=Yersinia entomophaga OX=935293 GN=PL78_15885 PE=4 SV=1	tr|A0A3S6F3V7|A0A3S6F3V7_YERET		p3553_935293_Yersinia_entomophaga_d_20200529.fasta	82,325.5	1	10	13	13	0.000552	0.194	TMAPNPLIMALANPEPEILPPLAK	K	A	0.997	55.9	25	16.5	55.9	0	1	1	0	2	2,541.3823	4,175.50		1239970	276	299	Empty	TRUE
1938231	N/A	chi2-GFP	20210709_C25420_002_S304493_chi2-GFP_FTHCD (F295758)	Malic enzyme OS=Yersinia entomophaga OX=935293 GN=PL78_15885 PE=4 SV=1	tr|A0A3S6F3V7|A0A3S6F3V7_YERET		p3553_935293_Yersinia_entomophaga_d_20200529.fasta	82,325.5	1	10	13	13	0.000552	0.194	VVLTEGEEER	R	V	0.997	60.6	25	16.8	60.6	0	1	0	0	2	1,160.5794	1,373.00		1276340	445	454	Empty	TRUE
1938231	N/A	chi2-GFP	20210709_C25420_002_S304493_chi2-GFP_FTHCD (F295758)	DNA protection during starvation protein OS=Yersinia entomophaga OX=935293 GN=dps PE=3 SV=1	tr|A0A3S6EW30|A0A3S6EW30_YERET		p3553_935293_Yersinia_entomophaga_d_20200529.fasta	18,630.8	1	4	4	5	0.000212	0.311	AITQVEDEDTADMFTAASR	K	D	0.997	65.5	25	17.1	65.5	0	2	0	0	2	2,070.9286	2,438.00		3861240	135	153	Empty	TRUE
1938231	N/A	chi2-GFP	20210709_C25420_002_S304493_chi2-GFP_FTHCD (F295758)	DNA protection during starvation protein OS=Yersinia entomophaga OX=935293 GN=dps PE=3 SV=1	tr|A0A3S6EW30|A0A3S6EW30_YERET		p3553_935293_Yersinia_entomophaga_d_20200529.fasta	18,630.8	1	4	4	5	0.000212	0.311	GANFIAVHEMLDGFR	R	T	0.997	96	25	19	96	0	0	1	0	2	1,676.8214	3,014.00		3013460	56	70	Empty	TRUE
1938231	N/A	chi2-GFP	20210709_C25420_002_S304493_chi2-GFP_FTHCD (F295758)	DNA protection during starvation protein OS=Yersinia entomophaga OX=935293 GN=dps PE=3 SV=1	tr|A0A3S6EW30|A0A3S6EW30_YERET		p3553_935293_Yersinia_entomophaga_d_20200529.fasta	18,630.8	1	4	4	5	0.000212	0.311	NDLDESVK	R	I	0.99	59.1	25	26.6	49.2	0	1	0	0	2	919.437	1,139.00		1491900	19	26	Empty	TRUE
1938231	N/A	chi2-GFP	20210709_C25420_002_S304493_chi2-GFP_FTHCD (F295758)	DNA protection during starvation protein OS=Yersinia entomophaga OX=935293 GN=dps PE=3 SV=1	tr|A0A3S6EW30|A0A3S6EW30_YERET		p3553_935293_Yersinia_entomophaga_d_20200529.fasta	18,630.8	1	4	4	5	0.000212	0.311	YAVVANDIRK	R	A	0.997	42.3	25	15.6	42.3	0	1	0	0	2	1,148.6422	1,422.00		1117140	125	134	Empty	TRUE
1938231	N/A	chi2-GFP	20210709_C25420_002_S304493_chi2-GFP_FTHCD (F295758)	30S ribosomal protein S19 OS=Yersinia entomophaga OX=935293 GN=rpsS PE=3 SV=1	tr|A0A3S6F1E7|A0A3S6F1E7_YERET		p3553_935293_Yersinia_entomophaga_d_20200529.fasta	10,430.4	1	2	2	2	8.49e-05	0.207	KGPFIDLHLLK	K	K	0.997	65.7	25	17.1	65.5	0	0	1	0	2	1,280.7728	2,599.00		1176700	7	17	Empty	TRUE
1938231	N/A	chi2-GFP	20210709_C25420_002_S304493_chi2-GFP_FTHCD (F295758)	30S ribosomal protein S19 OS=Yersinia entomophaga OX=935293 GN=rpsS PE=3 SV=1	tr|A0A3S6F1E7|A0A3S6F1E7_YERET		p3553_935293_Yersinia_entomophaga_d_20200529.fasta	10,430.4	1	2	2	2	8.49e-05	0.207	LGEFAPTR	K	T	0.844	19.7	25	17.7	16.3	0	1	0	0	2	890.473	1,615.00		4951070	71	78	Empty	TRUE
1938231	N/A	chi2-GFP	20210709_C25420_002_S304493_chi2-GFP_FTHCD (F295758)	30S ribosomal protein S2 OS=Yersinia entomophaga OX=935293 GN=rpsB PE=3 SV=1	tr|A0A3S6EZI3|A0A3S6EZI3_YERET		p3553_935293_Yersinia_entomophaga_d_20200529.fasta	26,878.4	1	4	4	4	0.00017	0.178	DMLQAGVHFGHQTR	R	Y	0.94	18.9	25	14.2	18.9	0	1	0	0	2	1,596.7701	1,873.00		343044	8	21	Empty	TRUE
1938231	N/A	chi2-GFP	20210709_C25420_002_S304493_chi2-GFP_FTHCD (F295758)	30S ribosomal protein S2 OS=Yersinia entomophaga OX=935293 GN=rpsB PE=3 SV=1	tr|A0A3S6EZI3|A0A3S6EZI3_YERET		p3553_935293_Yersinia_entomophaga_d_20200529.fasta	26,878.4	1	4	4	4	0.00017	0.178	ILFVGTK	K	R	0.9	29.6	25	17.1	27.4	0	1	0	0	2	777.487	2,186.00		3284650	67	73	Empty	TRUE
1938231	N/A	chi2-GFP	20210709_C25420_002_S304493_chi2-GFP_FTHCD (F295758)	30S ribosomal protein S2 OS=Yersinia entomophaga OX=935293 GN=rpsB PE=3 SV=1	tr|A0A3S6EZI3|A0A3S6EZI3_YERET		p3553_935293_Yersinia_entomophaga_d_20200529.fasta	26,878.4	1	4	4	4	0.00017	0.178	TVPMFNEALAELTK	K	I	0.997	64	25	17	64	0	1	0	0	2	1,563.8088	3,443.00		2549930	46	59	Empty	TRUE
1938231	N/A	chi2-GFP	20210709_C25420_002_S304493_chi2-GFP_FTHCD (F295758)	30S ribosomal protein S2 OS=Yersinia entomophaga OX=935293 GN=rpsB PE=3 SV=1	tr|A0A3S6EZI3|A0A3S6EZI3_YERET		p3553_935293_Yersinia_entomophaga_d_20200529.fasta	26,878.4	1	4	4	4	0.00017	0.178	VHIINLEK	K	T	0.99	36.6	25	19.2	32.7	0	1	0	0	2	965.578	1,731.00		3416860	38	45	Empty	TRUE
1938231	N/A	chi2-GFP	20210709_C25420_002_S304493_chi2-GFP_FTHCD (F295758)	Aldehyde-alcohol dehydrogenase OS=Yersinia entomophaga OX=935293 GN=PL78_04810 PE=3 SV=1	tr|A0A3S6EXU6|A0A3S6EXU6_YERET		p3553_935293_Yersinia_entomophaga_d_20200529.fasta	96,494.9	1	58	91	121	0.00513	0.747	AAALAAADAR	R	I	0.997	70.5	25	27.4	60.5	0	1	0	0	2	900.49	1,190.00		259629000	37	46	Empty	TRUE
1938231	N/A	chi2-GFP	20210709_C25420_002_S304493_chi2-GFP_FTHCD (F295758)	Aldehyde-alcohol dehydrogenase OS=Yersinia entomophaga OX=935293 GN=PL78_04810 PE=3 SV=1	tr|A0A3S6EXU6|A0A3S6EXU6_YERET		p3553_935293_Yersinia_entomophaga_d_20200529.fasta	96,494.9	1	58	91	121	0.00513	0.747	AADIVLQAAIAAGAPADIIGWIDAPTVELSNQLMHHPDINLILATGGPGMVK	K	A	0.985	94.5	25	18.9	94.5	0	0	0	1	2	5,269.7760	4,295.00		20601500	149	200	Empty	TRUE
1938231	N/A	chi2-GFP	20210709_C25420_002_S304493_chi2-GFP_FTHCD (F295758)	Aldehyde-alcohol dehydrogenase OS=Yersinia entomophaga OX=935293 GN=PL78_04810 PE=3 SV=1	tr|A0A3S6EXU6|A0A3S6EXU6_YERET		p3553_935293_Yersinia_entomophaga_d_20200529.fasta	96,494.9	1	58	91	121	0.00513	0.747	AAYSSGKPAIGVGAGNTPVVVDETADIK	K	R	0.997	134	25	21.4	134	0	1	0	0	2	2,687.3889	2,376.00		1225620	201	228	Empty	TRUE
1938231	N/A	chi2-GFP	20210709_C25420_002_S304493_chi2-GFP_FTHCD (F295758)	Aldehyde-alcohol dehydrogenase OS=Yersinia entomophaga OX=935293 GN=PL78_04810 PE=3 SV=1	tr|A0A3S6EXU6|A0A3S6EXU6_YERET		p3553_935293_Yersinia_entomophaga_d_20200529.fasta	96,494.9	1	58	91	121	0.00513	0.747	AAYSSGKPAIGVGAGNTPVVVDETADIKR	K	V	0.997	190	25	24.9	190	0	0	1	1	2	2,843.4900	2,195.00		20021400	201	229	Empty	TRUE
1938231	N/A	chi2-GFP	20210709_C25420_002_S304493_chi2-GFP_FTHCD (F295758)	Aldehyde-alcohol dehydrogenase OS=Yersinia entomophaga OX=935293 GN=PL78_04810 PE=3 SV=1	tr|A0A3S6EXU6|A0A3S6EXU6_YERET		p3553_935293_Yersinia_entomophaga_d_20200529.fasta	96,494.9	1	58	91	121	0.00513	0.747	AELGIPTSIR	K	E	0.997	44.6	25	18.4	42	0	2	0	0	2	1,056.6049	2,352.50		21056900	807	816	Empty	TRUE
1938231	N/A	chi2-GFP	20210709_C25420_002_S304493_chi2-GFP_FTHCD (F295758)	Aldehyde-alcohol dehydrogenase OS=Yersinia entomophaga OX=935293 GN=PL78_04810 PE=3 SV=1	tr|A0A3S6EXU6|A0A3S6EXU6_YERET		p3553_935293_Yersinia_entomophaga_d_20200529.fasta	96,494.9	1	58	91	121	0.00513	0.747	AENMLWHK	R	L	0.99	39.6	25	15.5	39.6	0	1	0	0	2	1,028.4982	1,618.00		10117300	448	455	Empty	TRUE
1938231	N/A	chi2-GFP	20210709_C25420_002_S304493_chi2-GFP_FTHCD (F295758)	Aldehyde-alcohol dehydrogenase OS=Yersinia entomophaga OX=935293 GN=PL78_04810 PE=3 SV=1	tr|A0A3S6EXU6|A0A3S6EXU6_YERET		p3553_935293_Yersinia_entomophaga_d_20200529.fasta	96,494.9	1	58	91	121	0.00513	0.747	AENMLWHKLPK	R	S	0.996	50.2	25	16.1	50.2	0	0	1	0	2	1,366.7301	1,895.00		2985250	448	458	Empty	TRUE
1938231	N/A	chi2-GFP	20210709_C25420_002_S304493_chi2-GFP_FTHCD (F295758)	Aldehyde-alcohol dehydrogenase OS=Yersinia entomophaga OX=935293 GN=PL78_04810 PE=3 SV=1	tr|A0A3S6EXU6|A0A3S6EXU6_YERET		p3553_935293_Yersinia_entomophaga_d_20200529.fasta	96,494.9	1	58	91	121	0.00513	0.747	AKSFEDAVDKAEK	R	L	0.997	74.7	25	17.7	74.7	0	0	1	0	2	1,437.7221	1,319.00		4249290	346	358	Empty	TRUE
1938231	N/A	chi2-GFP	20210709_C25420_002_S304493_chi2-GFP_FTHCD (F295758)	Aldehyde-alcohol dehydrogenase OS=Yersinia entomophaga OX=935293 GN=PL78_04810 PE=3 SV=1	tr|A0A3S6EXU6|A0A3S6EXU6_YERET		p3553_935293_Yersinia_entomophaga_d_20200529.fasta	96,494.9	1	58	91	121	0.00513	0.747	AVQDIILK	K	N	0.99	41.7	25	17.9	39.5	0	1	0	0	2	899.556	2,120.00		3224930	281	288	Empty	TRUE
1938231	N/A	chi2-GFP	20210709_C25420_002_S304493_chi2-GFP_FTHCD (F295758)	Aldehyde-alcohol dehydrogenase OS=Yersinia entomophaga OX=935293 GN=PL78_04810 PE=3 SV=1	tr|A0A3S6EXU6|A0A3S6EXU6_YERET		p3553_935293_Yersinia_entomophaga_d_20200529.fasta	96,494.9	1	58	91	121	0.00513	0.747	AVTNVAELNELVAR	M	V	0.997	95	25	18.9	95	0	1	1	0	1	1,498.8223	2,635.50		81691300	2	15	Empty	TRUE
1938231	N/A	chi2-GFP	20210709_C25420_002_S304493_chi2-GFP_FTHCD (F295758)	Aldehyde-alcohol dehydrogenase OS=Yersinia entomophaga OX=935293 GN=PL78_04810 PE=3 SV=1	tr|A0A3S6EXU6|A0A3S6EXU6_YERET		p3553_935293_Yersinia_entomophaga_d_20200529.fasta	96,494.9	1	58	91	121	0.00513	0.747	EAGVQEADFLAK	R	V	0.997	54.3	25	16.4	54.2	0	1	0	0	2	1,277.6373	2,133.00		12794400	817	828	Empty	TRUE
1938231	N/A	chi2-GFP	20210709_C25420_002_S304493_chi2-GFP_FTHCD (F295758)	Aldehyde-alcohol dehydrogenase OS=Yersinia entomophaga OX=935293 GN=PL78_04810 PE=3 SV=1	tr|A0A3S6EXU6|A0A3S6EXU6_YERET		p3553_935293_Yersinia_entomophaga_d_20200529.fasta	96,494.9	1	58	91	121	0.00513	0.747	EFLPASYK	K	E	0.99	41.6	25	15.6	41.6	0	1	0	0	2	954.493	1,970.00		11196500	684	691	Empty	TRUE
1938231	N/A	chi2-GFP	20210709_C25420_002_S304493_chi2-GFP_FTHCD (F295758)	Aldehyde-alcohol dehydrogenase OS=Yersinia entomophaga OX=935293 GN=PL78_04810 PE=3 SV=1	tr|A0A3S6EXU6|A0A3S6EXU6_YERET		p3553_935293_Yersinia_entomophaga_d_20200529.fasta	96,494.9	1	58	91	121	0.00513	0.747	EYANFTQEQVDK	R	I	0.997	50.1	25	16.1	50.1	0	1	0	0	2	1,471.6700	1,674.00		1370510	22	33	Empty	TRUE
1938231	N/A	chi2-GFP	20210709_C25420_002_S304493_chi2-GFP_FTHCD (F295758)	Aldehyde-alcohol dehydrogenase OS=Yersinia entomophaga OX=935293 GN=PL78_04810 PE=3 SV=1	tr|A0A3S6EXU6|A0A3S6EXU6_YERET		p3553_935293_Yersinia_entomophaga_d_20200529.fasta	96,494.9	1	58	91	121	0.00513	0.747	EYANFTQEQVDKIFR	R	A	0.997	107	25	19.7	107	0	1	1	0	2	1,887.9236	2,622.50		5404210	22	36	Empty	TRUE
1938231	N/A	chi2-GFP	20210709_C25420_002_S304493_chi2-GFP_FTHCD (F295758)	Aldehyde-alcohol dehydrogenase OS=Yersinia entomophaga OX=935293 GN=PL78_04810 PE=3 SV=1	tr|A0A3S6EXU6|A0A3S6EXU6_YERET		p3553_935293_Yersinia_entomophaga_d_20200529.fasta	96,494.9	1	58	91	121	0.00513	0.747	EYVEEFER	R	E	0.99	46.7	25	15.9	46.7	0	1	0	0	2	1,100.4894	1,787.00		2366400	866	873	Empty	TRUE
1938231	N/A	chi2-GFP	20210709_C25420_002_S304493_chi2-GFP_FTHCD (F295758)	Aldehyde-alcohol dehydrogenase OS=Yersinia entomophaga OX=935293 GN=PL78_04810 PE=3 SV=1	tr|A0A3S6EXU6|A0A3S6EXU6_YERET		p3553_935293_Yersinia_entomophaga_d_20200529.fasta	96,494.9	1	58	91	121	0.00513	0.747	FASHGGYLLQGK	R	E	0.997	76.1	25	17.8	76.1	0	2	3	0	2	1,277.6638	1,712.00		12811400	266	277	Empty	TRUE
1938231	N/A	chi2-GFP	20210709_C25420_002_S304493_chi2-GFP_FTHCD (F295758)	Aldehyde-alcohol dehydrogenase OS=Yersinia entomophaga OX=935293 GN=PL78_04810 PE=3 SV=1	tr|A0A3S6EXU6|A0A3S6EXU6_YERET		p3553_935293_Yersinia_entomophaga_d_20200529.fasta	96,494.9	1	58	91	121	0.00513	0.747	GAEQMNSFKPDVIIALGGGSPMDAAK	K	I	0.997	152	25	22.5	152	0	1	2	0	2	2,604.2800	2,961.00		4883390	528	553	Empty	TRUE
1938231	N/A	chi2-GFP	20210709_C25420_002_S304493_chi2-GFP_FTHCD (F295758)	Aldehyde-alcohol dehydrogenase OS=Yersinia entomophaga OX=935293 GN=PL78_04810 PE=3 SV=1	tr|A0A3S6EXU6|A0A3S6EXU6_YERET		p3553_935293_Yersinia_entomophaga_d_20200529.fasta	96,494.9	1	58	91	121	0.00513	0.747	GSLPIALEEVATDGAK	R	R	0.997	85.5	25	18.3	85.5	0	1	1	0	2	1,570.8325	2,917.50		8061330	465	480	Empty	TRUE
1938231	N/A	chi2-GFP	20210709_C25420_002_S304493_chi2-GFP_FTHCD (F295758)	Aldehyde-alcohol dehydrogenase OS=Yersinia entomophaga OX=935293 GN=PL78_04810 PE=3 SV=1	tr|A0A3S6EXU6|A0A3S6EXU6_YERET		p3553_935293_Yersinia_entomophaga_d_20200529.fasta	96,494.9	1	58	91	121	0.00513	0.747	GSLPIALEEVATDGAKR	R	A	0.997	93.6	25	18.8	93.6	0	1	1	0	2	1,726.9336	2,636.50		13696000	465	481	Empty	TRUE
1938231	N/A	chi2-GFP	20210709_C25420_002_S304493_chi2-GFP_FTHCD (F295758)	Aldehyde-alcohol dehydrogenase OS=Yersinia entomophaga OX=935293 GN=PL78_04810 PE=3 SV=1	tr|A0A3S6EXU6|A0A3S6EXU6_YERET		p3553_935293_Yersinia_entomophaga_d_20200529.fasta	96,494.9	1	58	91	121	0.00513	0.747	HLINKK	K	T	0.5	18.4	25	19.9	12.7	0	1	0	0	2	752.478	562		98,295.8	437	442	Empty	TRUE
1938231	N/A	chi2-GFP	20210709_C25420_002_S304493_chi2-GFP_FTHCD (F295758)	Aldehyde-alcohol dehydrogenase OS=Yersinia entomophaga OX=935293 GN=PL78_04810 PE=3 SV=1	tr|A0A3S6EXU6|A0A3S6EXU6_YERET		p3553_935293_Yersinia_entomophaga_d_20200529.fasta	96,494.9	1	58	91	121	0.00513	0.747	IAEMAGIK	K	V	0.99	57.5	25	31.4	42.7	0	4	0	0	2	848.455	1,297.00		41734900	304	311	Empty	TRUE
1938231	N/A	chi2-GFP	20210709_C25420_002_S304493_chi2-GFP_FTHCD (F295758)	Aldehyde-alcohol dehydrogenase OS=Yersinia entomophaga OX=935293 GN=PL78_04810 PE=3 SV=1	tr|A0A3S6EXU6|A0A3S6EXU6_YERET		p3553_935293_Yersinia_entomophaga_d_20200529.fasta	96,494.9	1	58	91	121	0.00513	0.747	IAEMAGIKVPGNTK	K	I	0.997	91.1	25	18.7	91.1	0	1	2	0	2	1,428.7881	1,959.00		30180200	304	317	Empty	TRUE
1938231	N/A	chi2-GFP	20210709_C25420_002_S304493_chi2-GFP_FTHCD (F295758)	Aldehyde-alcohol dehydrogenase OS=Yersinia entomophaga OX=935293 GN=PL78_04810 PE=3 SV=1	tr|A0A3S6EXU6|A0A3S6EXU6_YERET		p3553_935293_Yersinia_entomophaga_d_20200529.fasta	96,494.9	1	58	91	121	0.00513	0.747	ILIGEVK	K	V	0.835	16.9	25	24.1	6.88	0	1	0	0	2	771.498	1,908.00		11999600	318	324	Empty	TRUE
1938231	N/A	chi2-GFP	20210709_C25420_002_S304493_chi2-GFP_FTHCD (F295758)	Aldehyde-alcohol dehydrogenase OS=Yersinia entomophaga OX=935293 GN=PL78_04810 PE=3 SV=1	tr|A0A3S6EXU6|A0A3S6EXU6_YERET		p3553_935293_Yersinia_entomophaga_d_20200529.fasta	96,494.9	1	58	91	121	0.00513	0.747	ILINTPASQGGIGDLYNFK	R	L	0.997	111	25	19.9	111	0	1	1	0	2	2,021.0705	3,069.00		1642600	394	412	Empty	TRUE
1938231	N/A	chi2-GFP	20210709_C25420_002_S304493_chi2-GFP_FTHCD (F295758)	Aldehyde-alcohol dehydrogenase OS=Yersinia entomophaga OX=935293 GN=PL78_04810 PE=3 SV=1	tr|A0A3S6EXU6|A0A3S6EXU6_YERET		p3553_935293_Yersinia_entomophaga_d_20200529.fasta	96,494.9	1	58	91	121	0.00513	0.747	IMWVMYEHPETHFEELALR	K	F	0.997	114	25	20.2	114	0	1	3	1	2	2,431.1574	3,096.00		39505900	554	572	Empty	TRUE
1938231	N/A	chi2-GFP	20210709_C25420_002_S304493_chi2-GFP_FTHCD (F295758)	Aldehyde-alcohol dehydrogenase OS=Yersinia entomophaga OX=935293 GN=PL78_04810 PE=3 SV=1	tr|A0A3S6EXU6|A0A3S6EXU6_YERET		p3553_935293_Yersinia_entomophaga_d_20200529.fasta	96,494.9	1	58	91	121	0.00513	0.747	IYKFPK	R	M	0.5	35.9	25	15.2	35.9	0	1	0	0	2	795.476	1,480.00		2324870	580	585	Empty	TRUE
1938231	N/A	chi2-GFP	20210709_C25420_002_S304493_chi2-GFP_FTHCD (F295758)	Aldehyde-alcohol dehydrogenase OS=Yersinia entomophaga OX=935293 GN=PL78_04810 PE=3 SV=1	tr|A0A3S6EXU6|A0A3S6EXU6_YERET		p3553_935293_Yersinia_entomophaga_d_20200529.fasta	96,494.9	1	58	91	121	0.00513	0.747	KGAEQMNSFKPDVIIALGGGSPMDAAK	R	I	0.997	117	25	20.3	117	0	0	1	1	2	2,732.3750	2,840.50		18738900	527	553	Empty	TRUE
1938231	N/A	chi2-GFP	20210709_C25420_002_S304493_chi2-GFP_FTHCD (F295758)	Aldehyde-alcohol dehydrogenase OS=Yersinia entomophaga OX=935293 GN=PL78_04810 PE=3 SV=1	tr|A0A3S6EXU6|A0A3S6EXU6_YERET		p3553_935293_Yersinia_entomophaga_d_20200529.fasta	96,494.9	1	58	91	121	0.00513	0.747	LAPSLTLGCGSWGGNSISENVGPK	K	H	0.997	153	25	22.5	153	0	1	0	0	2	2,344.1604	2,987.00		3206440	413	436	Empty	TRUE
1938231	N/A	chi2-GFP	20210709_C25420_002_S304493_chi2-GFP_FTHCD (F295758)	Aldehyde-alcohol dehydrogenase OS=Yersinia entomophaga OX=935293 GN=PL78_04810 PE=3 SV=1	tr|A0A3S6EXU6|A0A3S6EXU6_YERET		p3553_935293_Yersinia_entomophaga_d_20200529.fasta	96,494.9	1	58	91	121	0.00513	0.747	LAVAESGMGIVEDK	K	V	0.997	96.6	25	19	96.6	0	5	0	0	2	1,418.7197	2,305.00		10258500	52	65	Empty	TRUE
1938231	N/A	chi2-GFP	20210709_C25420_002_S304493_chi2-GFP_FTHCD (F295758)	Aldehyde-alcohol dehydrogenase OS=Yersinia entomophaga OX=935293 GN=PL78_04810 PE=3 SV=1	tr|A0A3S6EXU6|A0A3S6EXU6_YERET		p3553_935293_Yersinia_entomophaga_d_20200529.fasta	96,494.9	1	58	91	121	0.00513	0.747	LGSEFHIPHGLANAMLISNVIR	K	Y	0.997	183	25	24.4	183	0	1	1	2	2	2,389.2810	3,246.00		15841800	729	750	Empty	TRUE
1938231	N/A	chi2-GFP	20210709_C25420_002_S304493_chi2-GFP_FTHCD (F295758)	Aldehyde-alcohol dehydrogenase OS=Yersinia entomophaga OX=935293 GN=PL78_04810 PE=3 SV=1	tr|A0A3S6EXU6|A0A3S6EXU6_YERET		p3553_935293_Yersinia_entomophaga_d_20200529.fasta	96,494.9	1	58	91	121	0.00513	0.747	LLAWLDEIK	K	A	0.997	46.1	25	21.3	40.6	0	3	0	0	2	1,100.6352	3,295.00		4138150	798	806	Empty	TRUE
1938231	N/A	chi2-GFP	20210709_C25420_002_S304493_chi2-GFP_FTHCD (F295758)	Aldehyde-alcohol dehydrogenase OS=Yersinia entomophaga OX=935293 GN=PL78_04810 PE=3 SV=1	tr|A0A3S6EXU6|A0A3S6EXU6_YERET		p3553_935293_Yersinia_entomophaga_d_20200529.fasta	96,494.9	1	58	91	121	0.00513	0.747	LSPTLAMYR	K	A	0.997	36.7	25	15.3	36.7	0	3	0	0	2	1,051.5605	2,178.00		29032500	337	345	Empty	TRUE
1938231	N/A	chi2-GFP	20210709_C25420_002_S304493_chi2-GFP_FTHCD (F295758)	Aldehyde-alcohol dehydrogenase OS=Yersinia entomophaga OX=935293 GN=PL78_04810 PE=3 SV=1	tr|A0A3S6EXU6|A0A3S6EXU6_YERET		p3553_935293_Yersinia_entomophaga_d_20200529.fasta	96,494.9	1	58	91	121	0.00513	0.747	LVEMGGIGHTSCLYTDQDNQTAR	K	V	0.997	169	25	23.5	169	0	0	1	0	2	2,509.1449	2,266.00		997534	359	381	Empty	TRUE
1938231	N/A	chi2-GFP	20210709_C25420_002_S304493_chi2-GFP_FTHCD (F295758)	Aldehyde-alcohol dehydrogenase OS=Yersinia entomophaga OX=935293 GN=PL78_04810 PE=3 SV=1	tr|A0A3S6EXU6|A0A3S6EXU6_YERET		p3553_935293_Yersinia_entomophaga_d_20200529.fasta	96,494.9	1	58	91	121	0.00513	0.747	NGGLNAAIVGQPATK	K	I	0.997	77.6	25	17.8	77.6	0	2	0	0	2	1,410.7701	1,899.50		3622940	289	303	Empty	TRUE
1938231	N/A	chi2-GFP	20210709_C25420_002_S304493_chi2-GFP_FTHCD (F295758)	Aldehyde-alcohol dehydrogenase OS=Yersinia entomophaga OX=935293 GN=PL78_04810 PE=3 SV=1	tr|A0A3S6EXU6|A0A3S6EXU6_YERET		p3553_935293_Yersinia_entomophaga_d_20200529.fasta	96,494.9	1	58	91	121	0.00513	0.747	NGIIFSPHPR	R	A	0.997	61.4	25	16.8	61.4	0	1	1	0	2	1,137.6164	1,813.00		65754700	132	141	Empty	TRUE
1938231	N/A	chi2-GFP	20210709_C25420_002_S304493_chi2-GFP_FTHCD (F295758)	Aldehyde-alcohol dehydrogenase OS=Yersinia entomophaga OX=935293 GN=PL78_04810 PE=3 SV=1	tr|A0A3S6EXU6|A0A3S6EXU6_YERET		p3553_935293_Yersinia_entomophaga_d_20200529.fasta	96,494.9	1	58	91	121	0.00513	0.747	NHFASEYIYNAYK	K	D	0.997	61.7	25	16.9	61.7	0	0	1	0	2	1,619.7487	2,050.00		5766300	69	81	Empty	TRUE
1938231	N/A	chi2-GFP	20210709_C25420_002_S304493_chi2-GFP_FTHCD (F295758)	Aldehyde-alcohol dehydrogenase OS=Yersinia entomophaga OX=935293 GN=PL78_04810 PE=3 SV=1	tr|A0A3S6EXU6|A0A3S6EXU6_YERET		p3553_935293_Yersinia_entomophaga_d_20200529.fasta	96,494.9	1	58	91	121	0.00513	0.747	NHFASEYIYNAYKDEK	K	T	0.997	115	25	22	113	0	1	2	0	2	1,991.9133	1,966.00		19017000	69	84	Empty	TRUE
1938231	N/A	chi2-GFP	20210709_C25420_002_S304493_chi2-GFP_FTHCD (F295758)	Aldehyde-alcohol dehydrogenase OS=Yersinia entomophaga OX=935293 GN=PL78_04810 PE=3 SV=1	tr|A0A3S6EXU6|A0A3S6EXU6_YERET		p3553_935293_Yersinia_entomophaga_d_20200529.fasta	96,494.9	1	58	91	121	0.00513	0.747	QILMDTYYGR	K	E	0.997	59.4	25	16.7	59.4	0	3	0	0	2	1,259.6090	2,253.00		6296880	856	865	Empty	TRUE
1938231	N/A	chi2-GFP	20210709_C25420_002_S304493_chi2-GFP_FTHCD (F295758)	Aldehyde-alcohol dehydrogenase OS=Yersinia entomophaga OX=935293 GN=PL78_04810 PE=3 SV=1	tr|A0A3S6EXU6|A0A3S6EXU6_YERET		p3553_935293_Yersinia_entomophaga_d_20200529.fasta	96,494.9	1	58	91	121	0.00513	0.747	QTAFSQYDRPQAR	K	R	0.997	36.9	25	15.3	36.9	0	1	1	0	2	1,567.7612	1,436.50		76063900	760	772	Empty	TRUE
1938231	N/A	chi2-GFP	20210709_C25420_002_S304493_chi2-GFP_FTHCD (F295758)	Aldehyde-alcohol dehydrogenase OS=Yersinia entomophaga OX=935293 GN=PL78_04810 PE=3 SV=1	tr|A0A3S6EXU6|A0A3S6EXU6_YERET		p3553_935293_Yersinia_entomophaga_d_20200529.fasta	96,494.9	1	58	91	121	0.00513	0.747	RAENMLWHK	K	L	0.909	18.7	25	14.2	18.7	0	4	0	0	2	1,200.5943	1,267.50		2853220	447	455	Empty	TRUE
1938231	N/A	chi2-GFP	20210709_C25420_002_S304493_chi2-GFP_FTHCD (F295758)	Aldehyde-alcohol dehydrogenase OS=Yersinia entomophaga OX=935293 GN=PL78_04810 PE=3 SV=1	tr|A0A3S6EXU6|A0A3S6EXU6_YERET		p3553_935293_Yersinia_entomophaga_d_20200529.fasta	96,494.9	1	58	91	121	0.00513	0.747	RAFIVTDR	K	Y	0.99	30.4	25	22	23.3	0	1	0	0	2	977.553	1,502.00		6739270	481	488	Empty	TRUE
1938231	N/A	chi2-GFP	20210709_C25420_002_S304493_chi2-GFP_FTHCD (F295758)	Aldehyde-alcohol dehydrogenase OS=Yersinia entomophaga OX=935293 GN=PL78_04810 PE=3 SV=1	tr|A0A3S6EXU6|A0A3S6EXU6_YERET		p3553_935293_Yersinia_entomophaga_d_20200529.fasta	96,494.9	1	58	91	121	0.00513	0.747	RGSLPIALEEVATDGAK	R	R	0.997	113	25	26.6	106	0	1	1	0	2	1,726.9336	2,558.00		35097700	464	480	Empty	TRUE
1938231	N/A	chi2-GFP	20210709_C25420_002_S304493_chi2-GFP_FTHCD (F295758)	Aldehyde-alcohol dehydrogenase OS=Yersinia entomophaga OX=935293 GN=PL78_04810 PE=3 SV=1	tr|A0A3S6EXU6|A0A3S6EXU6_YERET		p3553_935293_Yersinia_entomophaga_d_20200529.fasta	96,494.9	1	58	91	121	0.00513	0.747	RVVASILMSK	K	T	0.997	45.6	25	15.8	45.6	0	1	0	0	2	1,103.6605	1,919.00		1041580	229	238	Empty	TRUE
1938231	N/A	chi2-GFP	20210709_C25420_002_S304493_chi2-GFP_FTHCD (F295758)	Aldehyde-alcohol dehydrogenase OS=Yersinia entomophaga OX=935293 GN=PL78_04810 PE=3 SV=1	tr|A0A3S6EXU6|A0A3S6EXU6_YERET		p3553_935293_Yersinia_entomophaga_d_20200529.fasta	96,494.9	1	58	91	121	0.00513	0.747	RYAEIADHLGLAAAGDR	R	T	0.997	74.9	25	17.7	74.9	0	0	1	0	2	1,798.9196	2,110.00		1837210	774	790	Empty	TRUE
1938231	N/A	chi2-GFP	20210709_C25420_002_S304493_chi2-GFP_FTHCD (F295758)	Aldehyde-alcohol dehydrogenase OS=Yersinia entomophaga OX=935293 GN=PL78_04810 PE=3 SV=1	tr|A0A3S6EXU6|A0A3S6EXU6_YERET		p3553_935293_Yersinia_entomophaga_d_20200529.fasta	96,494.9	1	58	91	121	0.00513	0.747	SFEDAVDK	K	A	0.99	53.5	25	16.3	53.5	0	2	0	0	2	910.415	1,422.00		4949920	348	355	Empty	TRUE
1938231	N/A	chi2-GFP	20210709_C25420_002_S304493_chi2-GFP_FTHCD (F295758)	Aldehyde-alcohol dehydrogenase OS=Yersinia entomophaga OX=935293 GN=PL78_04810 PE=3 SV=1	tr|A0A3S6EXU6|A0A3S6EXU6_YERET		p3553_935293_Yersinia_entomophaga_d_20200529.fasta	96,494.9	1	58	91	121	0.00513	0.747	SFEDAVDKAEK	K	L	0.997	71.1	25	17.4	71.1	0	1	1	0	2	1,238.5900	1,517.00		31299800	348	358	Empty	TRUE
1938231	N/A	chi2-GFP	20210709_C25420_002_S304493_chi2-GFP_FTHCD (F295758)	Aldehyde-alcohol dehydrogenase OS=Yersinia entomophaga OX=935293 GN=PL78_04810 PE=3 SV=1	tr|A0A3S6EXU6|A0A3S6EXU6_YERET		p3553_935293_Yersinia_entomophaga_d_20200529.fasta	96,494.9	1	58	91	121	0.00513	0.747	SHGIETEVFFEVEADPTLSIVR	K	K	0.907	37.8	25	15.4	37.8	0	0	1	0	2	2,475.2403	3,536.00		931272	505	526	Empty	TRUE
1938231	N/A	chi2-GFP	20210709_C25420_002_S304493_chi2-GFP_FTHCD (F295758)	Aldehyde-alcohol dehydrogenase OS=Yersinia entomophaga OX=935293 GN=PL78_04810 PE=3 SV=1	tr|A0A3S6EXU6|A0A3S6EXU6_YERET		p3553_935293_Yersinia_entomophaga_d_20200529.fasta	96,494.9	1	58	91	121	0.00513	0.747	SIYFRR	K	G	0.5	29	25	14.8	29	0	1	0	0	2	841.468	1,373.00		3912730	459	464	Empty	TRUE
1938231	N/A	chi2-GFP	20210709_C25420_002_S304493_chi2-GFP_FTHCD (F295758)	Aldehyde-alcohol dehydrogenase OS=Yersinia entomophaga OX=935293 GN=PL78_04810 PE=3 SV=1	tr|A0A3S6EXU6|A0A3S6EXU6_YERET		p3553_935293_Yersinia_entomophaga_d_20200529.fasta	96,494.9	1	58	91	121	0.00513	0.747	TFDNGVICASEQSIIVVDSVYDAVR	K	E	0.997	124	25	20.8	124	0	1	1	0	2	2,700.3186	3,956.50		798730	239	263	Empty	TRUE
1938231	N/A	chi2-GFP	20210709_C25420_002_S304493_chi2-GFP_FTHCD (F295758)	Aldehyde-alcohol dehydrogenase OS=Yersinia entomophaga OX=935293 GN=PL78_04810 PE=3 SV=1	tr|A0A3S6EXU6|A0A3S6EXU6_YERET		p3553_935293_Yersinia_entomophaga_d_20200529.fasta	96,494.9	1	58	91	121	0.00513	0.747	VDKLSEDAFDDQCTGANPR	K	Y	0.997	109	25	19.8	109	0	1	1	0	2	2,080.9243	1,848.50		4467070	829	847	Empty	TRUE
1938231	N/A	chi2-GFP	20210709_C25420_002_S304493_chi2-GFP_FTHCD (F295758)	Aldehyde-alcohol dehydrogenase OS=Yersinia entomophaga OX=935293 GN=PL78_04810 PE=3 SV=1	tr|A0A3S6EXU6|A0A3S6EXU6_YERET		p3553_935293_Yersinia_entomophaga_d_20200529.fasta	96,494.9	1	58	91	121	0.00513	0.747	VKYFGDK	R	M	0.9	27.9	25	14.7	27.9	0	1	0	0	2	856.456	1,188.00		4454790	382	388	Empty	TRUE
1938231	N/A	chi2-GFP	20210709_C25420_002_S304493_chi2-GFP_FTHCD (F295758)	Aldehyde-alcohol dehydrogenase OS=Yersinia entomophaga OX=935293 GN=PL78_04810 PE=3 SV=1	tr|A0A3S6EXU6|A0A3S6EXU6_YERET		p3553_935293_Yersinia_entomophaga_d_20200529.fasta	96,494.9	1	58	91	121	0.00513	0.747	VVASILMSK	R	T	0.997	59.1	25	16.7	59.1	0	5	0	0	2	947.559	1,990.00		13729100	230	238	Empty	TRUE
1938231	N/A	chi2-GFP	20210709_C25420_002_S304493_chi2-GFP_FTHCD (F295758)	Aldehyde-alcohol dehydrogenase OS=Yersinia entomophaga OX=935293 GN=PL78_04810 PE=3 SV=1	tr|A0A3S6EXU6|A0A3S6EXU6_YERET		p3553_935293_Yersinia_entomophaga_d_20200529.fasta	96,494.9	1	58	91	121	0.00513	0.747	VVDESEPFAHEK	K	L	0.997	65	25	17.1	65	0	1	3	0	2	1,386.6536	1,456.50		21158000	325	336	Empty	TRUE
1938231	N/A	chi2-GFP	20210709_C25420_002_S304493_chi2-GFP_FTHCD (F295758)	Aldehyde-alcohol dehydrogenase OS=Yersinia entomophaga OX=935293 GN=PL78_04810 PE=3 SV=1	tr|A0A3S6EXU6|A0A3S6EXU6_YERET		p3553_935293_Yersinia_entomophaga_d_20200529.fasta	96,494.9	1	58	91	121	0.00513	0.747	YAEIADHLGLAAAGDR	R	T	0.997	131	25	21.2	131	0	2	0	0	2	1,642.8185	2,276.00		7160420	775	790	Empty	TRUE
1938231	N/A	chi2-GFP	20210709_C25420_002_S304493_chi2-GFP_FTHCD (F295758)	Aldehyde-alcohol dehydrogenase OS=Yersinia entomophaga OX=935293 GN=PL78_04810 PE=3 SV=1	tr|A0A3S6EXU6|A0A3S6EXU6_YERET		p3553_935293_Yersinia_entomophaga_d_20200529.fasta	96,494.9	1	58	91	121	0.00513	0.747	YLFNNGYADQITSVLK	R	S	0.997	107	25	19.7	107	0	2	0	0	2	1,845.9382	3,258.50		8341650	489	504	Empty	TRUE
1938231	N/A	chi2-GFP	20210709_C25420_002_S304493_chi2-GFP_FTHCD (F295758)	Aldehyde-alcohol dehydrogenase OS=Yersinia entomophaga OX=935293 GN=PL78_04810 PE=3 SV=1	tr|A0A3S6EXU6|A0A3S6EXU6_YERET		p3553_935293_Yersinia_entomophaga_d_20200529.fasta	96,494.9	1	58	91	121	0.00513	0.747	YNANDNPTK	R	Q	0.997	64.6	25	17	64.6	0	1	0	0	2	1,036.4694	916		4188700	751	759	Empty	TRUE
1938231	N/A	chi2-GFP	20210709_C25420_002_S304493_chi2-GFP_FTHCD (F295758)	Aldehyde-alcohol dehydrogenase OS=Yersinia entomophaga OX=935293 GN=PL78_04810 PE=3 SV=1	tr|A0A3S6EXU6|A0A3S6EXU6_YERET		p3553_935293_Yersinia_entomophaga_d_20200529.fasta	96,494.9	1	58	91	121	0.00513	0.747	YPLADYALTPDMAIVDANLVMNMPK	K	S	0.997	74.8	25	17.7	74.8	0	1	1	0	2	2,766.3554	4,170.00		2298700	620	644	Empty	TRUE
1938231	N/A	chi2-GFP	20210709_C25420_002_S304493_chi2-GFP_FTHCD (F295758)	Aldehyde-alcohol dehydrogenase OS=Yersinia entomophaga OX=935293 GN=PL78_04810 PE=3 SV=1	tr|A0A3S6EXU6|A0A3S6EXU6_YERET		p3553_935293_Yersinia_entomophaga_d_20200529.fasta	96,494.9	1	58	91	121	0.00513	0.747	YPLISELK	R	Q	0.99	42.6	25	15.7	42.6	0	3	0	0	2	962.556	2,456.00		19191000	848	855	Empty	TRUE
1938231	N/A	chi2-GFP	20210709_C25420_002_S304493_chi2-GFP_FTHCD (F295758)	OmpR/PhoB-type domain-containing protein OS=Yersinia entomophaga OX=935293 GN=PL78_17385 PE=4 SV=1	tr|A0A3S6F5G2|A0A3S6F5G2_YERET		p3553_935293_Yersinia_entomophaga_d_20200529.fasta	16,400.0	1	2	2	2	8.49e-05	0.181	DDLLTLVWPER	R	E	0.997	41.4	25	15.6	41.4	0	1	0	0	2	1,356.7160	3,624.00		484769	45	55	Empty	TRUE
1938231	N/A	chi2-GFP	20210709_C25420_002_S304493_chi2-GFP_FTHCD (F295758)	OmpR/PhoB-type domain-containing protein OS=Yersinia entomophaga OX=935293 GN=PL78_17385 PE=4 SV=1	tr|A0A3S6F5G2|A0A3S6F5G2_YERET		p3553_935293_Yersinia_entomophaga_d_20200529.fasta	16,400.0	1	2	2	2	8.49e-05	0.181	VVLISDDFELQSLR	K	G	0.997	90.8	25	18.7	90.8	0	1	0	0	2	1,633.8797	3,190.00		1150370	75	88	Empty	TRUE
1938231	N/A	chi2-GFP	20210709_C25420_002_S304493_chi2-GFP_FTHCD (F295758)	Uncharacterized protein OS=Yersinia entomophaga OX=935293 GN=PL78_15020 PE=4 SV=1	tr|A0A3S6F375|A0A3S6F375_YERET		p3553_935293_Yersinia_entomophaga_d_20200529.fasta	24,953.7	1	2	2	2	8.49e-05	0.163	GASFLLHPAAVANENSNFLKPDALK	K	N	0.997	124	25	20.8	124	0	0	0	1	2	2,624.3832	2,814.00		912586	129	153	Empty	TRUE
1938231	N/A	chi2-GFP	20210709_C25420_002_S304493_chi2-GFP_FTHCD (F295758)	Uncharacterized protein OS=Yersinia entomophaga OX=935293 GN=PL78_15020 PE=4 SV=1	tr|A0A3S6F375|A0A3S6F375_YERET		p3553_935293_Yersinia_entomophaga_d_20200529.fasta	24,953.7	1	2	2	2	8.49e-05	0.163	NNIKPGNIEYAK	K	V	0.997	27.9	25	14.7	27.9	0	1	0	0	2	1,360.7220	1,405.00		365957	31	42	Empty	TRUE
1938231	N/A	chi2-GFP	20210709_C25420_002_S304493_chi2-GFP_FTHCD (F295758)	Aconitate hydratase OS=Yersinia entomophaga OX=935293 GN=PL78_05010 PE=3 SV=1	tr|A0A3S6EXY4|A0A3S6EXY4_YERET		p3553_935293_Yersinia_entomophaga_d_20200529.fasta	97,628.1	1	3	3	3	0.000127	0.027	EFNSYGSR	K	R	0.99	25.9	25	14.6	25.9	0	1	0	0	2	959.422	1,151.00		637410	702	709	Empty	TRUE
1938231	N/A	chi2-GFP	20210709_C25420_002_S304493_chi2-GFP_FTHCD (F295758)	Aconitate hydratase OS=Yersinia entomophaga OX=935293 GN=PL78_05010 PE=3 SV=1	tr|A0A3S6EXY4|A0A3S6EXY4_YERET		p3553_935293_Yersinia_entomophaga_d_20200529.fasta	97,628.1	1	3	3	3	0.000127	0.027	GTFANIR	R	I	0.9	31.4	25	36	10.4	0	1	0	0	2	778.421	1,554.00		2267350	719	725	Empty	TRUE
1938231	N/A	chi2-GFP	20210709_C25420_002_S304493_chi2-GFP_FTHCD (F295758)	Aconitate hydratase OS=Yersinia entomophaga OX=935293 GN=PL78_05010 PE=3 SV=1	tr|A0A3S6EXY4|A0A3S6EXY4_YERET		p3553_935293_Yersinia_entomophaga_d_20200529.fasta	97,628.1	1	3	3	3	0.000127	0.027	VTLAVIAGK	K	E	0.997	37.6	25	15.3	37.6	0	1	0	0	2	871.561	2,171.00		1208350	762	770	Empty	TRUE
1938231	N/A	chi2-GFP	20210709_C25420_002_S304493_chi2-GFP_FTHCD (F295758)	Membrane protein OS=Yersinia entomophaga OX=935293 GN=ompX PE=4 SV=1	tr|A0A3S6EVX2|A0A3S6EVX2_YERET		p3553_935293_Yersinia_entomophaga_d_20200529.fasta	18,276.9	1	3	3	3	0.000127	0.211	AQYNAITAGPAYR	K	I	0.997	60.9	25	16.8	60.9	0	1	0	0	2	1,395.7015	1,810.00		2614800	85	97	Empty	TRUE
1938231	N/A	chi2-GFP	20210709_C25420_002_S304493_chi2-GFP_FTHCD (F295758)	Membrane protein OS=Yersinia entomophaga OX=935293 GN=ompX PE=4 SV=1	tr|A0A3S6EVX2|A0A3S6EVX2_YERET		p3553_935293_Yersinia_entomophaga_d_20200529.fasta	18,276.9	1	3	3	3	0.000127	0.211	FTANGAGNPEAK	R	S	0.997	68.6	25	23.3	62.6	0	1	0	0	2	1,176.5644	1,093.00		2435770	115	126	Empty	TRUE
1938231	N/A	chi2-GFP	20210709_C25420_002_S304493_chi2-GFP_FTHCD (F295758)	Membrane protein OS=Yersinia entomophaga OX=935293 GN=ompX PE=4 SV=1	tr|A0A3S6EVX2|A0A3S6EVX2_YERET		p3553_935293_Yersinia_entomophaga_d_20200529.fasta	18,276.9	1	3	3	3	0.000127	0.211	SSFGDSSSVYNK	K	A	0.997	72.6	25	17.5	72.6	0	1	0	0	2	1,277.5643	1,416.00		792979	73	84	Empty	TRUE
1938231	N/A	chi2-GFP	20210709_C25420_002_S304493_chi2-GFP_FTHCD (F295758)	30S ribosomal protein S7 OS=Yersinia entomophaga OX=935293 GN=rpsG PE=3 SV=1	tr|A0A3S6F1F6|A0A3S6F1F6_YERET		p3553_935293_Yersinia_entomophaga_d_20200529.fasta	17,624.6	1	13	18	18	0.000764	0.692	DYLEAFETALDNVRPTVEVK	K	S	0.997	104	25	19.5	104	0	0	1	0	2	2,309.1661	3,674.00		5693190	57	76	Empty	TRUE
1938231	N/A	chi2-GFP	20210709_C25420_002_S304493_chi2-GFP_FTHCD (F295758)	30S ribosomal protein S7 OS=Yersinia entomophaga OX=935293 GN=rpsG PE=3 SV=1	tr|A0A3S6F1F6|A0A3S6F1F6_YERET		p3553_935293_Yersinia_entomophaga_d_20200529.fasta	17,624.6	1	13	18	18	0.000764	0.692	FGSELLAK	K	F	0.99	38.4	25	16.6	37.2	0	1	0	0	2	864.483	1,943.00		14776100	18	25	Empty	TRUE
1938231	N/A	chi2-GFP	20210709_C25420_002_S304493_chi2-GFP_FTHCD (F295758)	30S ribosomal protein S7 OS=Yersinia entomophaga OX=935293 GN=rpsG PE=3 SV=1	tr|A0A3S6F1F6|A0A3S6F1F6_YERET		p3553_935293_Yersinia_entomophaga_d_20200529.fasta	17,624.6	1	13	18	18	0.000764	0.692	FVNILMVDGK	K	K	0.997	48.7	25	16	48.7	0	1	0	0	2	1,135.6181	2,851.00		1374820	26	35	Empty	TRUE
1938231	N/A	chi2-GFP	20210709_C25420_002_S304493_chi2-GFP_FTHCD (F295758)	30S ribosomal protein S7 OS=Yersinia entomophaga OX=935293 GN=rpsG PE=3 SV=1	tr|A0A3S6F1F6|A0A3S6F1F6_YERET		p3553_935293_Yersinia_entomophaga_d_20200529.fasta	17,624.6	1	13	18	18	0.000764	0.692	FVNILMVDGKK	K	S	0.997	44.7	25	17.4	43.1	0	1	1	0	2	1,263.7131	2,469.00		2833420	26	36	Empty	TRUE
1938231	N/A	chi2-GFP	20210709_C25420_002_S304493_chi2-GFP_FTHCD (F295758)	30S ribosomal protein S7 OS=Yersinia entomophaga OX=935293 GN=rpsG PE=3 SV=1	tr|A0A3S6F1F6|A0A3S6F1F6_YERET		p3553_935293_Yersinia_entomophaga_d_20200529.fasta	17,624.6	1	13	18	18	0.000764	0.692	KILPDPK	R	F	0.9	29.8	25	14.9	29.8	0	1	0	0	2	810.509	1,246.00		5110820	11	17	Empty	TRUE
1938231	N/A	chi2-GFP	20210709_C25420_002_S304493_chi2-GFP_FTHCD (F295758)	30S ribosomal protein S7 OS=Yersinia entomophaga OX=935293 GN=rpsG PE=3 SV=1	tr|A0A3S6F1F6|A0A3S6F1F6_YERET		p3553_935293_Yersinia_entomophaga_d_20200529.fasta	17,624.6	1	13	18	18	0.000764	0.692	LANELSDAAENK	R	G	0.997	100	25	22	97.5	0	1	0	0	2	1,274.6223	1,498.00		3907170	120	131	Empty	TRUE
1938231	N/A	chi2-GFP	20210709_C25420_002_S304493_chi2-GFP_FTHCD (F295758)	30S ribosomal protein S7 OS=Yersinia entomophaga OX=935293 GN=rpsG PE=3 SV=1	tr|A0A3S6F1F6|A0A3S6F1F6_YERET		p3553_935293_Yersinia_entomophaga_d_20200529.fasta	17,624.6	1	13	18	18	0.000764	0.692	LANELSDAAENKGSAVK	R	K	0.997	116	25	35.2	102	0	1	0	0	2	1,716.8763	1,514.00		618587	120	136	Empty	TRUE
1938231	N/A	chi2-GFP	20210709_C25420_002_S304493_chi2-GFP_FTHCD (F295758)	30S ribosomal protein S7 OS=Yersinia entomophaga OX=935293 GN=rpsG PE=3 SV=1	tr|A0A3S6F1F6|A0A3S6F1F6_YERET		p3553_935293_Yersinia_entomophaga_d_20200529.fasta	17,624.6	1	13	18	18	0.000764	0.692	RVGGSTYQVPVEVRPVR	R	R	0.98	43.5	25	15.7	43.5	0	0	1	1	2	1,899.0559	1,899.00		5836820	79	95	Empty	TRUE
1938231	N/A	chi2-GFP	20210709_C25420_002_S304493_chi2-GFP_FTHCD (F295758)	30S ribosomal protein S7 OS=Yersinia entomophaga OX=935293 GN=rpsG PE=3 SV=1	tr|A0A3S6F1F6|A0A3S6F1F6_YERET		p3553_935293_Yersinia_entomophaga_d_20200529.fasta	17,624.6	1	13	18	18	0.000764	0.692	SGKDYLEAFETALDNVRPTVEVK	R	S	0.997	137	25	21.6	137	0	0	1	1	2	2,581.3146	3,384.50		2509430	54	76	Empty	TRUE
1938231	N/A	chi2-GFP	20210709_C25420_002_S304493_chi2-GFP_FTHCD (F295758)	30S ribosomal protein S7 OS=Yersinia entomophaga OX=935293 GN=rpsG PE=3 SV=1	tr|A0A3S6F1F6|A0A3S6F1F6_YERET		p3553_935293_Yersinia_entomophaga_d_20200529.fasta	17,624.6	1	13	18	18	0.000764	0.692	STAEAIVYTALETLAQR	K	S	0.997	86.8	25	18.4	86.8	0	1	1	0	2	1,836.9702	4,153.50		7230370	37	53	Empty	TRUE
1938231	N/A	chi2-GFP	20210709_C25420_002_S304493_chi2-GFP_FTHCD (F295758)	30S ribosomal protein S7 OS=Yersinia entomophaga OX=935293 GN=rpsG PE=3 SV=1	tr|A0A3S6F1F6|A0A3S6F1F6_YERET		p3553_935293_Yersinia_entomophaga_d_20200529.fasta	17,624.6	1	13	18	18	0.000764	0.692	VGGSTYQVPVEVRPVR	R	R	0.997	68.7	25	17.3	68.7	0	1	1	0	2	1,742.9548	2,062.00		4867090	80	95	Empty	TRUE
1938231	N/A	chi2-GFP	20210709_C25420_002_S304493_chi2-GFP_FTHCD (F295758)	30S ribosomal protein S7 OS=Yersinia entomophaga OX=935293 GN=rpsG PE=3 SV=1	tr|A0A3S6F1F6|A0A3S6F1F6_YERET		p3553_935293_Yersinia_entomophaga_d_20200529.fasta	17,624.6	1	13	18	18	0.000764	0.692	VGGSTYQVPVEVRPVRR	R	N	0.984	44.8	25	15.8	44.8	0	0	0	1	2	1,899.0559	1,834.00		3342890	80	96	Empty	TRUE
1938231	N/A	chi2-GFP	20210709_C25420_002_S304493_chi2-GFP_FTHCD (F295758)	30S ribosomal protein S7 OS=Yersinia entomophaga OX=935293 GN=rpsG PE=3 SV=1	tr|A0A3S6F1F6|A0A3S6F1F6_YERET		p3553_935293_Yersinia_entomophaga_d_20200529.fasta	17,624.6	1	13	18	18	0.000764	0.692	WIVDAAR	R	K	0.9	28	25	22.8	19.9	0	1	0	0	2	830.452	1,966.00		21539000	103	109	Empty	TRUE
1938231	N/A	chi2-GFP	20210709_C25420_002_S304493_chi2-GFP_FTHCD (F295758)	Glycine dehydrogenase (decarboxylating) OS=Yersinia entomophaga OX=935293 GN=gcvP PE=3 SV=1	tr|A0A3S6EZR5|A0A3S6EZR5_YERET		p3553_935293_Yersinia_entomophaga_d_20200529.fasta	104,840.2	1	2	2	2	8.49e-05	0.024	ELAVFPIAGVMENK	R	Y	0.997	64.8	25	17	64.8	0	1	0	0	2	1,517.8033	3,312.00		634468	918	931	Empty	TRUE
1938231	N/A	chi2-GFP	20210709_C25420_002_S304493_chi2-GFP_FTHCD (F295758)	Glycine dehydrogenase (decarboxylating) OS=Yersinia entomophaga OX=935293 GN=gcvP PE=3 SV=1	tr|A0A3S6EZR5|A0A3S6EZR5_YERET		p3553_935293_Yersinia_entomophaga_d_20200529.fasta	104,840.2	1	2	2	2	8.49e-05	0.024	RLDDVYGDR	K	N	0.953	19.8	25	17.7	16.4	0	1	0	0	2	1,108.5383	1,304.00		323492	938	946	Empty	TRUE
1938231	N/A	chi2-GFP	20210709_C25420_002_S304493_chi2-GFP_FTHCD (F295758)	Peptidoglycan-associated protein OS=Yersinia entomophaga OX=935293 GN=pal PE=3 SV=1	tr|A0A3S6EW15|A0A3S6EW15_YERET		p3553_935293_Yersinia_entomophaga_d_20200529.fasta	18,103.8	1	4	4	4	0.00017	0.305	EKPAVLGHDEAAFAK	K	N	0.997	83.8	25	18.2	83.8	0	0	1	0	2	1,582.8225	1,582.00		1199600	145	159	Empty	TRUE
1938231	N/A	chi2-GFP	20210709_C25420_002_S304493_chi2-GFP_FTHCD (F295758)	Peptidoglycan-associated protein OS=Yersinia entomophaga OX=935293 GN=pal PE=3 SV=1	tr|A0A3S6EW15|A0A3S6EW15_YERET		p3553_935293_Yersinia_entomophaga_d_20200529.fasta	18,103.8	1	4	4	4	0.00017	0.305	GTPEYNIALGER	R	R	0.997	69.8	25	17.4	69.8	0	1	0	0	2	1,319.6591	2,076.00		1360830	107	118	Empty	TRUE
1938231	N/A	chi2-GFP	20210709_C25420_002_S304493_chi2-GFP_FTHCD (F295758)	Peptidoglycan-associated protein OS=Yersinia entomophaga OX=935293 GN=pal PE=3 SV=1	tr|A0A3S6EW15|A0A3S6EW15_YERET		p3553_935293_Yersinia_entomophaga_d_20200529.fasta	18,103.8	1	4	4	4	0.00017	0.305	GVSADQISIVSYGK	K	E	0.997	43.2	25	15.7	43.2	0	1	0	0	2	1,423.7428	2,280.00		1309440	131	144	Empty	TRUE
1938231	N/A	chi2-GFP	20210709_C25420_002_S304493_chi2-GFP_FTHCD (F295758)	Peptidoglycan-associated protein OS=Yersinia entomophaga OX=935293 GN=pal PE=3 SV=1	tr|A0A3S6EW15|A0A3S6EW15_YERET		p3553_935293_Yersinia_entomophaga_d_20200529.fasta	18,103.8	1	4	4	4	0.00017	0.305	VVVEGHADER	K	G	0.997	58.5	25	16.7	58.5	0	1	0	0	2	1,110.5538	952		522503	97	106	Empty	TRUE
1938231	N/A	chi2-GFP	20210709_C25420_002_S304493_chi2-GFP_FTHCD (F295758)	Citrate synthase OS=Yersinia entomophaga OX=935293 GN=gltA PE=3 SV=1	tr|A0A3S6EX77|A0A3S6EX77_YERET		p3553_935293_Yersinia_entomophaga_d_20200529.fasta	48,045.8	1	4	4	4	0.00017	0.112	HTMIHEQITR	R	L	0.997	63.5	25	17	63.5	0	0	1	0	2	1,265.6420	1,135.00		1141600	111	120	Empty	TRUE
1938231	N/A	chi2-GFP	20210709_C25420_002_S304493_chi2-GFP_FTHCD (F295758)	Citrate synthase OS=Yersinia entomophaga OX=935293 GN=gltA PE=3 SV=1	tr|A0A3S6EX77|A0A3S6EX77_YERET		p3553_935293_Yersinia_entomophaga_d_20200529.fasta	48,045.8	1	4	4	4	0.00017	0.112	IALNDPYFIEK	R	K	0.997	52.6	25	16.3	52.6	0	1	0	0	2	1,322.6992	2,632.00		2106410	346	356	Empty	TRUE
1938231	N/A	chi2-GFP	20210709_C25420_002_S304493_chi2-GFP_FTHCD (F295758)	Citrate synthase OS=Yersinia entomophaga OX=935293 GN=gltA PE=3 SV=1	tr|A0A3S6EX77|A0A3S6EX77_YERET		p3553_935293_Yersinia_entomophaga_d_20200529.fasta	48,045.8	1	4	4	4	0.00017	0.112	IFILHADHEQNASTSTVR	R	T	0.997	55.8	25	16.5	55.8	0	1	0	0	2	2,039.0305	1,805.00		427084	223	240	Empty	TRUE
1938231	N/A	chi2-GFP	20210709_C25420_002_S304493_chi2-GFP_FTHCD (F295758)	Citrate synthase OS=Yersinia entomophaga OX=935293 GN=gltA PE=3 SV=1	tr|A0A3S6EX77|A0A3S6EX77_YERET		p3553_935293_Yersinia_entomophaga_d_20200529.fasta	48,045.8	1	4	4	4	0.00017	0.112	QLYTGYAER	R	D	0.997	43.9	25	15.7	43.9	0	1	0	0	2	1,100.5371	1,554.00		927402	411	419	Empty	TRUE
1938231	N/A	chi2-GFP	20210709_C25420_002_S304493_chi2-GFP_FTHCD (F295758)	Uncharacterized protein OS=Yersinia entomophaga OX=935293 GN=PL78_08975 PE=4 SV=1	tr|A0A3S6F1A6|A0A3S6F1A6_YERET		p3553_935293_Yersinia_entomophaga_d_20200529.fasta	16,252.1	1	2	2	2	8.49e-05	0.194	MYVNTVSVVTESK	-	F	0.997	65.9	25	17.1	65.9	0	1	0	0	2	1,456.7351	2,148.00		1527600	1	13	Empty	TRUE
1938231	N/A	chi2-GFP	20210709_C25420_002_S304493_chi2-GFP_FTHCD (F295758)	Uncharacterized protein OS=Yersinia entomophaga OX=935293 GN=PL78_08975 PE=4 SV=1	tr|A0A3S6F1A6|A0A3S6F1A6_YERET		p3553_935293_Yersinia_entomophaga_d_20200529.fasta	16,252.1	1	2	2	2	8.49e-05	0.194	TLLSEFEIPADIIK	R	T	0.997	56.8	25	16.6	56.8	0	1	0	0	2	1,588.8835	3,681.00		433528	96	109	Empty	TRUE
1938231	N/A	chi2-GFP	20210709_C25420_002_S304493_chi2-GFP_FTHCD (F295758)	zz|FGCZCont0172_P00761|TRYP_PIG blastpHomologue_3.0e-29	zz|Y-FGCZCont00173|		p3553_935293_Yersinia_entomophaga_d_20200529.fasta	5,560.6	1	3	7	11	0.000467	1	IITHPNFNGNTLDNDIMLIRLSSPATLNSR	R	-	0.997	98.5	25	19.2	98.5	0	0	1	1	2	3,337.7324	3,232.50		68158200	21	50	Empty	TRUE
1938231	N/A	chi2-GFP	20210709_C25420_002_S304493_chi2-GFP_FTHCD (F295758)	zz|FGCZCont0172_P00761|TRYP_PIG blastpHomologue_3.0e-29	zz|Y-FGCZCont00173|		p3553_935293_Yersinia_entomophaga_d_20200529.fasta	5,560.6	1	3	7	11	0.000467	1	LGEHNIDVLEGNEQFINAARIITHPNFNGNTLDNDIMLIR	-	L	0.974	57.8	25	16.6	57.8	0	0	0	0	2	4,531.2791	3,639.00		12020800	1	40	Empty	TRUE
1938231	N/A	chi2-GFP	20210709_C25420_002_S304493_chi2-GFP_FTHCD (F295758)	zz|FGCZCont0172_P00761|TRYP_PIG blastpHomologue_3.0e-29	zz|Y-FGCZCont00173|		p3553_935293_Yersinia_entomophaga_d_20200529.fasta	5,560.6	1	3	7	11	0.000467	1	LGEHNIDVLEGNEQFINAARIITHPNFNGNTLDNDIMLIRLSSPATLNSR	-	-	0.984	56.2	25	16.5	56.2	0	0	0	1	2	5,557.8249	3,756.00		36519900	1	50	Empty	TRUE
1938231	N/A	chi2-GFP	20210709_C25420_002_S304493_chi2-GFP_FTHCD (F295758)	zz|FGCZCont0172_P00761|TRYP_PIG blastpHomologue_3.0e-29	zz|Y-FGCZCont00173|		p3553_935293_Yersinia_entomophaga_d_20200529.fasta	5,560.6	1	3	7	11	0.000467	1	LSSPATLNSR	R	-	0.997	65.9	25	17.1	65.9	0	3	0	0	2	1,045.5636	1,472.00		9963900	41	50	Empty	FALSE	zz|Y-FGCZCont00180|
1938231	N/A	chi2-GFP	20210709_C25420_002_S304493_chi2-GFP_FTHCD (F295758)	50S ribosomal protein L13 OS=Yersinia entomophaga OX=935293 GN=rplM PE=3 SV=1	tr|A0A3S6F259|A0A3S6F259_YERET		p3553_935293_Yersinia_entomophaga_d_20200529.fasta	16,019.8	1	3	4	4	0.00017	0.148	QATFEEMIAR	K	R	0.997	59.1	25	16.7	59.1	0	1	0	0	2	1,195.5776	2,346.00		2197560	86	95	Empty	TRUE
1938231	N/A	chi2-GFP	20210709_C25420_002_S304493_chi2-GFP_FTHCD (F295758)	50S ribosomal protein L13 OS=Yersinia entomophaga OX=935293 GN=rplM PE=3 SV=1	tr|A0A3S6F259|A0A3S6F259_YERET		p3553_935293_Yersinia_entomophaga_d_20200529.fasta	16,019.8	1	3	4	4	0.00017	0.148	TFTAKPETVK	K	R	0.997	49.4	25	16.3	49.2	0	1	1	0	2	1,121.6202	1,179.50		1554500	3	12	Empty	TRUE
1938231	N/A	chi2-GFP	20210709_C25420_002_S304493_chi2-GFP_FTHCD (F295758)	50S ribosomal protein L13 OS=Yersinia entomophaga OX=935293 GN=rplM PE=3 SV=1	tr|A0A3S6F259|A0A3S6F259_YERET		p3553_935293_Yersinia_entomophaga_d_20200529.fasta	16,019.8	1	3	4	4	0.00017	0.148	TFTAKPETVKR	K	D	0.997	59.4	25	16.7	59.4	0	0	1	0	2	1,277.7213	1,061.00		5086050	3	13	Empty	TRUE
1938231	N/A	chi2-GFP	20210709_C25420_002_S304493_chi2-GFP_FTHCD (F295758)	ATP synthase subunit beta OS=Yersinia entomophaga OX=935293 GN=atpD PE=3 SV=1	tr|A0A3S6F1U3|A0A3S6F1U3_YERET		p3553_935293_Yersinia_entomophaga_d_20200529.fasta	50,027.7	1	4	4	4	0.00017	0.137	GIMNGDYDHLPEQAFYMVGTIEEAVEK	K	A	0.985	46.4	25	15.9	46.4	0	0	1	0	2	3,056.4019	4,142.00		309536	430	456	Empty	TRUE
1938231	N/A	chi2-GFP	20210709_C25420_002_S304493_chi2-GFP_FTHCD (F295758)	ATP synthase subunit beta OS=Yersinia entomophaga OX=935293 GN=atpD PE=3 SV=1	tr|A0A3S6F1U3|A0A3S6F1U3_YERET		p3553_935293_Yersinia_entomophaga_d_20200529.fasta	50,027.7	1	4	4	4	0.00017	0.137	VALTGLTMAEK	R	F	0.997	30.6	25	14.9	30.6	0	1	0	0	2	1,133.6236	2,300.00		1152210	220	230	Empty	TRUE
1938231	N/A	chi2-GFP	20210709_C25420_002_S304493_chi2-GFP_FTHCD (F295758)	ATP synthase subunit beta OS=Yersinia entomophaga OX=935293 GN=atpD PE=3 SV=1	tr|A0A3S6F1U3|A0A3S6F1U3_YERET		p3553_935293_Yersinia_entomophaga_d_20200529.fasta	50,027.7	1	4	4	4	0.00017	0.137	VGLFGGAGVGK	K	T	0.997	70.4	25	18.7	69.2	0	1	0	0	2	961.547	2,205.00		2026300	146	156	Empty	TRUE
1938231	N/A	chi2-GFP	20210709_C25420_002_S304493_chi2-GFP_FTHCD (F295758)	ATP synthase subunit beta OS=Yersinia entomophaga OX=935293 GN=atpD PE=3 SV=1	tr|A0A3S6F1U3|A0A3S6F1U3_YERET		p3553_935293_Yersinia_entomophaga_d_20200529.fasta	50,027.7	1	4	4	4	0.00017	0.137	YTLAGTEVSALLGR	R	M	0.997	114	25	20.1	114	0	1	0	0	2	1,450.7901	3,013.00		977426	248	261	Empty	TRUE
1938231	N/A	chi2-GFP	20210709_C25420_002_S304493_chi2-GFP_FTHCD (F295758)	zz|FGCZCont0050_P04264|K2C1_HUMAN blastpHomologue_0.0	zz|Y-FGCZCont00051|		p3553_935293_Yersinia_entomophaga_d_20200529.fasta	52,789.5	0.999	1	1	30	0.00127	0.231	AEAESLYQSK	K	Y	0.997	65.2	25	17.1	65.2	0	1	0	0	2	1,125.5422	1,261.00		579520	216	225	Empty	FALSE	zz|Y-FGCZCont00179|,zz|Y-FGCZCont00026|
1938231	N/A	chi2-GFP	20210709_C25420_002_S304493_chi2-GFP_FTHCD (F295758)	zz|FGCZCont0050_P04264|K2C1_HUMAN blastpHomologue_0.0	zz|Y-FGCZCont00051|		p3553_935293_Yersinia_entomophaga_d_20200529.fasta	52,789.5	0.999	1	1	30	0.00127	0.231	AQYEDIAQK	K	S	0.997	46.1	25	21.4	40.7	0	1	0	0	2	1,065.5212	1,243.00		4585700	205	213	Empty	TRUE
1938231	N/A	chi2-GFP	20210709_C25420_002_S304493_chi2-GFP_FTHCD (F295758)	zz|FGCZCont0050_P04264|K2C1_HUMAN blastpHomologue_0.0	zz|Y-FGCZCont00051|		p3553_935293_Yersinia_entomophaga_d_20200529.fasta	52,789.5	0.999	1	1	30	0.00127	0.231	DVDGAYMTK	K	V	0.989	22.9	25	14.4	22.9	0	1	0	0	2	1,015.4403	1,137.00		394714	139	147	Empty	FALSE	zz|Y-FGCZCont00179|,zz|Y-FGCZCont00026|
1938231	N/A	chi2-GFP	20210709_C25420_002_S304493_chi2-GFP_FTHCD (F295758)	zz|FGCZCont0050_P04264|K2C1_HUMAN blastpHomologue_0.0	zz|Y-FGCZCont00051|		p3553_935293_Yersinia_entomophaga_d_20200529.fasta	52,789.5	0.999	1	1	30	0.00127	0.231	IEISELNR	K	M	0.99	50	25	29.2	37	0	1	0	0	2	973.531	1,860.00		1519360	245	252	Empty	FALSE	zz|Y-FGCZCont00285|,zz|Y-FGCZCont00179|,zz|Y-FGCZCont00026|,zz|Y-FGCZCont00147|
1938231	N/A	chi2-GFP	20210709_C25420_002_S304493_chi2-GFP_FTHCD (F295758)	zz|FGCZCont0050_P04264|K2C1_HUMAN blastpHomologue_0.0	zz|Y-FGCZCont00051|		p3553_935293_Yersinia_entomophaga_d_20200529.fasta	52,789.5	0.999	1	1	30	0.00127	0.231	KDVDGAYMTK	K	V	0.997	82.6	25	53.7	47.1	0	1	1	0	2	1,143.5353	930.5		666669	138	147	Empty	FALSE	zz|Y-FGCZCont00179|,zz|Y-FGCZCont00026|
1938231	N/A	chi2-GFP	20210709_C25420_002_S304493_chi2-GFP_FTHCD (F295758)	zz|FGCZCont0050_P04264|K2C1_HUMAN blastpHomologue_0.0	zz|Y-FGCZCont00051|		p3553_935293_Yersinia_entomophaga_d_20200529.fasta	52,789.5	0.999	1	1	30	0.00127	0.231	KQISNLQQSISDAEQR	K	G	0.997	89.4	25	18.6	89.4	0	1	0	0	2	1,844.9462	1,770.00		1107130	266	281	Empty	FALSE	zz|Y-FGCZCont00179|,zz|Y-FGCZCont00026|
1938231	N/A	chi2-GFP	20210709_C25420_002_S304493_chi2-GFP_FTHCD (F295758)	zz|FGCZCont0050_P04264|K2C1_HUMAN blastpHomologue_0.0	zz|Y-FGCZCont00051|		p3553_935293_Yersinia_entomophaga_d_20200529.fasta	52,789.5	0.999	1	1	30	0.00127	0.231	LRSEIDNVKK	R	Q	0.997	63.1	25	19.9	60.2	0	2	2	0	2	1,201.6900	1,002.00		10689400	257	266	Empty	FALSE	zz|Y-FGCZCont00179|,zz|Y-FGCZCont00026|
1938231	N/A	chi2-GFP	20210709_C25420_002_S304493_chi2-GFP_FTHCD (F295758)	zz|FGCZCont0050_P04264|K2C1_HUMAN blastpHomologue_0.0	zz|Y-FGCZCont00051|		p3553_935293_Yersinia_entomophaga_d_20200529.fasta	52,789.5	0.999	1	1	30	0.00127	0.231	NKYEDEINK	R	R	0.997	58.1	25	16.6	58.1	0	2	0	0	2	1,152.5532	1,026.00		3566040	117	125	Empty	FALSE	zz|Y-FGCZCont00179|,zz|Y-FGCZCont00026|,zz|Y-FGCZCont00284|
1938231	N/A	chi2-GFP	20210709_C25420_002_S304493_chi2-GFP_FTHCD (F295758)	zz|FGCZCont0050_P04264|K2C1_HUMAN blastpHomologue_0.0	zz|Y-FGCZCont00051|		p3553_935293_Yersinia_entomophaga_d_20200529.fasta	52,789.5	0.999	1	1	30	0.00127	0.231	NKYEDEINKR	R	T	0.997	68.5	25	24.8	61.1	0	2	1	0	2	1,308.6543	1,049.00		27188500	117	126	Empty	FALSE	zz|Y-FGCZCont00179|,zz|Y-FGCZCont00026|,zz|Y-FGCZCont00284|
1938231	N/A	chi2-GFP	20210709_C25420_002_S304493_chi2-GFP_FTHCD (F295758)	zz|FGCZCont0050_P04264|K2C1_HUMAN blastpHomologue_0.0	zz|Y-FGCZCont00051|		p3553_935293_Yersinia_entomophaga_d_20200529.fasta	52,789.5	0.999	1	1	30	0.00127	0.231	NMQDMVEDYR	K	N	0.997	59.8	25	16.7	59.8	0	3	0	0	2	1,300.5297	1,599.00		4616680	107	116	Empty	FALSE	zz|Y-FGCZCont00179|,zz|Y-FGCZCont00026|
1938231	N/A	chi2-GFP	20210709_C25420_002_S304493_chi2-GFP_FTHCD (F295758)	zz|FGCZCont0050_P04264|K2C1_HUMAN blastpHomologue_0.0	zz|Y-FGCZCont00051|		p3553_935293_Yersinia_entomophaga_d_20200529.fasta	52,789.5	0.999	1	1	30	0.00127	0.231	QISNLQQSISDAEQR	K	G	0.997	92.9	25	18.8	92.9	0	2	0	0	2	1,716.8512	1,895.50		9874500	267	281	Empty	FALSE	zz|Y-FGCZCont00179|,zz|Y-FGCZCont00026|
1938231	N/A	chi2-GFP	20210709_C25420_002_S304493_chi2-GFP_FTHCD (F295758)	zz|FGCZCont0050_P04264|K2C1_HUMAN blastpHomologue_0.0	zz|Y-FGCZCont00051|		p3553_935293_Yersinia_entomophaga_d_20200529.fasta	52,789.5	0.999	1	1	30	0.00127	0.231	SKAEAESLYQSK	K	Y	0.997	97.4	25	20.4	96.2	0	1	1	0	2	1,340.6692	1,151.50		20920600	214	225	Empty	FALSE	zz|Y-FGCZCont00179|,zz|Y-FGCZCont00026|
1938231	N/A	chi2-GFP	20210709_C25420_002_S304493_chi2-GFP_FTHCD (F295758)	zz|FGCZCont0050_P04264|K2C1_HUMAN blastpHomologue_0.0	zz|Y-FGCZCont00051|		p3553_935293_Yersinia_entomophaga_d_20200529.fasta	52,789.5	0.999	1	1	30	0.00127	0.231	TLLEGEESR	R	M	0.997	63.3	25	28	52.3	0	1	0	0	2	1,033.5161	1,437.00		26728800	333	341	Empty	FALSE	zz|Y-FGCZCont00179|,zz|Y-FGCZCont00026|
1938231	N/A	chi2-GFP	20210709_C25420_002_S304493_chi2-GFP_FTHCD (F295758)	zz|FGCZCont0050_P04264|K2C1_HUMAN blastpHomologue_0.0	zz|Y-FGCZCont00051|		p3553_935293_Yersinia_entomophaga_d_20200529.fasta	52,789.5	0.999	1	1	30	0.00127	0.231	TNAENEFVTIK	R	K	0.997	68.5	25	17.3	68.5	0	1	0	0	2	1,265.6372	2,015.00		4802380	127	137	Empty	FALSE	zz|Y-FGCZCont00179|,zz|Y-FGCZCont00026|
1938231	N/A	chi2-GFP	20210709_C25420_002_S304493_chi2-GFP_FTHCD (F295758)	zz|FGCZCont0050_P04264|K2C1_HUMAN blastpHomologue_0.0	zz|Y-FGCZCont00051|		p3553_935293_Yersinia_entomophaga_d_20200529.fasta	52,789.5	0.999	1	1	30	0.00127	0.231	TNAENEFVTIKK	R	D	0.997	90.3	25	18.6	90.3	0	1	1	0	2	1,393.7322	1,621.50		10734000	127	138	Empty	FALSE	zz|Y-FGCZCont00179|,zz|Y-FGCZCont00026|
1938231	N/A	chi2-GFP	20210709_C25420_002_S304493_chi2-GFP_FTHCD (F295758)	zz|FGCZCont0050_P04264|K2C1_HUMAN blastpHomologue_0.0	zz|Y-FGCZCont00051|		p3553_935293_Yersinia_entomophaga_d_20200529.fasta	52,789.5	0.999	1	1	30	0.00127	0.231	YEDEINKR	K	T	0.99	69.7	25	17.4	69.7	0	0	1	0	2	1,066.5164	974		1187070	119	126	Empty	FALSE	zz|Y-FGCZCont00285|,zz|Y-FGCZCont00179|,zz|Y-FGCZCont00026|,zz|Y-FGCZCont00147|,zz|Y-FGCZCont00284|
1938231	N/A	chi2-GFP	20210709_C25420_002_S304493_chi2-GFP_FTHCD (F295758)	zz|FGCZCont0050_P04264|K2C1_HUMAN blastpHomologue_0.0	zz|Y-FGCZCont00051|		p3553_935293_Yersinia_entomophaga_d_20200529.fasta	52,789.5	0.999	1	1	30	0.00127	0.231	YEELQITAGR	K	H	0.997	52.4	25	16.3	52.4	0	2	0	0	2	1,179.6005	1,965.50		10228400	226	235	Empty	FALSE	zz|Y-FGCZCont00179|,zz|Y-FGCZCont00026|
1938231	N/A	chi2-GFP	20210709_C25420_002_S304493_chi2-GFP_FTHCD (F295758)	ATP-dependent protease subunit HslV OS=Yersinia entomophaga OX=935293 GN=hslV PE=3 SV=1	tr|A0A3S6EZ24|A0A3S6EZ24_YERET		p3553_935293_Yersinia_entomophaga_d_20200529.fasta	19,093.4	1	2	3	3	0.000127	0.125	ALLENTELGAR	R	D	0.997	42.7	25	15.7	42.7	0	1	0	0	2	1,186.6427	2,049.00		1898280	136	146	Empty	TRUE
1938231	N/A	chi2-GFP	20210709_C25420_002_S304493_chi2-GFP_FTHCD (F295758)	ATP-dependent protease subunit HslV OS=Yersinia entomophaga OX=935293 GN=hslV PE=3 SV=1	tr|A0A3S6EZ24|A0A3S6EZ24_YERET		p3553_935293_Yersinia_entomophaga_d_20200529.fasta	19,093.4	1	2	3	3	0.000127	0.125	KLEMHQGHLTK	R	A	0.997	57.1	25	27.1	46.5	0	1	1	0	2	1,321.7047	1,016.50		1127170	64	74	Empty	TRUE
1938231	N/A	chi2-GFP	20210709_C25420_002_S304493_chi2-GFP_FTHCD (F295758)	50S ribosomal protein L17 OS=Yersinia entomophaga OX=935293 GN=rplQ PE=3 SV=1	tr|A0A3S6F126|A0A3S6F126_YERET		p3553_935293_Yersinia_entomophaga_d_20200529.fasta	12,204.6	0.999	2	2	2	8.49e-05	0.209	AGDNAPMAYIELVDR	R	A	0.926	18.9	25	14.2	18.9	0	1	0	0	2	1,634.7844	3,010.00		586391	85	99	Empty	TRUE
1938231	N/A	chi2-GFP	20210709_C25420_002_S304493_chi2-GFP_FTHCD (F295758)	50S ribosomal protein L17 OS=Yersinia entomophaga OX=935293 GN=rplQ PE=3 SV=1	tr|A0A3S6F126|A0A3S6F126_YERET		p3553_935293_Yersinia_entomophaga_d_20200529.fasta	12,204.6	0.999	2	2	2	8.49e-05	0.209	LFNELGPR	K	F	0.99	51.1	25	16.2	51.1	0	1	0	0	2	945.515	2,089.00		2355260	60	67	Empty	TRUE
1938231	N/A	chi2-GFP	20210709_C25420_002_S304493_chi2-GFP_FTHCD (F295758)	Citrate lyase alpha chain OS=Yersinia entomophaga OX=935293 GN=PL78_17360 PE=4 SV=1	tr|A0A3S6F4T3|A0A3S6F4T3_YERET		p3553_935293_Yersinia_entomophaga_d_20200529.fasta	53,616.5	1	4	4	4	0.00017	0.0676	ALLLTGQPK	R	A	0.997	46.7	25	15.9	46.7	0	1	0	0	2	940.583	1,944.00		3942770	467	475	Empty	TRUE
1938231	N/A	chi2-GFP	20210709_C25420_002_S304493_chi2-GFP_FTHCD (F295758)	Citrate lyase alpha chain OS=Yersinia entomophaga OX=935293 GN=PL78_17360 PE=4 SV=1	tr|A0A3S6F4T3|A0A3S6F4T3_YERET		p3553_935293_Yersinia_entomophaga_d_20200529.fasta	53,616.5	1	4	4	4	0.00017	0.0676	IYTSGLR	R	G	0.9	38	25	22.9	30.4	0	1	0	0	2	809.452	1,407.00		1014530	112	118	Empty	TRUE
1938231	N/A	chi2-GFP	20210709_C25420_002_S304493_chi2-GFP_FTHCD (F295758)	Citrate lyase alpha chain OS=Yersinia entomophaga OX=935293 GN=PL78_17360 PE=4 SV=1	tr|A0A3S6F4T3|A0A3S6F4T3_YERET		p3553_935293_Yersinia_entomophaga_d_20200529.fasta	53,616.5	1	4	4	4	0.00017	0.0676	LAIIVAPLVR	R	G	0.997	60	25	16.8	60	0	1	0	0	2	1,064.7191	3,129.00		1510400	399	408	Empty	TRUE
1938231	N/A	chi2-GFP	20210709_C25420_002_S304493_chi2-GFP_FTHCD (F295758)	Citrate lyase alpha chain OS=Yersinia entomophaga OX=935293 GN=PL78_17360 PE=4 SV=1	tr|A0A3S6F4T3|A0A3S6F4T3_YERET		p3553_935293_Yersinia_entomophaga_d_20200529.fasta	53,616.5	1	4	4	4	0.00017	0.0676	MAASSLAR	R	N	0.99	30.5	25	14.9	30.5	0	1	0	0	2	822.414	996		487353	325	332	Empty	TRUE
1938231	N/A	chi2-GFP	20210709_C25420_002_S304493_chi2-GFP_FTHCD (F295758)	DNA-directed RNA polymerase subunit beta OS=Yersinia entomophaga OX=935293 GN=rpoB PE=3 SV=1	tr|E7BXF3|E7BXF3_YERET		p3553_935293_Yersinia_entomophaga_d_20200529.fasta	150,523.1	1	13	13	13	0.000552	0.123	EFFGSSQLSQFMDQNNPLSEITHK	K	R	0.997	67.8	25	17.2	67.8	0	0	1	0	2	2,784.2935	3,557.00		568489	504	527	Empty	TRUE
1938231	N/A	chi2-GFP	20210709_C25420_002_S304493_chi2-GFP_FTHCD (F295758)	DNA-directed RNA polymerase subunit beta OS=Yersinia entomophaga OX=935293 GN=rpoB PE=3 SV=1	tr|E7BXF3|E7BXF3_YERET		p3553_935293_Yersinia_entomophaga_d_20200529.fasta	150,523.1	1	13	13	13	0.000552	0.123	FIEQDPEGQHGLEAAFR	K	S	0.997	88.2	25	18.5	88.2	0	0	1	0	2	1,943.9248	2,241.00		1571670	38	54	Empty	TRUE
1938231	N/A	chi2-GFP	20210709_C25420_002_S304493_chi2-GFP_FTHCD (F295758)	DNA-directed RNA polymerase subunit beta OS=Yersinia entomophaga OX=935293 GN=rpoB PE=3 SV=1	tr|E7BXF3|E7BXF3_YERET		p3553_935293_Yersinia_entomophaga_d_20200529.fasta	150,523.1	1	13	13	13	0.000552	0.123	GDVLADGPSTDLGELALGQNMR	R	V	0.997	43	25	15.7	43	0	1	0	0	2	2,229.0820	3,060.00		770289	780	801	Empty	TRUE
1938231	N/A	chi2-GFP	20210709_C25420_002_S304493_chi2-GFP_FTHCD (F295758)	DNA-directed RNA polymerase subunit beta OS=Yersinia entomophaga OX=935293 GN=rpoB PE=3 SV=1	tr|E7BXF3|E7BXF3_YERET		p3553_935293_Yersinia_entomophaga_d_20200529.fasta	150,523.1	1	13	13	13	0.000552	0.123	GETQLTPEEK	K	L	0.997	26.7	25	14.7	26.7	0	1	0	0	2	1,131.5530	1,171.00		1150930	891	900	Empty	TRUE
1938231	N/A	chi2-GFP	20210709_C25420_002_S304493_chi2-GFP_FTHCD (F295758)	DNA-directed RNA polymerase subunit beta OS=Yersinia entomophaga OX=935293 GN=rpoB PE=3 SV=1	tr|E7BXF3|E7BXF3_YERET		p3553_935293_Yersinia_entomophaga_d_20200529.fasta	150,523.1	1	13	13	13	0.000552	0.123	IEVPVEYIAGK	R	V	0.997	44.8	25	15.8	44.8	0	1	0	0	2	1,217.6777	2,570.00		1417210	285	295	Empty	TRUE
1938231	N/A	chi2-GFP	20210709_C25420_002_S304493_chi2-GFP_FTHCD (F295758)	DNA-directed RNA polymerase subunit beta OS=Yersinia entomophaga OX=935293 GN=rpoB PE=3 SV=1	tr|E7BXF3|E7BXF3_YERET		p3553_935293_Yersinia_entomophaga_d_20200529.fasta	150,523.1	1	13	13	13	0.000552	0.123	IHAVLVSGGIEADKLSK	R	L	0.977	42.7	25	15.7	42.7	0	0	1	0	2	1,736.9907	2,031.00		466379	975	991	Empty	TRUE
1938231	N/A	chi2-GFP	20210709_C25420_002_S304493_chi2-GFP_FTHCD (F295758)	DNA-directed RNA polymerase subunit beta OS=Yersinia entomophaga OX=935293 GN=rpoB PE=3 SV=1	tr|E7BXF3|E7BXF3_YERET		p3553_935293_Yersinia_entomophaga_d_20200529.fasta	150,523.1	1	13	13	13	0.000552	0.123	LGEPVFDVK	R	E	0.997	56.9	25	16.6	56.9	0	1	0	0	2	1,003.5460	2,326.00		792770	75	83	Empty	TRUE
1938231	N/A	chi2-GFP	20210709_C25420_002_S304493_chi2-GFP_FTHCD (F295758)	DNA-directed RNA polymerase subunit beta OS=Yersinia entomophaga OX=935293 GN=rpoB PE=3 SV=1	tr|E7BXF3|E7BXF3_YERET		p3553_935293_Yersinia_entomophaga_d_20200529.fasta	150,523.1	1	13	13	13	0.000552	0.123	LQMELVPER	K	L	0.997	46.6	25	15.9	46.6	0	1	0	0	2	1,114.5926	2,332.00		1412340	237	245	Empty	TRUE
1938231	N/A	chi2-GFP	20210709_C25420_002_S304493_chi2-GFP_FTHCD (F295758)	DNA-directed RNA polymerase subunit beta OS=Yersinia entomophaga OX=935293 GN=rpoB PE=3 SV=1	tr|E7BXF3|E7BXF3_YERET		p3553_935293_Yersinia_entomophaga_d_20200529.fasta	150,523.1	1	13	13	13	0.000552	0.123	QAVPTLR	R	A	0.9	43.9	25	15.7	43.9	0	1	0	0	2	784.468	1,524.00		3376810	688	694	Empty	TRUE
1938231	N/A	chi2-GFP	20210709_C25420_002_S304493_chi2-GFP_FTHCD (F295758)	DNA-directed RNA polymerase subunit beta OS=Yersinia entomophaga OX=935293 GN=rpoB PE=3 SV=1	tr|E7BXF3|E7BXF3_YERET		p3553_935293_Yersinia_entomophaga_d_20200529.fasta	150,523.1	1	13	13	13	0.000552	0.123	SKGESSLFSR	R	D	0.997	55.5	25	16.5	55.5	0	1	0	0	2	1,097.5585	1,416.00		245246	638	647	Empty	TRUE
1938231	N/A	chi2-GFP	20210709_C25420_002_S304493_chi2-GFP_FTHCD (F295758)	DNA-directed RNA polymerase subunit beta OS=Yersinia entomophaga OX=935293 GN=rpoB PE=3 SV=1	tr|E7BXF3|E7BXF3_YERET		p3553_935293_Yersinia_entomophaga_d_20200529.fasta	150,523.1	1	13	13	13	0.000552	0.123	SPGVFFDSDK	R	G	0.997	39.2	25	15.4	39.2	0	1	0	0	2	1,098.5103	2,117.00		659793	152	161	Empty	TRUE
1938231	N/A	chi2-GFP	20210709_C25420_002_S304493_chi2-GFP_FTHCD (F295758)	DNA-directed RNA polymerase subunit beta OS=Yersinia entomophaga OX=935293 GN=rpoB PE=3 SV=1	tr|E7BXF3|E7BXF3_YERET		p3553_935293_Yersinia_entomophaga_d_20200529.fasta	150,523.1	1	13	13	13	0.000552	0.123	SVGEMAENQFR	R	V	0.997	48	25	30.5	33.5	0	1	0	0	2	1,267.5735	1,783.00		2764770	455	465	Empty	TRUE
1938231	N/A	chi2-GFP	20210709_C25420_002_S304493_chi2-GFP_FTHCD (F295758)	DNA-directed RNA polymerase subunit beta OS=Yersinia entomophaga OX=935293 GN=rpoB PE=3 SV=1	tr|E7BXF3|E7BXF3_YERET		p3553_935293_Yersinia_entomophaga_d_20200529.fasta	150,523.1	1	13	13	13	0.000552	0.123	VIVSQLHR	R	S	0.99	54.6	25	16.4	54.6	0	1	0	0	2	951.573	1,362.00		1779790	144	151	Empty	TRUE
1938231	N/A	chi2-GFP	20210709_C25420_002_S304493_chi2-GFP_FTHCD (F295758)	Endotoxin_N domain-containing protein OS=Yersinia entomophaga OX=935293 GN=PL78_09595 PE=4 SV=1	tr|A0A3S6F043|A0A3S6F043_YERET		p3553_935293_Yersinia_entomophaga_d_20200529.fasta	47,055.8	1	6	8	9	0.000382	0.214	FTLSDGR	K	T	0.9	36.1	25	15.3	36.1	0	1	0	0	2	795.4	1,569.00		2419170	361	367	Empty	TRUE
1938231	N/A	chi2-GFP	20210709_C25420_002_S304493_chi2-GFP_FTHCD (F295758)	Endotoxin_N domain-containing protein OS=Yersinia entomophaga OX=935293 GN=PL78_09595 PE=4 SV=1	tr|A0A3S6F043|A0A3S6F043_YERET		p3553_935293_Yersinia_entomophaga_d_20200529.fasta	47,055.8	1	6	8	9	0.000382	0.214	IASVVSALQDHPGTPEAK	K	S	0.997	113	25	20.3	113	0	0	2	0	2	1,819.9550	2,105.50		4164030	102	119	Empty	TRUE
1938231	N/A	chi2-GFP	20210709_C25420_002_S304493_chi2-GFP_FTHCD (F295758)	Endotoxin_N domain-containing protein OS=Yersinia entomophaga OX=935293 GN=PL78_09595 PE=4 SV=1	tr|A0A3S6F043|A0A3S6F043_YERET		p3553_935293_Yersinia_entomophaga_d_20200529.fasta	47,055.8	1	6	8	9	0.000382	0.214	ILALKDEINMPEPFKPSLVNGR	R	I	0.997	102	25	19.4	102	0	0	0	1	2	2,481.3537	2,953.00		3646740	272	293	Empty	TRUE
1938231	N/A	chi2-GFP	20210709_C25420_002_S304493_chi2-GFP_FTHCD (F295758)	Endotoxin_N domain-containing protein OS=Yersinia entomophaga OX=935293 GN=PL78_09595 PE=4 SV=1	tr|A0A3S6F043|A0A3S6F043_YERET		p3553_935293_Yersinia_entomophaga_d_20200529.fasta	47,055.8	1	6	8	9	0.000382	0.214	KDEIGLNNNEVGQLQR	R	N	0.997	41.3	25	15.6	41.3	0	1	1	0	2	1,826.9357	1,881.00		1740210	169	184	Empty	TRUE
1938231	N/A	chi2-GFP	20210709_C25420_002_S304493_chi2-GFP_FTHCD (F295758)	Endotoxin_N domain-containing protein OS=Yersinia entomophaga OX=935293 GN=PL78_09595 PE=4 SV=1	tr|A0A3S6F043|A0A3S6F043_YERET		p3553_935293_Yersinia_entomophaga_d_20200529.fasta	47,055.8	1	6	8	9	0.000382	0.214	VHGMEYTEIIQNVQK	R	N	0.997	96.6	25	19	96.6	0	1	1	0	2	1,788.8950	2,329.50		3090950	230	244	Empty	TRUE
1938231	N/A	chi2-GFP	20210709_C25420_002_S304493_chi2-GFP_FTHCD (F295758)	Endotoxin_N domain-containing protein OS=Yersinia entomophaga OX=935293 GN=PL78_09595 PE=4 SV=1	tr|A0A3S6F043|A0A3S6F043_YERET		p3553_935293_Yersinia_entomophaga_d_20200529.fasta	47,055.8	1	6	8	9	0.000382	0.214	YQQGTVTGESR	R	S	0.997	33.2	25	33.3	15	0	1	0	0	2	1,225.5808	990		3373970	326	336	Empty	TRUE
1938231	N/A	chi2-GFP	20210709_C25420_002_S304493_chi2-GFP_FTHCD (F295758)	Membrane protein OS=Yersinia entomophaga OX=935293 GN=PL78_04920 PE=4 SV=1	tr|A0A3S6EXI8|A0A3S6EXI8_YERET		p3553_935293_Yersinia_entomophaga_d_20200529.fasta	23,715.8	1	2	2	2	8.49e-05	0.135	FNNTGSEAGLTDLSVK	K	D	0.997	72.6	25	17.5	72.6	0	1	0	0	2	1,652.8127	2,187.00		3477910	138	153	Empty	TRUE
1938231	N/A	chi2-GFP	20210709_C25420_002_S304493_chi2-GFP_FTHCD (F295758)	Membrane protein OS=Yersinia entomophaga OX=935293 GN=PL78_04920 PE=4 SV=1	tr|A0A3S6EXI8|A0A3S6EXI8_YERET		p3553_935293_Yersinia_entomophaga_d_20200529.fasta	23,715.8	1	2	2	2	8.49e-05	0.135	IGLGAMGNIAEVK	K	Q	0.997	83.2	25	20.9	80.6	0	1	0	0	2	1,272.6982	2,577.00		1834950	89	101	Empty	TRUE
1938231	N/A	chi2-GFP	20210709_C25420_002_S304493_chi2-GFP_FTHCD (F295758)	Virulence protein OS=Yersinia entomophaga OX=935293 GN=PL78_03760 PE=4 SV=1	tr|A0A3S6EX30|A0A3S6EX30_YERET		p3553_935293_Yersinia_entomophaga_d_20200529.fasta	167,000.6	1	77	138	388	0.0165	0.746	ALPKIPR	K	L	0.9	36.3	25	15.3	36.3	0	1	0	0	2	794.525	1,580.00		3393000	449	455	Empty	TRUE
1938231	N/A	chi2-GFP	20210709_C25420_002_S304493_chi2-GFP_FTHCD (F295758)	Virulence protein OS=Yersinia entomophaga OX=935293 GN=PL78_03760 PE=4 SV=1	tr|A0A3S6EX30|A0A3S6EX30_YERET		p3553_935293_Yersinia_entomophaga_d_20200529.fasta	167,000.6	1	77	138	388	0.0165	0.746	ALPTTDATVPSAWCSTIETR	R	S	0.997	89.6	25	18.6	89.6	0	1	1	0	2	2,120.0330	2,903.00		81072500	911	930	Empty	TRUE
1938231	N/A	chi2-GFP	20210709_C25420_002_S304493_chi2-GFP_FTHCD (F295758)	Virulence protein OS=Yersinia entomophaga OX=935293 GN=PL78_03760 PE=4 SV=1	tr|A0A3S6EX30|A0A3S6EX30_YERET		p3553_935293_Yersinia_entomophaga_d_20200529.fasta	167,000.6	1	77	138	388	0.0165	0.746	AMKGQLLR	R	S	0.99	29	25	14.8	29	0	1	0	0	2	932.535	1,075.00		4236320	877	884	Empty	TRUE
1938231	N/A	chi2-GFP	20210709_C25420_002_S304493_chi2-GFP_FTHCD (F295758)	Virulence protein OS=Yersinia entomophaga OX=935293 GN=PL78_03760 PE=4 SV=1	tr|A0A3S6EX30|A0A3S6EX30_YERET		p3553_935293_Yersinia_entomophaga_d_20200529.fasta	167,000.6	1	77	138	388	0.0165	0.746	APANGFTLETLIASNSLIGSNQPFTYLGQSR	R	V	0.997	138	25	21.6	138	0	0	5	2	2	3,267.6646	4,089.00		15178000	1034	1064	Empty	TRUE
1938231	N/A	chi2-GFP	20210709_C25420_002_S304493_chi2-GFP_FTHCD (F295758)	Virulence protein OS=Yersinia entomophaga OX=935293 GN=PL78_03760 PE=4 SV=1	tr|A0A3S6EX30|A0A3S6EX30_YERET		p3553_935293_Yersinia_entomophaga_d_20200529.fasta	167,000.6	1	77	138	388	0.0165	0.746	AQLADLVGAGLSDLVLIGPK	K	S	0.997	147	25	22.2	147	0	7	2	0	2	1,950.1274	4,306.00		69438600	510	529	Empty	TRUE
1938231	N/A	chi2-GFP	20210709_C25420_002_S304493_chi2-GFP_FTHCD (F295758)	Virulence protein OS=Yersinia entomophaga OX=935293 GN=PL78_03760 PE=4 SV=1	tr|A0A3S6EX30|A0A3S6EX30_YERET		p3553_935293_Yersinia_entomophaga_d_20200529.fasta	167,000.6	1	77	138	388	0.0165	0.746	DAGYSTPQAKPFVVPATIEAALALSPGIPVAHCAIFEPESWMQK	K	L	0.997	119	25	20.4	119	0	0	0	1	2	4,638.3415	4,240.00		18371700	1228	1271	Empty	TRUE
1938231	N/A	chi2-GFP	20210709_C25420_002_S304493_chi2-GFP_FTHCD (F295758)	Virulence protein OS=Yersinia entomophaga OX=935293 GN=PL78_03760 PE=4 SV=1	tr|A0A3S6EX30|A0A3S6EX30_YERET		p3553_935293_Yersinia_entomophaga_d_20200529.fasta	167,000.6	1	77	138	388	0.0165	0.746	DELLFSAGYQLAPR	R	L	0.997	89.7	25	18.6	89.7	0	2	0	0	2	1,579.8116	3,102.00		4294060	1107	1120	Empty	TRUE
1938231	N/A	chi2-GFP	20210709_C25420_002_S304493_chi2-GFP_FTHCD (F295758)	Virulence protein OS=Yersinia entomophaga OX=935293 GN=PL78_03760 PE=4 SV=1	tr|A0A3S6EX30|A0A3S6EX30_YERET		p3553_935293_Yersinia_entomophaga_d_20200529.fasta	167,000.6	1	77	138	388	0.0165	0.746	DISINKIPTFEGGTTGWLARPDMFSR	R	Y	0.997	70.2	25	17.4	70.2	0	0	0	2	2	2,909.4618	3,278.00		5672950	275	300	Empty	TRUE
1938231	N/A	chi2-GFP	20210709_C25420_002_S304493_chi2-GFP_FTHCD (F295758)	Virulence protein OS=Yersinia entomophaga OX=935293 GN=PL78_03760 PE=4 SV=1	tr|A0A3S6EX30|A0A3S6EX30_YERET		p3553_935293_Yersinia_entomophaga_d_20200529.fasta	167,000.6	1	77	138	388	0.0165	0.746	DTDGFAQGTVDIPTHPSR	R	T	0.997	152	25	22.5	152	0	5	6	1	2	1,913.8991	2,091.00		66432800	797	814	Empty	TRUE
1938231	N/A	chi2-GFP	20210709_C25420_002_S304493_chi2-GFP_FTHCD (F295758)	Virulence protein OS=Yersinia entomophaga OX=935293 GN=PL78_03760 PE=4 SV=1	tr|A0A3S6EX30|A0A3S6EX30_YERET		p3553_935293_Yersinia_entomophaga_d_20200529.fasta	167,000.6	1	77	138	388	0.0165	0.746	DVTDEIPVLVNR	R	L	0.997	65.2	25	17.1	65.2	0	2	1	0	2	1,369.7323	2,786.00		23650900	329	340	Empty	TRUE
1938231	N/A	chi2-GFP	20210709_C25420_002_S304493_chi2-GFP_FTHCD (F295758)	Virulence protein OS=Yersinia entomophaga OX=935293 GN=PL78_03760 PE=4 SV=1	tr|A0A3S6EX30|A0A3S6EX30_YERET		p3553_935293_Yersinia_entomophaga_d_20200529.fasta	167,000.6	1	77	138	388	0.0165	0.746	EQRNDGYQYDQER	K	A	0.993	46.5	25	15.9	46.5	0	0	1	0	2	1,700.7260	1,047.00		447624	1021	1033	Empty	TRUE
1938231	N/A	chi2-GFP	20210709_C25420_002_S304493_chi2-GFP_FTHCD (F295758)	Virulence protein OS=Yersinia entomophaga OX=935293 GN=PL78_03760 PE=4 SV=1	tr|A0A3S6EX30|A0A3S6EX30_YERET		p3553_935293_Yersinia_entomophaga_d_20200529.fasta	167,000.6	1	77	138	388	0.0165	0.746	EYQVITAK	R	G	0.99	52.3	25	24.1	44.4	0	4	0	0	2	951.515	1,512.50		14238500	1453	1460	Empty	TRUE
1938231	N/A	chi2-GFP	20210709_C25420_002_S304493_chi2-GFP_FTHCD (F295758)	Virulence protein OS=Yersinia entomophaga OX=935293 GN=PL78_03760 PE=4 SV=1	tr|A0A3S6EX30|A0A3S6EX30_YERET		p3553_935293_Yersinia_entomophaga_d_20200529.fasta	167,000.6	1	77	138	388	0.0165	0.746	FGQPLTLEGFSQPQTSFNPDR	R	V	0.997	155	25	22.7	155	0	2	1	0	2	2,366.1414	2,990.00		39278000	598	618	Empty	TRUE
1938231	N/A	chi2-GFP	20210709_C25420_002_S304493_chi2-GFP_FTHCD (F295758)	Virulence protein OS=Yersinia entomophaga OX=935293 GN=PL78_03760 PE=4 SV=1	tr|A0A3S6EX30|A0A3S6EX30_YERET		p3553_935293_Yersinia_entomophaga_d_20200529.fasta	167,000.6	1	77	138	388	0.0165	0.746	FLTPYSLTDANDNQHYVVLNPFGEVIASR	R	F	0.997	177	25	24.1	177	0	0	2	1	2	3,280.6274	3,650.00		9131330	1191	1219	Empty	TRUE
1938231	N/A	chi2-GFP	20210709_C25420_002_S304493_chi2-GFP_FTHCD (F295758)	Virulence protein OS=Yersinia entomophaga OX=935293 GN=PL78_03760 PE=4 SV=1	tr|A0A3S6EX30|A0A3S6EX30_YERET		p3553_935293_Yersinia_entomophaga_d_20200529.fasta	167,000.6	1	77	138	388	0.0165	0.746	FVTEDGYVCALGR	R	R	0.997	87.1	25	18.4	87.1	0	3	0	0	2	1,429.6781	2,526.00		6013960	1296	1308	Empty	TRUE
1938231	N/A	chi2-GFP	20210709_C25420_002_S304493_chi2-GFP_FTHCD (F295758)	Virulence protein OS=Yersinia entomophaga OX=935293 GN=PL78_03760 PE=4 SV=1	tr|A0A3S6EX30|A0A3S6EX30_YERET		p3553_935293_Yersinia_entomophaga_d_20200529.fasta	167,000.6	1	77	138	388	0.0165	0.746	FWGTEAGK	R	D	0.99	43.9	25	16.2	43.4	0	4	0	0	2	895.431	1,694.50		79832400	1220	1227	Empty	TRUE
1938231	N/A	chi2-GFP	20210709_C25420_002_S304493_chi2-GFP_FTHCD (F295758)	Virulence protein OS=Yersinia entomophaga OX=935293 GN=PL78_03760 PE=4 SV=1	tr|A0A3S6EX30|A0A3S6EX30_YERET		p3553_935293_Yersinia_entomophaga_d_20200529.fasta	167,000.6	1	77	138	388	0.0165	0.746	GAETCLFYR	R	S	0.997	65	25	17.1	65	0	1	0	0	2	1,059.4928	2,259.00		5363330	716	724	Empty	TRUE
1938231	N/A	chi2-GFP	20210709_C25420_002_S304493_chi2-GFP_FTHCD (F295758)	Virulence protein OS=Yersinia entomophaga OX=935293 GN=PL78_03760 PE=4 SV=1	tr|A0A3S6EX30|A0A3S6EX30_YERET		p3553_935293_Yersinia_entomophaga_d_20200529.fasta	167,000.6	1	77	138	388	0.0165	0.746	GDDQAFSPFSPR	R	F	0.997	72.7	25	17.5	72.7	0	3	1	0	2	1,323.5965	2,306.50		27239100	837	848	Empty	TRUE
1938231	N/A	chi2-GFP	20210709_C25420_002_S304493_chi2-GFP_FTHCD (F295758)	Virulence protein OS=Yersinia entomophaga OX=935293 GN=PL78_03760 PE=4 SV=1	tr|A0A3S6EX30|A0A3S6EX30_YERET		p3553_935293_Yersinia_entomophaga_d_20200529.fasta	167,000.6	1	77	138	388	0.0165	0.746	GFHSIHSTGEWTHFTPLNTLPTEYFHPK	R	A	0.997	97	25	19.1	97	0	0	1	1	2	3,281.5805	2,892.00		76869600	482	509	Empty	TRUE
1938231	N/A	chi2-GFP	20210709_C25420_002_S304493_chi2-GFP_FTHCD (F295758)	Virulence protein OS=Yersinia entomophaga OX=935293 GN=PL78_03760 PE=4 SV=1	tr|A0A3S6EX30|A0A3S6EX30_YERET		p3553_935293_Yersinia_entomophaga_d_20200529.fasta	167,000.6	1	77	138	388	0.0165	0.746	GGGAINGMGESVGQAGPDGMVTFSIPLPFSAGR	K	G	0.997	92.7	25	18.8	92.7	0	0	3	0	2	3,134.5038	3,871.00		14022400	17	49	Empty	TRUE
1938231	N/A	chi2-GFP	20210709_C25420_002_S304493_chi2-GFP_FTHCD (F295758)	Virulence protein OS=Yersinia entomophaga OX=935293 GN=PL78_03760 PE=4 SV=1	tr|A0A3S6EX30|A0A3S6EX30_YERET		p3553_935293_Yersinia_entomophaga_d_20200529.fasta	167,000.6	1	77	138	388	0.0165	0.746	GVPQYNEDDEFLSPSGEVMAIALNDSGFEDVR	K	T	0.997	87.9	25	18.5	87.9	0	0	3	1	2	3,500.5801	3,881.00		41115000	86	117	Empty	TRUE
1938231	N/A	chi2-GFP	20210709_C25420_002_S304493_chi2-GFP_FTHCD (F295758)	Virulence protein OS=Yersinia entomophaga OX=935293 GN=PL78_03760 PE=4 SV=1	tr|A0A3S6EX30|A0A3S6EX30_YERET		p3553_935293_Yersinia_entomophaga_d_20200529.fasta	167,000.6	1	77	138	388	0.0165	0.746	HGLSVLMLTLLAEIPR	R	T	0.997	134	25	21.4	134	0	1	1	0	2	1,763.0250	4,241.00		2663310	1315	1330	Empty	TRUE
1938231	N/A	chi2-GFP	20210709_C25420_002_S304493_chi2-GFP_FTHCD (F295758)	Virulence protein OS=Yersinia entomophaga OX=935293 GN=PL78_03760 PE=4 SV=1	tr|A0A3S6EX30|A0A3S6EX30_YERET		p3553_935293_Yersinia_entomophaga_d_20200529.fasta	167,000.6	1	77	138	388	0.0165	0.746	IEYWQPVK	K	Q	0.99	45.9	25	16.1	45.7	0	3	0	0	2	1,062.5619	2,204.00		16150400	147	154	Empty	TRUE
1938231	N/A	chi2-GFP	20210709_C25420_002_S304493_chi2-GFP_FTHCD (F295758)	Virulence protein OS=Yersinia entomophaga OX=935293 GN=PL78_03760 PE=4 SV=1	tr|A0A3S6EX30|A0A3S6EX30_YERET		p3553_935293_Yersinia_entomophaga_d_20200529.fasta	167,000.6	1	77	138	388	0.0165	0.746	ILFSDGFGR	R	L	0.997	55.4	25	19.9	52	0	2	0	0	2	1,011.5259	2,577.00		100157000	1355	1363	Empty	TRUE
1938231	N/A	chi2-GFP	20210709_C25420_002_S304493_chi2-GFP_FTHCD (F295758)	Virulence protein OS=Yersinia entomophaga OX=935293 GN=PL78_03760 PE=4 SV=1	tr|A0A3S6EX30|A0A3S6EX30_YERET		p3553_935293_Yersinia_entomophaga_d_20200529.fasta	167,000.6	1	77	138	388	0.0165	0.746	IPTFEGGTTGWLARPDMFSR	K	Y	0.997	84.4	25	18.3	84.4	0	1	5	0	2	2,239.0967	3,075.00		315939000	281	300	Empty	TRUE
1938231	N/A	chi2-GFP	20210709_C25420_002_S304493_chi2-GFP_FTHCD (F295758)	Virulence protein OS=Yersinia entomophaga OX=935293 GN=PL78_03760 PE=4 SV=1	tr|A0A3S6EX30|A0A3S6EX30_YERET		p3553_935293_Yersinia_entomophaga_d_20200529.fasta	167,000.6	1	77	138	388	0.0165	0.746	LDWVITSAGVR	R	G	0.997	71.7	25	17.5	71.7	0	5	1	0	2	1,216.6685	2,864.50		585494000	471	481	Empty	TRUE
1938231	N/A	chi2-GFP	20210709_C25420_002_S304493_chi2-GFP_FTHCD (F295758)	Virulence protein OS=Yersinia entomophaga OX=935293 GN=PL78_03760 PE=4 SV=1	tr|A0A3S6EX30|A0A3S6EX30_YERET		p3553_935293_Yersinia_entomophaga_d_20200529.fasta	167,000.6	1	77	138	388	0.0165	0.746	LEALNDR	R	D	0.9	45.2	25	24.7	36.3	0	2	0	0	2	830.437	1,271.00		21881500	322	328	Empty	TRUE
1938231	N/A	chi2-GFP	20210709_C25420_002_S304493_chi2-GFP_FTHCD (F295758)	Virulence protein OS=Yersinia entomophaga OX=935293 GN=PL78_03760 PE=4 SV=1	tr|A0A3S6EX30|A0A3S6EX30_YERET		p3553_935293_Yersinia_entomophaga_d_20200529.fasta	167,000.6	1	77	138	388	0.0165	0.746	LEALNDRDVTDEIPVLVNR	R	L	0.997	94.8	25	18.9	94.8	0	1	1	0	2	2,181.1512	2,868.00		9021080	322	340	Empty	TRUE
1938231	N/A	chi2-GFP	20210709_C25420_002_S304493_chi2-GFP_FTHCD (F295758)	Virulence protein OS=Yersinia entomophaga OX=935293 GN=PL78_03760 PE=4 SV=1	tr|A0A3S6EX30|A0A3S6EX30_YERET		p3553_935293_Yersinia_entomophaga_d_20200529.fasta	167,000.6	1	77	138	388	0.0165	0.746	LFRVESEPDVWVAR	R	Q	0.997	77.2	25	17.8	77.2	0	0	1	0	2	1,702.8911	2,523.00		2579600	1121	1134	Empty	TRUE
1938231	N/A	chi2-GFP	20210709_C25420_002_S304493_chi2-GFP_FTHCD (F295758)	Virulence protein OS=Yersinia entomophaga OX=935293 GN=PL78_03760 PE=4 SV=1	tr|A0A3S6EX30|A0A3S6EX30_YERET		p3553_935293_Yersinia_entomophaga_d_20200529.fasta	167,000.6	1	77	138	388	0.0165	0.746	LIQDFIK	R	I	0.9	34.5	25	23.1	26.6	0	9	0	0	2	876.519	2,521.00		21128200	140	146	Empty	TRUE
1938231	N/A	chi2-GFP	20210709_C25420_002_S304493_chi2-GFP_FTHCD (F295758)	Virulence protein OS=Yersinia entomophaga OX=935293 GN=PL78_03760 PE=4 SV=1	tr|A0A3S6EX30|A0A3S6EX30_YERET		p3553_935293_Yersinia_entomophaga_d_20200529.fasta	167,000.6	1	77	138	388	0.0165	0.746	LLQSAQR	R	V	0.9	56.8	25	30.4	42.9	0	1	0	0	2	815.473	1,040.00		10394700	1364	1370	Empty	TRUE
1938231	N/A	chi2-GFP	20210709_C25420_002_S304493_chi2-GFP_FTHCD (F295758)	Virulence protein OS=Yersinia entomophaga OX=935293 GN=PL78_03760 PE=4 SV=1	tr|A0A3S6EX30|A0A3S6EX30_YERET		p3553_935293_Yersinia_entomophaga_d_20200529.fasta	167,000.6	1	77	138	388	0.0165	0.746	LQEGATLMDINGDGR	R	L	0.997	86.7	25	18.4	86.7	0	6	1	0	2	1,589.7591	2,246.00		18871500	456	470	Empty	TRUE
1938231	N/A	chi2-GFP	20210709_C25420_002_S304493_chi2-GFP_FTHCD (F295758)	Virulence protein OS=Yersinia entomophaga OX=935293 GN=PL78_03760 PE=4 SV=1	tr|A0A3S6EX30|A0A3S6EX30_YERET		p3553_935293_Yersinia_entomophaga_d_20200529.fasta	167,000.6	1	77	138	388	0.0165	0.746	LQEGATLMDINGDGRLDWVITSAGVR	R	G	0.997	125	25	20.8	125	0	0	2	0	2	2,787.4098	3,464.50		6994010	456	481	Empty	TRUE
1938231	N/A	chi2-GFP	20210709_C25420_002_S304493_chi2-GFP_FTHCD (F295758)	Virulence protein OS=Yersinia entomophaga OX=935293 GN=PL78_03760 PE=4 SV=1	tr|A0A3S6EX30|A0A3S6EX30_YERET		p3553_935293_Yersinia_entomophaga_d_20200529.fasta	167,000.6	1	77	138	388	0.0165	0.746	LQGIPLPFSYK	R	V	0.997	43.2	25	15.7	43.2	0	4	0	0	2	1,262.7145	3,200.50		12491800	122	132	Empty	TRUE
1938231	N/A	chi2-GFP	20210709_C25420_002_S304493_chi2-GFP_FTHCD (F295758)	Virulence protein OS=Yersinia entomophaga OX=935293 GN=PL78_03760 PE=4 SV=1	tr|A0A3S6EX30|A0A3S6EX30_YERET		p3553_935293_Yersinia_entomophaga_d_20200529.fasta	167,000.6	1	77	138	388	0.0165	0.746	LTLDYDLNNSVSTLVAVR	R	Q	0.997	162	25	23.1	162	0	43	5	0	2	1,993.0601	4,178.00		37777700	341	358	Empty	TRUE
1938231	N/A	chi2-GFP	20210709_C25420_002_S304493_chi2-GFP_FTHCD (F295758)	Virulence protein OS=Yersinia entomophaga OX=935293 GN=PL78_03760 PE=4 SV=1	tr|A0A3S6EX30|A0A3S6EX30_YERET		p3553_935293_Yersinia_entomophaga_d_20200529.fasta	167,000.6	1	77	138	388	0.0165	0.746	LTQEQEYAHGSWDGQER	R	E	0.997	118	25	20.4	118	0	3	2	0	2	2,033.8949	1,566.00		51178000	769	785	Empty	TRUE
1938231	N/A	chi2-GFP	20210709_C25420_002_S304493_chi2-GFP_FTHCD (F295758)	Virulence protein OS=Yersinia entomophaga OX=935293 GN=PL78_03760 PE=4 SV=1	tr|A0A3S6EX30|A0A3S6EX30_YERET		p3553_935293_Yersinia_entomophaga_d_20200529.fasta	167,000.6	1	77	138	388	0.0165	0.746	LTQHDVSER	K	M	0.997	61.2	25	16.8	61.2	0	3	2	0	2	1,084.5382	957		94654100	1272	1280	Empty	TRUE
1938231	N/A	chi2-GFP	20210709_C25420_002_S304493_chi2-GFP_FTHCD (F295758)	Virulence protein OS=Yersinia entomophaga OX=935293 GN=PL78_03760 PE=4 SV=1	tr|A0A3S6EX30|A0A3S6EX30_YERET		p3553_935293_Yersinia_entomophaga_d_20200529.fasta	167,000.6	1	77	138	388	0.0165	0.746	LYANQQGNWAPAQDVTQAENVSLPVIGIDSR	R	Q	0.997	112	25	20	112	0	0	2	1	2	3,354.6715	3,267.00		19038700	533	563	Empty	TRUE
1938231	N/A	chi2-GFP	20210709_C25420_002_S304493_chi2-GFP_FTHCD (F295758)	Virulence protein OS=Yersinia entomophaga OX=935293 GN=PL78_03760 PE=4 SV=1	tr|A0A3S6EX30|A0A3S6EX30_YERET		p3553_935293_Yersinia_entomophaga_d_20200529.fasta	167,000.6	1	77	138	388	0.0165	0.746	MADNGTLWNALLQAR	R	F	0.997	128	25	21	128	0	3	2	0	2	1,673.8429	3,325.00		45281200	1281	1295	Empty	TRUE
1938231	N/A	chi2-GFP	20210709_C25420_002_S304493_chi2-GFP_FTHCD (F295758)	Virulence protein OS=Yersinia entomophaga OX=935293 GN=PL78_03760 PE=4 SV=1	tr|A0A3S6EX30|A0A3S6EX30_YERET		p3553_935293_Yersinia_entomophaga_d_20200529.fasta	167,000.6	1	77	138	388	0.0165	0.746	MQNSQEMAITTLSLPK	-	G	0.997	127	25	21	86.9	0	10	1	0	2	1,807.8931	2,638.00		48443200	1	16	Empty	TRUE
1938231	N/A	chi2-GFP	20210709_C25420_002_S304493_chi2-GFP_FTHCD (F295758)	Virulence protein OS=Yersinia entomophaga OX=935293 GN=PL78_03760 PE=4 SV=1	tr|A0A3S6EX30|A0A3S6EX30_YERET		p3553_935293_Yersinia_entomophaga_d_20200529.fasta	167,000.6	1	77	138	388	0.0165	0.746	NDGYQYDQER	R	A	0.997	65.1	25	17.1	65.1	0	2	0	0	2	1,287.5237	1,133.00		16779700	1024	1033	Empty	TRUE
1938231	N/A	chi2-GFP	20210709_C25420_002_S304493_chi2-GFP_FTHCD (F295758)	Virulence protein OS=Yersinia entomophaga OX=935293 GN=PL78_03760 PE=4 SV=1	tr|A0A3S6EX30|A0A3S6EX30_YERET		p3553_935293_Yersinia_entomophaga_d_20200529.fasta	167,000.6	1	77	138	388	0.0165	0.746	QGYSEFGDYSQFWRPLSQR	R	S	0.997	98	25	19.1	98	0	1	1	0	2	2,351.0840	3,068.00		86087500	1135	1153	Empty	TRUE
1938231	N/A	chi2-GFP	20210709_C25420_002_S304493_chi2-GFP_FTHCD (F295758)	Virulence protein OS=Yersinia entomophaga OX=935293 GN=PL78_03760 PE=4 SV=1	tr|A0A3S6EX30|A0A3S6EX30_YERET		p3553_935293_Yersinia_entomophaga_d_20200529.fasta	167,000.6	1	77	138	388	0.0165	0.746	QIGGDSNAVTYGAMK	R	A	0.997	133	25	21.3	133	0	8	0	0	2	1,511.7160	1,758.00		24301900	434	448	Empty	TRUE
1938231	N/A	chi2-GFP	20210709_C25420_002_S304493_chi2-GFP_FTHCD (F295758)	Virulence protein OS=Yersinia entomophaga OX=935293 GN=PL78_03760 PE=4 SV=1	tr|A0A3S6EX30|A0A3S6EX30_YERET		p3553_935293_Yersinia_entomophaga_d_20200529.fasta	167,000.6	1	77	138	388	0.0165	0.746	QLVAFADMLGSGQQHLVEITADSVK	R	C	0.997	193	25	25.1	193	0	3	16	2	2	2,657.3606	3,524.00		205925000	564	588	Empty	TRUE
1938231	N/A	chi2-GFP	20210709_C25420_002_S304493_chi2-GFP_FTHCD (F295758)	Virulence protein OS=Yersinia entomophaga OX=935293 GN=PL78_03760 PE=4 SV=1	tr|A0A3S6EX30|A0A3S6EX30_YERET		p3553_935293_Yersinia_entomophaga_d_20200529.fasta	167,000.6	1	77	138	388	0.0165	0.746	QLVEAAGQQPECHLPFPMHLHWR	K	S	0.997	115	25	20.2	115	0	0	1	1	2	2,724.3288	2,877.00		48020600	735	757	Empty	TRUE
1938231	N/A	chi2-GFP	20210709_C25420_002_S304493_chi2-GFP_FTHCD (F295758)	Virulence protein OS=Yersinia entomophaga OX=935293 GN=PL78_03760 PE=4 SV=1	tr|A0A3S6EX30|A0A3S6EX30_YERET		p3553_935293_Yersinia_entomophaga_d_20200529.fasta	167,000.6	1	77	138	388	0.0165	0.746	QQQNYFHLTNDDNWLLGLPK	K	E	0.997	104	25	19.5	104	0	2	4	0	2	2,444.1996	3,322.00		18062900	1001	1020	Empty	TRUE
1938231	N/A	chi2-GFP	20210709_C25420_002_S304493_chi2-GFP_FTHCD (F295758)	Virulence protein OS=Yersinia entomophaga OX=935293 GN=PL78_03760 PE=4 SV=1	tr|A0A3S6EX30|A0A3S6EX30_YERET		p3553_935293_Yersinia_entomophaga_d_20200529.fasta	167,000.6	1	77	138	388	0.0165	0.746	QTDGTPFWIIYSPDGQTHILGK	K	N	0.997	79.9	25	18	79.9	0	1	2	1	2	2,474.2355	3,295.50		66029100	155	176	Empty	TRUE
1938231	N/A	chi2-GFP	20210709_C25420_002_S304493_chi2-GFP_FTHCD (F295758)	Virulence protein OS=Yersinia entomophaga OX=935293 GN=PL78_03760 PE=4 SV=1	tr|A0A3S6EX30|A0A3S6EX30_YERET		p3553_935293_Yersinia_entomophaga_d_20200529.fasta	167,000.6	1	77	138	388	0.0165	0.746	QVAYETDGSPITQPPLEFDYQR	R	F	0.997	145	25	22	145	0	2	2	0	2	2,554.2099	2,847.00		7203780	359	380	Empty	TRUE
1938231	N/A	chi2-GFP	20210709_C25420_002_S304493_chi2-GFP_FTHCD (F295758)	Virulence protein OS=Yersinia entomophaga OX=935293 GN=PL78_03760 PE=4 SV=1	tr|A0A3S6EX30|A0A3S6EX30_YERET		p3553_935293_Yersinia_entomophaga_d_20200529.fasta	167,000.6	1	77	138	388	0.0165	0.746	RKKPEK	R	S	0.394	13.4	25	15.2	12.1	0	1	0	0	2	785.499	477		218906	968	973	Empty	TRUE
1938231	N/A	chi2-GFP	20210709_C25420_002_S304493_chi2-GFP_FTHCD (F295758)	Virulence protein OS=Yersinia entomophaga OX=935293 GN=PL78_03760 PE=4 SV=1	tr|A0A3S6EX30|A0A3S6EX30_YERET		p3553_935293_Yersinia_entomophaga_d_20200529.fasta	167,000.6	1	77	138	388	0.0165	0.746	SEDSSLVVNVSGTPALVVTDNR	R	W	0.997	143	25	21.9	143	0	13	2	0	2	2,259.1463	3,247.00		65974600	1380	1401	Empty	TRUE
1938231	N/A	chi2-GFP	20210709_C25420_002_S304493_chi2-GFP_FTHCD (F295758)	Virulence protein OS=Yersinia entomophaga OX=935293 GN=PL78_03760 PE=4 SV=1	tr|A0A3S6EX30|A0A3S6EX30_YERET		p3553_935293_Yersinia_entomophaga_d_20200529.fasta	167,000.6	1	77	138	388	0.0165	0.746	SEIFDEITGNR	R	L	0.997	58.2	25	16.6	58.2	0	2	0	0	2	1,280.6118	2,455.50		60401000	758	768	Empty	TRUE
1938231	N/A	chi2-GFP	20210709_C25420_002_S304493_chi2-GFP_FTHCD (F295758)	Virulence protein OS=Yersinia entomophaga OX=935293 GN=PL78_03760 PE=4 SV=1	tr|A0A3S6EX30|A0A3S6EX30_YERET		p3553_935293_Yersinia_entomophaga_d_20200529.fasta	167,000.6	1	77	138	388	0.0165	0.746	SELYGDDGTPEAEIPYSVTEMR	R	H	0.997	159	25	23	159	0	6	1	0	2	2,459.0921	2,733.00		43362900	885	906	Empty	TRUE
1938231	N/A	chi2-GFP	20210709_C25420_002_S304493_chi2-GFP_FTHCD (F295758)	Virulence protein OS=Yersinia entomophaga OX=935293 GN=PL78_03760 PE=4 SV=1	tr|A0A3S6EX30|A0A3S6EX30_YERET		p3553_935293_Yersinia_entomophaga_d_20200529.fasta	167,000.6	1	77	138	388	0.0165	0.746	SPYPDDLPETLFDSSYDTQQQQLHLTK	K	Q	0.997	165	25	23.3	165	0	0	3	1	2	3,166.4856	3,138.50		25030400	974	1000	Empty	TRUE
1938231	N/A	chi2-GFP	20210709_C25420_002_S304493_chi2-GFP_FTHCD (F295758)	Virulence protein OS=Yersinia entomophaga OX=935293 GN=PL78_03760 PE=4 SV=1	tr|A0A3S6EX30|A0A3S6EX30_YERET		p3553_935293_Yersinia_entomophaga_d_20200529.fasta	167,000.6	1	77	138	388	0.0165	0.746	SSAQFWLDEK	R	Q	0.997	65	25	25.3	56.7	0	4	0	0	2	1,210.5739	2,445.00		31694400	725	734	Empty	TRUE
1938231	N/A	chi2-GFP	20210709_C25420_002_S304493_chi2-GFP_FTHCD (F295758)	Virulence protein OS=Yersinia entomophaga OX=935293 GN=PL78_03760 PE=4 SV=1	tr|A0A3S6EX30|A0A3S6EX30_YERET		p3553_935293_Yersinia_entomophaga_d_20200529.fasta	167,000.6	1	77	138	388	0.0165	0.746	STLLTGK	R	T	0.9	55.6	25	16.5	55.6	0	1	0	0	2	719.43	1,317.00		5285320	1154	1160	Empty	TRUE
1938231	N/A	chi2-GFP	20210709_C25420_002_S304493_chi2-GFP_FTHCD (F295758)	Virulence protein OS=Yersinia entomophaga OX=935293 GN=PL78_03760 PE=4 SV=1	tr|A0A3S6EX30|A0A3S6EX30_YERET		p3553_935293_Yersinia_entomophaga_d_20200529.fasta	167,000.6	1	77	138	388	0.0165	0.746	SYQYQR	R	V	0.5	26.6	25	14.7	26.6	0	1	0	0	2	844.395	981		2724460	931	936	Empty	TRUE
1938231	N/A	chi2-GFP	20210709_C25420_002_S304493_chi2-GFP_FTHCD (F295758)	Virulence protein OS=Yersinia entomophaga OX=935293 GN=PL78_03760 PE=4 SV=1	tr|A0A3S6EX30|A0A3S6EX30_YERET		p3553_935293_Yersinia_entomophaga_d_20200529.fasta	167,000.6	1	77	138	388	0.0165	0.746	TDLFADTHIYDPLGR	R	E	0.997	112	25	20	112	0	3	3	0	2	1,733.8496	2,981.00		169675000	1438	1452	Empty	TRUE
1938231	N/A	chi2-GFP	20210709_C25420_002_S304493_chi2-GFP_FTHCD (F295758)	Virulence protein OS=Yersinia entomophaga OX=935293 GN=PL78_03760 PE=4 SV=1	tr|A0A3S6EX30|A0A3S6EX30_YERET		p3553_935293_Yersinia_entomophaga_d_20200529.fasta	167,000.6	1	77	138	388	0.0165	0.746	TEYDGK	R	G	0.5	24.4	25	14.5	24.4	0	1	0	0	2	712.315	567		394664	1408	1413	Empty	TRUE
1938231	N/A	chi2-GFP	20210709_C25420_002_S304493_chi2-GFP_FTHCD (F295758)	Virulence protein OS=Yersinia entomophaga OX=935293 GN=PL78_03760 PE=4 SV=1	tr|A0A3S6EX30|A0A3S6EX30_YERET		p3553_935293_Yersinia_entomophaga_d_20200529.fasta	167,000.6	1	77	138	388	0.0165	0.746	TEYDGKGQGIR	R	V	0.997	83.1	25	18.2	83.1	0	1	1	0	2	1,223.6017	1,001.50		163587000	1408	1418	Empty	TRUE
1938231	N/A	chi2-GFP	20210709_C25420_002_S304493_chi2-GFP_FTHCD (F295758)	Virulence protein OS=Yersinia entomophaga OX=935293 GN=PL78_03760 PE=4 SV=1	tr|A0A3S6EX30|A0A3S6EX30_YERET		p3553_935293_Yersinia_entomophaga_d_20200529.fasta	167,000.6	1	77	138	388	0.0165	0.746	TLQAFVGVLDSK	K	T	0.997	73.1	25	17.6	73.1	0	16	1	0	2	1,277.7101	3,493.00		30032300	1093	1104	Empty	TRUE
1938231	N/A	chi2-GFP	20210709_C25420_002_S304493_chi2-GFP_FTHCD (F295758)	Virulence protein OS=Yersinia entomophaga OX=935293 GN=PL78_03760 PE=4 SV=1	tr|A0A3S6EX30|A0A3S6EX30_YERET		p3553_935293_Yersinia_entomophaga_d_20200529.fasta	167,000.6	1	77	138	388	0.0165	0.746	TPPHSLTITTDR	R	Y	0.997	105	25	19.6	105	0	2	2	0	2	1,338.7014	1,562.00		66305600	1331	1342	Empty	TRUE
1938231	N/A	chi2-GFP	20210709_C25420_002_S304493_chi2-GFP_FTHCD (F295758)	Virulence protein OS=Yersinia entomophaga OX=935293 GN=PL78_03760 PE=4 SV=1	tr|A0A3S6EX30|A0A3S6EX30_YERET		p3553_935293_Yersinia_entomophaga_d_20200529.fasta	167,000.6	1	77	138	388	0.0165	0.746	TPPHSLTITTDRYDSDDQQQLR	R	Q	0.997	167	25	23.5	167	0	2	2	4	2	2,587.2387	1,833.00		83188900	1331	1352	Empty	TRUE
1938231	N/A	chi2-GFP	20210709_C25420_002_S304493_chi2-GFP_FTHCD (F295758)	Virulence protein OS=Yersinia entomophaga OX=935293 GN=PL78_03760 PE=4 SV=1	tr|A0A3S6EX30|A0A3S6EX30_YERET		p3553_935293_Yersinia_entomophaga_d_20200529.fasta	167,000.6	1	77	138	388	0.0165	0.746	TRDELLFSAGYQLAPR	K	L	0.997	118	25	20.4	118	0	7	5	0	2	1,836.9604	2,745.00		85790600	1105	1120	Empty	TRUE
1938231	N/A	chi2-GFP	20210709_C25420_002_S304493_chi2-GFP_FTHCD (F295758)	Virulence protein OS=Yersinia entomophaga OX=935293 GN=PL78_03760 PE=4 SV=1	tr|A0A3S6EX30|A0A3S6EX30_YERET		p3553_935293_Yersinia_entomophaga_d_20200529.fasta	167,000.6	1	77	138	388	0.0165	0.746	TTLKWDK	K	H	0.9	36.3	25	18.9	32.7	0	1	0	0	2	891.494	1,346.00		5336490	1161	1167	Empty	TRUE
1938231	N/A	chi2-GFP	20210709_C25420_002_S304493_chi2-GFP_FTHCD (F295758)	Virulence protein OS=Yersinia entomophaga OX=935293 GN=PL78_03760 PE=4 SV=1	tr|A0A3S6EX30|A0A3S6EX30_YERET		p3553_935293_Yersinia_entomophaga_d_20200529.fasta	167,000.6	1	77	138	388	0.0165	0.746	TVSWFATGIPEIDTTLSAEFWR	R	G	0.997	84.2	25	18.3	84.2	0	2	2	0	2	2,527.2505	4,274.00		12268700	815	836	Empty	TRUE
1938231	N/A	chi2-GFP	20210709_C25420_002_S304493_chi2-GFP_FTHCD (F295758)	Virulence protein OS=Yersinia entomophaga OX=935293 GN=PL78_03760 PE=4 SV=1	tr|A0A3S6EX30|A0A3S6EX30_YERET		p3553_935293_Yersinia_entomophaga_d_20200529.fasta	167,000.6	1	77	138	388	0.0165	0.746	VAADPQCSQQVVIK	R	A	0.997	111	25	19.9	111	0	2	1	0	2	1,485.7731	1,765.00		63178600	937	950	Empty	TRUE
1938231	N/A	chi2-GFP	20210709_C25420_002_S304493_chi2-GFP_FTHCD (F295758)	Virulence protein OS=Yersinia entomophaga OX=935293 GN=PL78_03760 PE=4 SV=1	tr|A0A3S6EX30|A0A3S6EX30_YERET		p3553_935293_Yersinia_entomophaga_d_20200529.fasta	167,000.6	1	77	138	388	0.0165	0.746	VAADPQCSQQVVIKADR	R	Y	0.997	129	25	21.1	129	0	1	1	0	2	1,827.9383	1,607.50		7092230	937	953	Empty	TRUE
1938231	N/A	chi2-GFP	20210709_C25420_002_S304493_chi2-GFP_FTHCD (F295758)	Virulence protein OS=Yersinia entomophaga OX=935293 GN=PL78_03760 PE=4 SV=1	tr|A0A3S6EX30|A0A3S6EX30_YERET		p3553_935293_Yersinia_entomophaga_d_20200529.fasta	167,000.6	1	77	138	388	0.0165	0.746	VAYQGGVDEQPSLQALVAYGETAILDEK	R	T	0.997	150	25	22.4	150	0	2	2	0	2	2,964.4840	4,056.50		40394400	1065	1092	Empty	TRUE
1938231	N/A	chi2-GFP	20210709_C25420_002_S304493_chi2-GFP_FTHCD (F295758)	Virulence protein OS=Yersinia entomophaga OX=935293 GN=PL78_03760 PE=4 SV=1	tr|A0A3S6EX30|A0A3S6EX30_YERET		p3553_935293_Yersinia_entomophaga_d_20200529.fasta	167,000.6	1	77	138	388	0.0165	0.746	VEAGESWQR	R	S	0.997	77.6	25	17.9	77.6	0	5	0	0	2	1,061.5010	1,350.00		220918000	1371	1379	Empty	TRUE
1938231	N/A	chi2-GFP	20210709_C25420_002_S304493_chi2-GFP_FTHCD (F295758)	Virulence protein OS=Yersinia entomophaga OX=935293 GN=PL78_03760 PE=4 SV=1	tr|A0A3S6EX30|A0A3S6EX30_YERET		p3553_935293_Yersinia_entomophaga_d_20200529.fasta	167,000.6	1	77	138	388	0.0165	0.746	VESEPDVWVAR	R	Q	0.997	82.9	25	18.2	82.9	0	3	1	0	2	1,286.6375	2,132.50		123689000	1124	1134	Empty	TRUE
1938231	N/A	chi2-GFP	20210709_C25420_002_S304493_chi2-GFP_FTHCD (F295758)	Virulence protein OS=Yersinia entomophaga OX=935293 GN=PL78_03760 PE=4 SV=1	tr|A0A3S6EX30|A0A3S6EX30_YERET		p3553_935293_Yersinia_entomophaga_d_20200529.fasta	167,000.6	1	77	138	388	0.0165	0.746	VFLADIDGSGTNDIIYAHSECLEIYLNESGNR	R	F	0.997	213	25	26.3	213	0	0	4	0	2	3,528.6590	3,632.50		5217060	619	650	Empty	TRUE
1938231	N/A	chi2-GFP	20210709_C25420_002_S304493_chi2-GFP_FTHCD (F295758)	Virulence protein OS=Yersinia entomophaga OX=935293 GN=PL78_03760 PE=4 SV=1	tr|A0A3S6EX30|A0A3S6EX30_YERET		p3553_935293_Yersinia_entomophaga_d_20200529.fasta	167,000.6	1	77	138	388	0.0165	0.746	VYQPYFLDDWR	R	Y	0.997	70.2	25	17.4	70.2	0	4	1	0	2	1,501.7111	3,117.00		27115600	1419	1429	Empty	TRUE
1938231	N/A	chi2-GFP	20210709_C25420_002_S304493_chi2-GFP_FTHCD (F295758)	Virulence protein OS=Yersinia entomophaga OX=935293 GN=PL78_03760 PE=4 SV=1	tr|A0A3S6EX30|A0A3S6EX30_YERET		p3553_935293_Yersinia_entomophaga_d_20200529.fasta	167,000.6	1	77	138	388	0.0165	0.746	WENDSEAGSDVAFIPSEHDAFWLNR	R	A	0.997	183	25	24.4	183	0	2	4	1	2	2,892.2860	3,183.00		42645200	852	876	Empty	TRUE
1938231	N/A	chi2-GFP	20210709_C25420_002_S304493_chi2-GFP_FTHCD (F295758)	Virulence protein OS=Yersinia entomophaga OX=935293 GN=PL78_03760 PE=4 SV=1	tr|A0A3S6EX30|A0A3S6EX30_YERET		p3553_935293_Yersinia_entomophaga_d_20200529.fasta	167,000.6	1	77	138	388	0.0165	0.746	YDFGIEIR	R	N	0.99	51.2	25	16.2	51.2	0	5	0	0	2	1,012.5099	2,787.00		50402100	301	308	Empty	TRUE
1938231	N/A	chi2-GFP	20210709_C25420_002_S304493_chi2-GFP_FTHCD (F295758)	Virulence protein OS=Yersinia entomophaga OX=935293 GN=PL78_03760 PE=4 SV=1	tr|A0A3S6EX30|A0A3S6EX30_YERET		p3553_935293_Yersinia_entomophaga_d_20200529.fasta	167,000.6	1	77	138	388	0.0165	0.746	YDSDDQQQLR	R	Q	0.997	64.4	25	17	64.4	0	4	0	0	2	1,267.5551	1,130.00		5952850	1343	1352	Empty	TRUE
1938231	N/A	chi2-GFP	20210709_C25420_002_S304493_chi2-GFP_FTHCD (F295758)	Virulence protein OS=Yersinia entomophaga OX=935293 GN=PL78_03760 PE=4 SV=1	tr|A0A3S6EX30|A0A3S6EX30_YERET		p3553_935293_Yersinia_entomophaga_d_20200529.fasta	167,000.6	1	77	138	388	0.0165	0.746	YGSPLLSVAINYPR	R	R	0.997	84.6	25	18.3	84.6	0	4	1	0	2	1,549.8373	3,079.00		37439600	954	967	Empty	TRUE
1938231	N/A	chi2-GFP	20210709_C25420_002_S304493_chi2-GFP_FTHCD (F295758)	Virulence protein OS=Yersinia entomophaga OX=935293 GN=PL78_03760 PE=4 SV=1	tr|A0A3S6EX30|A0A3S6EX30_YERET		p3553_935293_Yersinia_entomophaga_d_20200529.fasta	167,000.6	1	77	138	388	0.0165	0.746	YGSPLLSVAINYPRR	R	K	0.997	65.3	25	17.1	65.3	0	1	1	0	2	1,705.9384	2,713.00		7094750	954	968	Empty	TRUE
1938231	N/A	chi2-GFP	20210709_C25420_002_S304493_chi2-GFP_FTHCD (F295758)	Chitinase OS=Yersinia entomophaga OX=935293 GN=PL78_03740 PE=4 SV=1	tr|A0A3S6EWX1|A0A3S6EWX1_YERET		p3553_935293_Yersinia_entomophaga_d_20200529.fasta	60,865.3	1	53	94	602	0.0255	0.824	ADYLYSEATK	K	V	0.997	75	25	17.7	75	0	11	0	0	2	1,160.5470	4,692.00		156074000	452	461	Empty	TRUE
1938231	N/A	chi2-GFP	20210709_C25420_002_S304493_chi2-GFP_FTHCD (F295758)	Chitinase OS=Yersinia entomophaga OX=935293 GN=PL78_03740 PE=4 SV=1	tr|A0A3S6EWX1|A0A3S6EWX1_YERET		p3553_935293_Yersinia_entomophaga_d_20200529.fasta	60,865.3	1	53	94	602	0.0255	0.824	AIFIGYAGYTR	K	N	0.997	59.7	25	17.8	58.6	0	52	0	0	2	1,231.6470	3,829.00		278504000	375	385	Empty	TRUE
1938231	N/A	chi2-GFP	20210709_C25420_002_S304493_chi2-GFP_FTHCD (F295758)	Chitinase OS=Yersinia entomophaga OX=935293 GN=PL78_03740 PE=4 SV=1	tr|A0A3S6EWX1|A0A3S6EWX1_YERET		p3553_935293_Yersinia_entomophaga_d_20200529.fasta	60,865.3	1	53	94	602	0.0255	0.824	AKGLLGGFR	K	L	0.997	27.1	25	14.7	27.1	0	1	0	0	2	918.552	1,923.00		11197900	193	201	Empty	TRUE
1938231	N/A	chi2-GFP	20210709_C25420_002_S304493_chi2-GFP_FTHCD (F295758)	Chitinase OS=Yersinia entomophaga OX=935293 GN=PL78_03740 PE=4 SV=1	tr|A0A3S6EWX1|A0A3S6EWX1_YERET		p3553_935293_Yersinia_entomophaga_d_20200529.fasta	60,865.3	1	53	94	602	0.0255	0.824	DKGLGGLFIWSGDQDNGILTNAAHEGLK	K	R	0.997	167	25	23.4	167	0	1	4	7	2	2,926.4699	3,356.00		468463000	481	508	Empty	TRUE
1938231	N/A	chi2-GFP	20210709_C25420_002_S304493_chi2-GFP_FTHCD (F295758)	Chitinase OS=Yersinia entomophaga OX=935293 GN=PL78_03740 PE=4 SV=1	tr|A0A3S6EWX1|A0A3S6EWX1_YERET		p3553_935293_Yersinia_entomophaga_d_20200529.fasta	60,865.3	1	53	94	602	0.0255	0.824	DKGLGGLFIWSGDQDNGILTNAAHEGLKR	K	R	0.997	154	25	22.6	154	0	0	1	1	2	3,082.5710	3,110.00		24981100	481	509	Empty	TRUE
1938231	N/A	chi2-GFP	20210709_C25420_002_S304493_chi2-GFP_FTHCD (F295758)	Chitinase OS=Yersinia entomophaga OX=935293 GN=PL78_03740 PE=4 SV=1	tr|A0A3S6EWX1|A0A3S6EWX1_YERET		p3553_935293_Yersinia_entomophaga_d_20200529.fasta	60,865.3	1	53	94	602	0.0255	0.824	DPGYVWDNK	K	N	0.997	59	25	16.7	59	0	2	0	0	2	1,093.4950	1,931.00		6502490	18	26	Empty	TRUE
1938231	N/A	chi2-GFP	20210709_C25420_002_S304493_chi2-GFP_FTHCD (F295758)	Chitinase OS=Yersinia entomophaga OX=935293 GN=PL78_03740 PE=4 SV=1	tr|A0A3S6EWX1|A0A3S6EWX1_YERET		p3553_935293_Yersinia_entomophaga_d_20200529.fasta	60,865.3	1	53	94	602	0.0255	0.824	DPGYVWDNKNECEGAAEETYQELNYEPSISADK	K	L	0.997	153	25	22.5	153	0	0	2	1	2	3,764.6183	2,854.00		10491500	18	50	Empty	TRUE
1938231	N/A	chi2-GFP	20210709_C25420_002_S304493_chi2-GFP_FTHCD (F295758)	Chitinase OS=Yersinia entomophaga OX=935293 GN=PL78_03740 PE=4 SV=1	tr|A0A3S6EWX1|A0A3S6EWX1_YERET		p3553_935293_Yersinia_entomophaga_d_20200529.fasta	60,865.3	1	53	94	602	0.0255	0.824	DPGYVWDNKNECEGAAEETYQELNYEPSISADKLTWTPTR	K	L	0.997	176	25	24	176	0	0	0	1	2	4,620.0787	3,111.00		12068300	18	57	Empty	TRUE
1938231	N/A	chi2-GFP	20210709_C25420_002_S304493_chi2-GFP_FTHCD (F295758)	Chitinase OS=Yersinia entomophaga OX=935293 GN=PL78_03740 PE=4 SV=1	tr|A0A3S6EWX1|A0A3S6EWX1_YERET		p3553_935293_Yersinia_entomophaga_d_20200529.fasta	60,865.3	1	53	94	602	0.0255	0.824	DPSDVYSK	R	Y	0.99	54.7	25	16.4	54.7	0	2	0	0	2	910.415	1,081.00		98264700	348	355	Empty	TRUE
1938231	N/A	chi2-GFP	20210709_C25420_002_S304493_chi2-GFP_FTHCD (F295758)	Chitinase OS=Yersinia entomophaga OX=935293 GN=PL78_03740 PE=4 SV=1	tr|A0A3S6EWX1|A0A3S6EWX1_YERET		p3553_935293_Yersinia_entomophaga_d_20200529.fasta	60,865.3	1	53	94	602	0.0255	0.824	FPMFSHLDIDWEYPGSIGAGNPNSPDDGANFAILIQQITDAK	R	I	0.997	112	25	20	112	0	0	0	1	2	4,562.1615	4,236.50		21833300	249	290	Empty	TRUE
1938231	N/A	chi2-GFP	20210709_C25420_002_S304493_chi2-GFP_FTHCD (F295758)	Chitinase OS=Yersinia entomophaga OX=935293 GN=PL78_03740 PE=4 SV=1	tr|A0A3S6EWX1|A0A3S6EWX1_YERET		p3553_935293_Yersinia_entomophaga_d_20200529.fasta	60,865.3	1	53	94	602	0.0255	0.824	GISIASSADPAK	K	I	0.997	66.1	25	17.1	66.1	0	10	0	0	2	1,116.5896	1,899.00		43418900	296	307	Empty	TRUE
1938231	N/A	chi2-GFP	20210709_C25420_002_S304493_chi2-GFP_FTHCD (F295758)	Chitinase OS=Yersinia entomophaga OX=935293 GN=PL78_03740 PE=4 SV=1	tr|A0A3S6EWX1|A0A3S6EWX1_YERET		p3553_935293_Yersinia_entomophaga_d_20200529.fasta	60,865.3	1	53	94	602	0.0255	0.824	GISIASSADPAKIDAANIPALMDAGVTGINLMTYDFFTLGDGK	K	L	0.997	149	25	22.3	149	0	0	1	1	2	4,342.1628	4,296.00		18445800	296	338	Empty	TRUE
1938231	N/A	chi2-GFP	20210709_C25420_002_S304493_chi2-GFP_FTHCD (F295758)	Chitinase OS=Yersinia entomophaga OX=935293 GN=PL78_03740 PE=4 SV=1	tr|A0A3S6EWX1|A0A3S6EWX1_YERET		p3553_935293_Yersinia_entomophaga_d_20200529.fasta	60,865.3	1	53	94	602	0.0255	0.824	GLGGLFIWSGDQDNGILTNAAHEGLK	K	R	0.997	185	25	24.5	185	0	3	17	1	2	2,683.3479	3,635.00		427871000	483	508	Empty	TRUE
1938231	N/A	chi2-GFP	20210709_C25420_002_S304493_chi2-GFP_FTHCD (F295758)	Chitinase OS=Yersinia entomophaga OX=935293 GN=PL78_03740 PE=4 SV=1	tr|A0A3S6EWX1|A0A3S6EWX1_YERET		p3553_935293_Yersinia_entomophaga_d_20200529.fasta	60,865.3	1	53	94	602	0.0255	0.824	GLGGLFIWSGDQDNGILTNAAHEGLKR	K	R	0.997	186	25	24.6	186	0	1	1	1	2	2,839.4490	3,243.00		54253900	483	509	Empty	TRUE
1938231	N/A	chi2-GFP	20210709_C25420_002_S304493_chi2-GFP_FTHCD (F295758)	Chitinase OS=Yersinia entomophaga OX=935293 GN=PL78_03740 PE=4 SV=1	tr|A0A3S6EWX1|A0A3S6EWX1_YERET		p3553_935293_Yersinia_entomophaga_d_20200529.fasta	60,865.3	1	53	94	602	0.0255	0.824	GLLGGFR	K	L	0.9	32.5	25	30.1	17.4	0	14	0	0	2	719.42	4,645.00		545813000	195	201	Empty	TRUE
1938231	N/A	chi2-GFP	20210709_C25420_002_S304493_chi2-GFP_FTHCD (F295758)	Chitinase OS=Yersinia entomophaga OX=935293 GN=PL78_03740 PE=4 SV=1	tr|A0A3S6EWX1|A0A3S6EWX1_YERET		p3553_935293_Yersinia_entomophaga_d_20200529.fasta	60,865.3	1	53	94	602	0.0255	0.824	GTYTDANQTLGSFEYSVLEWTDIICHYMDFEK	K	G	0.997	83.8	25	18.2	83.8	0	0	1	0	2	3,776.6774	4,351.00		12288700	404	435	Empty	TRUE
1938231	N/A	chi2-GFP	20210709_C25420_002_S304493_chi2-GFP_FTHCD (F295758)	Chitinase OS=Yersinia entomophaga OX=935293 GN=PL78_03740 PE=4 SV=1	tr|A0A3S6EWX1|A0A3S6EWX1_YERET		p3553_935293_Yersinia_entomophaga_d_20200529.fasta	60,865.3	1	53	94	602	0.0255	0.824	GTYTDANQTLGSFEYSVLEWTDIICHYMDFEKGEGR	K	N	0.997	177	25	24	177	0	0	0	1	2	4,175.8641	4,314.00		2197680	404	439	Empty	TRUE
1938231	N/A	chi2-GFP	20210709_C25420_002_S304493_chi2-GFP_FTHCD (F295758)	Chitinase OS=Yersinia entomophaga OX=935293 GN=PL78_03740 PE=4 SV=1	tr|A0A3S6EWX1|A0A3S6EWX1_YERET		p3553_935293_Yersinia_entomophaga_d_20200529.fasta	60,865.3	1	53	94	602	0.0255	0.824	IDAANIPALMDAGVTGINLMTYDFFTLGDGK	K	L	0.997	96.8	25	19.1	96.8	0	0	4	3	2	3,244.5910	4,341.00		48420400	308	338	Empty	TRUE
1938231	N/A	chi2-GFP	20210709_C25420_002_S304493_chi2-GFP_FTHCD (F295758)	Chitinase OS=Yersinia entomophaga OX=935293 GN=PL78_03740 PE=4 SV=1	tr|A0A3S6EWX1|A0A3S6EWX1_YERET		p3553_935293_Yersinia_entomophaga_d_20200529.fasta	60,865.3	1	53	94	602	0.0255	0.824	IDAANIPALMDAGVTGINLMTYDFFTLGDGKLSHHTNIYRDPSDVYSK	K	Y	0.975	49.4	25	16.1	49.4	0	0	0	0	2	5,257.5615	4,243.50		7350390	308	355	Empty	TRUE
1938231	N/A	chi2-GFP	20210709_C25420_002_S304493_chi2-GFP_FTHCD (F295758)	Chitinase OS=Yersinia entomophaga OX=935293 GN=PL78_03740 PE=4 SV=1	tr|A0A3S6EWX1|A0A3S6EWX1_YERET		p3553_935293_Yersinia_entomophaga_d_20200529.fasta	60,865.3	1	53	94	602	0.0255	0.824	IINKEIR	R	D	0.9	54.6	25	35.7	35.3	0	1	0	0	2	885.552	1,056.00		26830700	88	94	Empty	TRUE
1938231	N/A	chi2-GFP	20210709_C25420_002_S304493_chi2-GFP_FTHCD (F295758)	Chitinase OS=Yersinia entomophaga OX=935293 GN=PL78_03740 PE=4 SV=1	tr|A0A3S6EWX1|A0A3S6EWX1_YERET		p3553_935293_Yersinia_entomophaga_d_20200529.fasta	60,865.3	1	53	94	602	0.0255	0.824	ISNLKGISIASSADPAK	K	I	0.997	124	25	20.7	124	0	1	1	0	2	1,671.9277	2,022.50		5740910	291	307	Empty	TRUE
1938231	N/A	chi2-GFP	20210709_C25420_002_S304493_chi2-GFP_FTHCD (F295758)	Chitinase OS=Yersinia entomophaga OX=935293 GN=PL78_03740 PE=4 SV=1	tr|A0A3S6EWX1|A0A3S6EWX1_YERET		p3553_935293_Yersinia_entomophaga_d_20200529.fasta	60,865.3	1	53	94	602	0.0255	0.824	KYSADGNASIAVR	K	L	0.997	113	25	20.1	113	0	7	16	0	2	1,351.6964	4,101.00		54044800	129	141	Empty	TRUE
1938231	N/A	chi2-GFP	20210709_C25420_002_S304493_chi2-GFP_FTHCD (F295758)	Chitinase OS=Yersinia entomophaga OX=935293 GN=PL78_03740 PE=4 SV=1	tr|A0A3S6EWX1|A0A3S6EWX1_YERET		p3553_935293_Yersinia_entomophaga_d_20200529.fasta	60,865.3	1	53	94	602	0.0255	0.824	LGVATDPDDAIANHK	R	G	0.997	113	25	20.1	113	0	7	17	0	2	1,536.7655	1,856.00		173628000	142	156	Empty	TRUE
1938231	N/A	chi2-GFP	20210709_C25420_002_S304493_chi2-GFP_FTHCD (F295758)	Chitinase OS=Yersinia entomophaga OX=935293 GN=PL78_03740 PE=4 SV=1	tr|A0A3S6EWX1|A0A3S6EWX1_YERET		p3553_935293_Yersinia_entomophaga_d_20200529.fasta	60,865.3	1	53	94	602	0.0255	0.824	LGVATDPDDAIANHKGK	R	T	0.997	145	25	22.1	145	0	1	1	1	2	1,721.8820	1,518.00		124281000	142	158	Empty	TRUE
1938231	N/A	chi2-GFP	20210709_C25420_002_S304493_chi2-GFP_FTHCD (F295758)	Chitinase OS=Yersinia entomophaga OX=935293 GN=PL78_03740 PE=4 SV=1	tr|A0A3S6EWX1|A0A3S6EWX1_YERET		p3553_935293_Yersinia_entomophaga_d_20200529.fasta	60,865.3	1	53	94	602	0.0255	0.824	LIYSFGGLIGDK	R	K	0.997	76.7	25	17.8	76.7	0	32	0	0	2	1,282.7044	4,294.50		247180000	117	128	Empty	TRUE
1938231	N/A	chi2-GFP	20210709_C25420_002_S304493_chi2-GFP_FTHCD (F295758)	Chitinase OS=Yersinia entomophaga OX=935293 GN=PL78_03740 PE=4 SV=1	tr|A0A3S6EWX1|A0A3S6EWX1_YERET		p3553_935293_Yersinia_entomophaga_d_20200529.fasta	60,865.3	1	53	94	602	0.0255	0.824	LIYSFGGLIGDKK	R	Y	0.997	107	25	22.3	104	0	14	50	0	2	1,410.7994	4,204.50		440421000	117	129	Empty	TRUE
1938231	N/A	chi2-GFP	20210709_C25420_002_S304493_chi2-GFP_FTHCD (F295758)	Chitinase OS=Yersinia entomophaga OX=935293 GN=PL78_03740 PE=4 SV=1	tr|A0A3S6EWX1|A0A3S6EWX1_YERET		p3553_935293_Yersinia_entomophaga_d_20200529.fasta	60,865.3	1	53	94	602	0.0255	0.824	LLHEADK	R	E	0.9	37.5	25	15.3	37.5	0	1	0	0	2	825.447	912		710547	202	208	Empty	TRUE
1938231	N/A	chi2-GFP	20210709_C25420_002_S304493_chi2-GFP_FTHCD (F295758)	Chitinase OS=Yersinia entomophaga OX=935293 GN=PL78_03740 PE=4 SV=1	tr|A0A3S6EWX1|A0A3S6EWX1_YERET		p3553_935293_Yersinia_entomophaga_d_20200529.fasta	60,865.3	1	53	94	602	0.0255	0.824	LNTPDGRPFK	R	R	0.997	44.8	25	15.8	44.8	0	3	3	0	2	1,144.6111	1,501.00		179150000	106	115	Empty	TRUE
1938231	N/A	chi2-GFP	20210709_C25420_002_S304493_chi2-GFP_FTHCD (F295758)	Chitinase OS=Yersinia entomophaga OX=935293 GN=PL78_03740 PE=4 SV=1	tr|A0A3S6EWX1|A0A3S6EWX1_YERET		p3553_935293_Yersinia_entomophaga_d_20200529.fasta	60,865.3	1	53	94	602	0.0255	0.824	LNTPDGRPFKR	R	L	0.997	64.3	25	28.7	52.6	0	4	5	0	2	1,300.7122	1,280.00		265586000	106	116	Empty	TRUE
1938231	N/A	chi2-GFP	20210709_C25420_002_S304493_chi2-GFP_FTHCD (F295758)	Chitinase OS=Yersinia entomophaga OX=935293 GN=PL78_03740 PE=4 SV=1	tr|A0A3S6EWX1|A0A3S6EWX1_YERET		p3553_935293_Yersinia_entomophaga_d_20200529.fasta	60,865.3	1	53	94	602	0.0255	0.824	LSHHTNIYR	K	D	0.997	83.1	25	26.5	74.8	0	4	11	0	2	1,140.5908	1,058.00		94672400	339	347	Empty	TRUE
1938231	N/A	chi2-GFP	20210709_C25420_002_S304493_chi2-GFP_FTHCD (F295758)	Chitinase OS=Yersinia entomophaga OX=935293 GN=PL78_03740 PE=4 SV=1	tr|A0A3S6EWX1|A0A3S6EWX1_YERET		p3553_935293_Yersinia_entomophaga_d_20200529.fasta	60,865.3	1	53	94	602	0.0255	0.824	LSHHTNIYRDPSDVYSK	K	Y	0.997	119	25	22.4	117	0	4	2	6	2	2,031.9883	1,396.50		407552000	339	355	Empty	TRUE
1938231	N/A	chi2-GFP	20210709_C25420_002_S304493_chi2-GFP_FTHCD (F295758)	Chitinase OS=Yersinia entomophaga OX=935293 GN=PL78_03740 PE=4 SV=1	tr|A0A3S6EWX1|A0A3S6EWX1_YERET		p3553_935293_Yersinia_entomophaga_d_20200529.fasta	60,865.3	1	53	94	602	0.0255	0.824	LTWTPTR	K	L	0.9	39.3	25	15.5	39.3	0	7	0	0	2	874.478	1,961.00		244199000	51	57	Empty	TRUE
1938231	N/A	chi2-GFP	20210709_C25420_002_S304493_chi2-GFP_FTHCD (F295758)	Chitinase OS=Yersinia entomophaga OX=935293 GN=PL78_03740 PE=4 SV=1	tr|A0A3S6EWX1|A0A3S6EWX1_YERET		p3553_935293_Yersinia_entomophaga_d_20200529.fasta	60,865.3	1	53	94	602	0.0255	0.824	NATITTSIPSEEALK	K	G	0.997	79.1	25	17.9	79.1	0	14	0	0	2	1,574.8273	3,492.50		100138000	389	403	Empty	TRUE
1938231	N/A	chi2-GFP	20210709_C25420_002_S304493_chi2-GFP_FTHCD (F295758)	Chitinase OS=Yersinia entomophaga OX=935293 GN=PL78_03740 PE=4 SV=1	tr|A0A3S6EWX1|A0A3S6EWX1_YERET		p3553_935293_Yersinia_entomophaga_d_20200529.fasta	60,865.3	1	53	94	602	0.0255	0.824	NECEGAAEETYQELNYEPSISADK	K	L	0.997	161	25	23	161	0	2	2	0	2	2,690.1411	2,443.50		16029200	27	50	Empty	TRUE
1938231	N/A	chi2-GFP	20210709_C25420_002_S304493_chi2-GFP_FTHCD (F295758)	Chitinase OS=Yersinia entomophaga OX=935293 GN=PL78_03740 PE=4 SV=1	tr|A0A3S6EWX1|A0A3S6EWX1_YERET		p3553_935293_Yersinia_entomophaga_d_20200529.fasta	60,865.3	1	53	94	602	0.0255	0.824	NECEGAAEETYQELNYEPSISADKLTWTPTR	K	L	0.997	103	25	19.5	103	0	0	1	1	2	3,545.6015	2,900.50		9037800	27	57	Empty	TRUE
1938231	N/A	chi2-GFP	20210709_C25420_002_S304493_chi2-GFP_FTHCD (F295758)	Chitinase OS=Yersinia entomophaga OX=935293 GN=PL78_03740 PE=4 SV=1	tr|A0A3S6EWX1|A0A3S6EWX1_YERET		p3553_935293_Yersinia_entomophaga_d_20200529.fasta	60,865.3	1	53	94	602	0.0255	0.824	NGYKLVHDKVAK	R	A	0.997	86	25	18.4	86	0	1	1	0	2	1,371.7744	1,051.00		5251580	440	451	Empty	TRUE
1938231	N/A	chi2-GFP	20210709_C25420_002_S304493_chi2-GFP_FTHCD (F295758)	Chitinase OS=Yersinia entomophaga OX=935293 GN=PL78_03740 PE=4 SV=1	tr|A0A3S6EWX1|A0A3S6EWX1_YERET		p3553_935293_Yersinia_entomophaga_d_20200529.fasta	60,865.3	1	53	94	602	0.0255	0.824	RLIYSFGGLIGDK	K	K	0.997	77	25	17.8	77	0	1	1	0	2	1,438.8055	2,759.50		11653200	116	128	Empty	TRUE
1938231	N/A	chi2-GFP	20210709_C25420_002_S304493_chi2-GFP_FTHCD (F295758)	Chitinase OS=Yersinia entomophaga OX=935293 GN=PL78_03740 PE=4 SV=1	tr|A0A3S6EWX1|A0A3S6EWX1_YERET		p3553_935293_Yersinia_entomophaga_d_20200529.fasta	60,865.3	1	53	94	602	0.0255	0.824	RLIYSFGGLIGDKK	K	Y	0.997	63	25	16.9	63	0	1	1	1	2	1,566.9005	2,477.00		38608100	116	129	Empty	TRUE
1938231	N/A	chi2-GFP	20210709_C25420_002_S304493_chi2-GFP_FTHCD (F295758)	Chitinase OS=Yersinia entomophaga OX=935293 GN=PL78_03740 PE=4 SV=1	tr|A0A3S6EWX1|A0A3S6EWX1_YERET		p3553_935293_Yersinia_entomophaga_d_20200529.fasta	60,865.3	1	53	94	602	0.0255	0.824	SADILRLNTPDGRPFKR	R	L	0.983	44.3	25	15.8	44.3	0	0	0	1	2	1,956.0776	2,038.00		7075050	100	116	Empty	TRUE
1938231	N/A	chi2-GFP	20210709_C25420_002_S304493_chi2-GFP_FTHCD (F295758)	Chitinase OS=Yersinia entomophaga OX=935293 GN=PL78_03740 PE=4 SV=1	tr|A0A3S6EWX1|A0A3S6EWX1_YERET		p3553_935293_Yersinia_entomophaga_d_20200529.fasta	60,865.3	1	53	94	602	0.0255	0.824	SNLIYDK	K	D	0.9	49.6	25	36.1	29.6	0	5	0	0	2	852.446	1,537.00		130936000	11	17	Empty	TRUE
1938231	N/A	chi2-GFP	20210709_C25420_002_S304493_chi2-GFP_FTHCD (F295758)	Chitinase OS=Yersinia entomophaga OX=935293 GN=PL78_03740 PE=4 SV=1	tr|A0A3S6EWX1|A0A3S6EWX1_YERET		p3553_935293_Yersinia_entomophaga_d_20200529.fasta	60,865.3	1	53	94	602	0.0255	0.824	SNLIYDKDPGYVWDNK	K	N	0.997	118	25	20.4	118	0	2	4	0	2	1,926.9234	2,385.00		151649000	11	26	Empty	TRUE
1938231	N/A	chi2-GFP	20210709_C25420_002_S304493_chi2-GFP_FTHCD (F295758)	Chitinase OS=Yersinia entomophaga OX=935293 GN=PL78_03740 PE=4 SV=1	tr|A0A3S6EWX1|A0A3S6EWX1_YERET		p3553_935293_Yersinia_entomophaga_d_20200529.fasta	60,865.3	1	53	94	602	0.0255	0.824	SNLIYDKDPGYVWDNKNECEGAAEETYQELNYEPSISADK	K	L	0.997	161	25	23.1	161	0	0	0	1	2	4,598.0467	2,846.00		27539200	11	50	Empty	TRUE
1938231	N/A	chi2-GFP	20210709_C25420_002_S304493_chi2-GFP_FTHCD (F295758)	Chitinase OS=Yersinia entomophaga OX=935293 GN=PL78_03740 PE=4 SV=1	tr|A0A3S6EWX1|A0A3S6EWX1_YERET		p3553_935293_Yersinia_entomophaga_d_20200529.fasta	60,865.3	1	53	94	602	0.0255	0.824	TIPVDPDGAVLASINCGFTK	K	W	0.997	134	25	21.3	134	0	42	3	0	2	2,018.0266	4,159.00		133109000	159	178	Empty	TRUE
1938231	N/A	chi2-GFP	20210709_C25420_002_S304493_chi2-GFP_FTHCD (F295758)	Chitinase OS=Yersinia entomophaga OX=935293 GN=PL78_03740 PE=4 SV=1	tr|A0A3S6EWX1|A0A3S6EWX1_YERET		p3553_935293_Yersinia_entomophaga_d_20200529.fasta	60,865.3	1	53	94	602	0.0255	0.824	TNFVEGIKDFFQR	R	F	0.997	109	25	21.1	108	0	7	6	0	2	1,600.8119	3,397.00		183051000	236	248	Empty	TRUE
1938231	N/A	chi2-GFP	20210709_C25420_002_S304493_chi2-GFP_FTHCD (F295758)	Chitinase OS=Yersinia entomophaga OX=935293 GN=PL78_03740 PE=4 SV=1	tr|A0A3S6EWX1|A0A3S6EWX1_YERET		p3553_935293_Yersinia_entomophaga_d_20200529.fasta	60,865.3	1	53	94	602	0.0255	0.824	TVFNTYEDDDDFNVLCYFTDWSQYDPR	K	I	0.997	134	25	21.3	134	0	0	1	0	2	3,368.4003	4,226.00		5410080	61	87	Empty	TRUE
1938231	N/A	chi2-GFP	20210709_C25420_002_S304493_chi2-GFP_FTHCD (F295758)	Chitinase OS=Yersinia entomophaga OX=935293 GN=PL78_03740 PE=4 SV=1	tr|A0A3S6EWX1|A0A3S6EWX1_YERET		p3553_935293_Yersinia_entomophaga_d_20200529.fasta	60,865.3	1	53	94	602	0.0255	0.824	VAKADYLYSEATK	K	V	0.997	93.9	25	18.9	93.9	0	1	1	0	2	1,458.7475	1,612.50		21619700	449	461	Empty	TRUE
1938231	N/A	chi2-GFP	20210709_C25420_002_S304493_chi2-GFP_FTHCD (F295758)	Chitinase OS=Yersinia entomophaga OX=935293 GN=PL78_03740 PE=4 SV=1	tr|A0A3S6EWX1|A0A3S6EWX1_YERET		p3553_935293_Yersinia_entomophaga_d_20200529.fasta	60,865.3	1	53	94	602	0.0255	0.824	VFISLDTPR	K	S	0.997	64.9	25	19	62.9	0	37	0	0	2	1,047.5834	3,456.00		216171000	462	470	Empty	TRUE
1938231	N/A	chi2-GFP	20210709_C25420_002_S304493_chi2-GFP_FTHCD (F295758)	Chitinase OS=Yersinia entomophaga OX=935293 GN=PL78_03740 PE=4 SV=1	tr|A0A3S6EWX1|A0A3S6EWX1_YERET		p3553_935293_Yersinia_entomophaga_d_20200529.fasta	60,865.3	1	53	94	602	0.0255	0.824	WEAGDANER	K	Y	0.997	41.7	25	15.6	41.7	0	4	0	0	2	1,047.4490	1,292.00		36562000	179	187	Empty	TRUE
1938231	N/A	chi2-GFP	20210709_C25420_002_S304493_chi2-GFP_FTHCD (F295758)	Chitinase OS=Yersinia entomophaga OX=935293 GN=PL78_03740 PE=4 SV=1	tr|A0A3S6EWX1|A0A3S6EWX1_YERET		p3553_935293_Yersinia_entomophaga_d_20200529.fasta	60,865.3	1	53	94	602	0.0255	0.824	WEAGDANERYNQEK	K	A	0.997	61.6	25	16.8	61.6	0	1	1	0	2	1,709.7514	1,217.00		1897110	179	192	Empty	TRUE
1938231	N/A	chi2-GFP	20210709_C25420_002_S304493_chi2-GFP_FTHCD (F295758)	Chitinase OS=Yersinia entomophaga OX=935293 GN=PL78_03740 PE=4 SV=1	tr|A0A3S6EWX1|A0A3S6EWX1_YERET		p3553_935293_Yersinia_entomophaga_d_20200529.fasta	60,865.3	1	53	94	602	0.0255	0.824	YSADGNASIAVR	K	L	0.997	109	25	19.8	109	0	79	0	0	2	1,223.6014	3,589.00		631808000	130	141	Empty	TRUE
1938231	N/A	chi2-GFP	20210709_C25420_002_S304493_chi2-GFP_FTHCD (F295758)	Chitinase OS=Yersinia entomophaga OX=935293 GN=PL78_03740 PE=4 SV=1	tr|A0A3S6EWX1|A0A3S6EWX1_YERET		p3553_935293_Yersinia_entomophaga_d_20200529.fasta	60,865.3	1	53	94	602	0.0255	0.824	YSIDDAVTHLIDEK	K	K	0.997	136	25	21.5	136	0	9	15	0	2	1,618.7961	3,263.50		740702000	356	369	Empty	TRUE
1938231	N/A	chi2-GFP	20210709_C25420_002_S304493_chi2-GFP_FTHCD (F295758)	Chitinase OS=Yersinia entomophaga OX=935293 GN=PL78_03740 PE=4 SV=1	tr|A0A3S6EWX1|A0A3S6EWX1_YERET		p3553_935293_Yersinia_entomophaga_d_20200529.fasta	60,865.3	1	53	94	602	0.0255	0.824	YSIDDAVTHLIDEKK	K	V	0.997	94.2	25	18.9	94.2	0	0	0	1	2	1,746.8911	2,639.00		4500320	356	370	Empty	TRUE
1938231	N/A	chi2-GFP	20210709_C25420_002_S304493_chi2-GFP_FTHCD (F295758)	Chitinase OS=Yersinia entomophaga OX=935293 GN=PL78_03740 PE=4 SV=1	tr|A0A3S6EWX1|A0A3S6EWX1_YERET		p3553_935293_Yersinia_entomophaga_d_20200529.fasta	60,865.3	1	53	94	602	0.0255	0.824	YVKDKGLGGLFIWSGDQDNGILTNAAHEGLK	R	R	0.997	106	25	19.6	106	0	0	0	1	2	3,316.6966	3,093.00		4247210	478	508	Empty	TRUE
1938231	N/A	chi2-GFP	20210709_C25420_002_S304493_chi2-GFP_FTHCD (F295758)	P02533 SWISS-PROT:P02533 Tax_Id=9606 Gene_Symbol=KRT14 Keratin, type I cytoskeletal 14	zz|Y-FGCZCont00288|		p3553_935293_Yersinia_entomophaga_d_20200529.fasta	51,622.6	1	2	2	13	0.000552	0.167	APSTYGGGLSVSSSR	R	F	0.997	68.9	25	17.3	68.9	0	1	0	0	2	1,425.6968	1,603.00		1886180	42	56	Empty	TRUE
1938231	N/A	chi2-GFP	20210709_C25420_002_S304493_chi2-GFP_FTHCD (F295758)	P02533 SWISS-PROT:P02533 Tax_Id=9606 Gene_Symbol=KRT14 Keratin, type I cytoskeletal 14	zz|Y-FGCZCont00288|		p3553_935293_Yersinia_entomophaga_d_20200529.fasta	51,622.6	1	2	2	13	0.000552	0.167	EVATNSELVQSGK	R	S	0.997	82.9	25	18.2	82.9	0	1	0	0	2	1,361.6907	1,360.00		1694700	316	328	Empty	TRUE
1938231	N/A	chi2-GFP	20210709_C25420_002_S304493_chi2-GFP_FTHCD (F295758)	P02533 SWISS-PROT:P02533 Tax_Id=9606 Gene_Symbol=KRT14 Keratin, type I cytoskeletal 14	zz|Y-FGCZCont00288|		p3553_935293_Yersinia_entomophaga_d_20200529.fasta	51,622.6	1	2	2	13	0.000552	0.167	LAADDFR	R	T	0.9	50.8	25	24.7	42.3	0	1	0	0	2	807.4	1,551.00		79628800	195	201	Empty	FALSE	zz|Y-FGCZCont00286|,zz|Y-FGCZCont00189|,zz|Y-FGCZCont00276|,zz|Y-FGCZCont00127|,zz|Y-FGCZCont00161|
1938231	N/A	chi2-GFP	20210709_C25420_002_S304493_chi2-GFP_FTHCD (F295758)	P02533 SWISS-PROT:P02533 Tax_Id=9606 Gene_Symbol=KRT14 Keratin, type I cytoskeletal 14	zz|Y-FGCZCont00288|		p3553_935293_Yersinia_entomophaga_d_20200529.fasta	51,622.6	1	2	2	13	0.000552	0.167	LASYLDK	R	V	0.9	40.8	25	21	35.4	0	1	0	0	2	809.44	1,505.00		2350960	126	132	Empty	FALSE	zz|Y-FGCZCont00100|,zz|Y-FGCZCont00286|,zz|Y-FGCZCont00189|,zz|Y-FGCZCont00276|,zz|Y-FGCZCont00127|,zz|Y-FGCZCont00161|
1938231	N/A	chi2-GFP	20210709_C25420_002_S304493_chi2-GFP_FTHCD (F295758)	P02533 SWISS-PROT:P02533 Tax_Id=9606 Gene_Symbol=KRT14 Keratin, type I cytoskeletal 14	zz|Y-FGCZCont00288|		p3553_935293_Yersinia_entomophaga_d_20200529.fasta	51,622.6	1	2	2	13	0.000552	0.167	LASYLDKVR	R	A	0.995	63.5	25	17.1	63.3	0	0	1	0	2	1,064.6099	1,655.00		2359190	126	134	Empty	FALSE	zz|Y-FGCZCont00286|,zz|Y-FGCZCont00189|,zz|Y-FGCZCont00276|,zz|Y-FGCZCont00127|,zz|Y-FGCZCont00161|
1938231	N/A	chi2-GFP	20210709_C25420_002_S304493_chi2-GFP_FTHCD (F295758)	P02533 SWISS-PROT:P02533 Tax_Id=9606 Gene_Symbol=KRT14 Keratin, type I cytoskeletal 14	zz|Y-FGCZCont00288|		p3553_935293_Yersinia_entomophaga_d_20200529.fasta	51,622.6	1	2	2	13	0.000552	0.167	TIEDLR	K	N	0.5	39.3	25	36.1	18.7	0	1	0	0	2	746.404	1,349.00		2065190	168	173	Empty	FALSE	zz|Y-FGCZCont00189|,zz|Y-FGCZCont00276|
1938231	N/A	chi2-GFP	20210709_C25420_002_S304493_chi2-GFP_FTHCD (F295758)	P02533 SWISS-PROT:P02533 Tax_Id=9606 Gene_Symbol=KRT14 Keratin, type I cytoskeletal 14	zz|Y-FGCZCont00288|		p3553_935293_Yersinia_entomophaga_d_20200529.fasta	51,622.6	1	2	2	13	0.000552	0.167	TRLEQEIATYR	K	R	0.997	32.8	25	15	32.8	0	1	0	0	2	1,379.7278	1,813.00		650978	406	416	Empty	FALSE	zz|Y-FGCZCont00189|,zz|Y-FGCZCont00276|
1938231	N/A	chi2-GFP	20210709_C25420_002_S304493_chi2-GFP_FTHCD (F295758)	P02533 SWISS-PROT:P02533 Tax_Id=9606 Gene_Symbol=KRT14 Keratin, type I cytoskeletal 14	zz|Y-FGCZCont00288|		p3553_935293_Yersinia_entomophaga_d_20200529.fasta	51,622.6	1	2	2	13	0.000552	0.167	VLDELTLAR	R	A	0.997	65.8	25	29.2	53.7	0	1	0	0	2	1,029.5940	2,338.00		8751820	224	232	Empty	FALSE	zz|Y-FGCZCont00189|,zz|Y-FGCZCont00276|
1938231	N/A	chi2-GFP	20210709_C25420_002_S304493_chi2-GFP_FTHCD (F295758)	P02533 SWISS-PROT:P02533 Tax_Id=9606 Gene_Symbol=KRT14 Keratin, type I cytoskeletal 14	zz|Y-FGCZCont00288|		p3553_935293_Yersinia_entomophaga_d_20200529.fasta	51,622.6	1	2	2	13	0.000552	0.167	VTMQNLNDR	K	L	0.997	54.2	25	38.7	31.9	0	5	0	0	2	1,090.5310	1,154.00		4600660	117	125	Empty	FALSE	zz|Y-FGCZCont00286|,zz|Y-FGCZCont00189|,zz|Y-FGCZCont00276|,zz|Y-FGCZCont00127|,zz|Y-FGCZCont00161|
1938231	N/A	chi2-GFP	20210709_C25420_002_S304493_chi2-GFP_FTHCD (F295758)	Chitin-binding protein OS=Yersinia entomophaga OX=935293 GN=PL78_05310 PE=4 SV=1	tr|A0A3S6EXR6|A0A3S6EXR6_YERET		p3553_935293_Yersinia_entomophaga_d_20200529.fasta	24,077.4	1	3	3	3	0.000127	0.167	ESVNFTDQEMQQK	R	L	0.997	63.9	25	17	63.9	0	1	0	0	2	1,583.7007	1,719.00		645062	80	92	Empty	TRUE
1938231	N/A	chi2-GFP	20210709_C25420_002_S304493_chi2-GFP_FTHCD (F295758)	Chitin-binding protein OS=Yersinia entomophaga OX=935293 GN=PL78_05310 PE=4 SV=1	tr|A0A3S6EXR6|A0A3S6EXR6_YERET		p3553_935293_Yersinia_entomophaga_d_20200529.fasta	24,077.4	1	3	3	3	0.000127	0.167	IAVKPGELFDVK	K	W	0.679	30	25	14.9	30	0	0	1	0	2	1,315.7622	2,425.00		2927130	108	119	Empty	TRUE
1938231	N/A	chi2-GFP	20210709_C25420_002_S304493_chi2-GFP_FTHCD (F295758)	Chitin-binding protein OS=Yersinia entomophaga OX=935293 GN=PL78_05310 PE=4 SV=1	tr|A0A3S6EXR6|A0A3S6EXR6_YERET		p3553_935293_Yersinia_entomophaga_d_20200529.fasta	24,077.4	1	3	3	3	0.000127	0.167	TNHQVLLPTGK	K	K	0.822	34.3	25	15.1	34.3	0	0	1	0	2	1,207.6795	1,538.00		2340780	177	187	Empty	TRUE
1938231	N/A	chi2-GFP	20210709_C25420_002_S304493_chi2-GFP_FTHCD (F295758)	Citrate lyase subunit beta OS=Yersinia entomophaga OX=935293 GN=PL78_17355 PE=3 SV=1	tr|A0A3S6F4E3|A0A3S6F4E3_YERET		p3553_935293_Yersinia_entomophaga_d_20200529.fasta	32,516.5	1	4	4	4	0.00017	0.131	LIGIALGAEDYVR	R	N	0.997	76.5	25	25	69.3	0	1	0	0	2	1,389.7738	2,928.00		798911	153	165	Empty	TRUE
1938231	N/A	chi2-GFP	20210709_C25420_002_S304493_chi2-GFP_FTHCD (F295758)	Citrate lyase subunit beta OS=Yersinia entomophaga OX=935293 GN=PL78_17355 PE=3 SV=1	tr|A0A3S6F4E3|A0A3S6F4E3_YERET		p3553_935293_Yersinia_entomophaga_d_20200529.fasta	32,516.5	1	4	4	4	0.00017	0.131	MVDSPVIER	K	A	0.997	57.2	25	16.6	57.2	0	1	0	0	2	1,045.5347	1,691.00		783807	274	282	Empty	TRUE
1938231	N/A	chi2-GFP	20210709_C25420_002_S304493_chi2-GFP_FTHCD (F295758)	Citrate lyase subunit beta OS=Yersinia entomophaga OX=935293 GN=PL78_17355 PE=3 SV=1	tr|A0A3S6F4E3|A0A3S6F4E3_YERET		p3553_935293_Yersinia_entomophaga_d_20200529.fasta	32,516.5	1	4	4	4	0.00017	0.131	SAEGVELLFAR	R	C	0.997	45.9	25	15.9	45.9	0	1	0	0	2	1,191.6368	2,878.00		2210180	172	182	Empty	TRUE
1938231	N/A	chi2-GFP	20210709_C25420_002_S304493_chi2-GFP_FTHCD (F295758)	Citrate lyase subunit beta OS=Yersinia entomophaga OX=935293 GN=PL78_17355 PE=3 SV=1	tr|A0A3S6F4E3|A0A3S6F4E3_YERET		p3553_935293_Yersinia_entomophaga_d_20200529.fasta	32,516.5	1	4	4	4	0.00017	0.131	SLINPR	K	Q	0.5	31.5	25	15	31.5	0	1	0	0	2	699.415	1,413.00		1777020	226	231	Empty	TRUE
1938231	N/A	chi2-GFP	20210709_C25420_002_S304493_chi2-GFP_FTHCD (F295758)	Uncharacterized protein OS=Yersinia entomophaga OX=935293 GN=PL78_15105 PE=4 SV=1	tr|A0A3S6F377|A0A3S6F377_YERET		p3553_935293_Yersinia_entomophaga_d_20200529.fasta	19,615.1	1	2	2	2	8.49e-05	0.118	LLSVSIPDIK	R	K	0.997	52.3	25	23.5	45.1	0	1	0	0	2	1,084.6614	2,854.00		426465	148	157	Empty	TRUE
1938231	N/A	chi2-GFP	20210709_C25420_002_S304493_chi2-GFP_FTHCD (F295758)	Uncharacterized protein OS=Yersinia entomophaga OX=935293 GN=PL78_15105 PE=4 SV=1	tr|A0A3S6F377|A0A3S6F377_YERET		p3553_935293_Yersinia_entomophaga_d_20200529.fasta	19,615.1	1	2	2	2	8.49e-05	0.118	NIILSLLEER	K	K	0.997	44.1	25	20.3	39.5	0	1	0	0	2	1,199.6995	3,488.00		440038	123	132	Empty	TRUE
1938231	N/A	chi2-GFP	20210709_C25420_002_S304493_chi2-GFP_FTHCD (F295758)	zz|FGCZCont0099_P35527|K1C9_HUMAN blastpHomologue_0.0	zz|Y-FGCZCont00100|		p3553_935293_Yersinia_entomophaga_d_20200529.fasta	62,131.0	1	17	22	27	0.00115	0.4	DIENQYETQITQIEHEVSSSGQEVQSSAK	K	E	0.997	173	25	23.8	173	0	0	1	0	2	3,264.5140	3,080.00		2544350	340	368	Empty	TRUE
1938231	N/A	chi2-GFP	20210709_C25420_002_S304493_chi2-GFP_FTHCD (F295758)	zz|FGCZCont0099_P35527|K1C9_HUMAN blastpHomologue_0.0	zz|Y-FGCZCont00100|		p3553_935293_Yersinia_entomophaga_d_20200529.fasta	62,131.0	1	17	22	27	0.00115	0.4	EIETYHNLLEGGQEDFESSGAGK	K	I	0.997	147	25	22.2	147	0	0	1	0	2	2,510.1320	2,391.00		8992060	450	472	Empty	TRUE
1938231	N/A	chi2-GFP	20210709_C25420_002_S304493_chi2-GFP_FTHCD (F295758)	zz|FGCZCont0099_P35527|K1C9_HUMAN blastpHomologue_0.0	zz|Y-FGCZCont00100|		p3553_935293_Yersinia_entomophaga_d_20200529.fasta	62,131.0	1	17	22	27	0.00115	0.4	FSSSSGYGGGSSR	R	V	0.997	72.9	25	17.6	72.9	0	1	0	0	2	1,235.5286	1,044.00		3306020	47	59	Empty	TRUE
1938231	N/A	chi2-GFP	20210709_C25420_002_S304493_chi2-GFP_FTHCD (F295758)	zz|FGCZCont0099_P35527|K1C9_HUMAN blastpHomologue_0.0	zz|Y-FGCZCont00100|		p3553_935293_Yersinia_entomophaga_d_20200529.fasta	62,131.0	1	17	22	27	0.00115	0.4	GGGGSFGYSYGGGSGGGFSASSLGGGFGGGSR	R	G	0.997	176	25	24	176	0	2	0	0	2	2,705.1614	2,660.00		2105320	64	95	Empty	TRUE
1938231	N/A	chi2-GFP	20210709_C25420_002_S304493_chi2-GFP_FTHCD (F295758)	zz|FGCZCont0099_P35527|K1C9_HUMAN blastpHomologue_0.0	zz|Y-FGCZCont00100|		p3553_935293_Yersinia_entomophaga_d_20200529.fasta	62,131.0	1	17	22	27	0.00115	0.4	GGSGGSYGGGGSGGGYGGGSGSR	R	G	0.997	67.4	25	52.1	32.5	0	2	0	0	2	1,791.7280	1,005.00		250252	491	513	Empty	TRUE
1938231	N/A	chi2-GFP	20210709_C25420_002_S304493_chi2-GFP_FTHCD (F295758)	zz|FGCZCont0099_P35527|K1C9_HUMAN blastpHomologue_0.0	zz|Y-FGCZCont00100|		p3553_935293_Yersinia_entomophaga_d_20200529.fasta	62,131.0	1	17	22	27	0.00115	0.4	IKFEMEQNLR	R	Q	0.997	79.5	25	18	79.5	0	2	2	0	2	1,307.6777	1,804.00		15486900	241	250	Empty	TRUE
1938231	N/A	chi2-GFP	20210709_C25420_002_S304493_chi2-GFP_FTHCD (F295758)	zz|FGCZCont0099_P35527|K1C9_HUMAN blastpHomologue_0.0	zz|Y-FGCZCont00100|		p3553_935293_Yersinia_entomophaga_d_20200529.fasta	62,131.0	1	17	22	27	0.00115	0.4	IQDWYDK	K	K	0.9	29.4	25	15.1	29.1	0	1	0	0	2	967.452	1,654.00		1523580	185	191	Empty	TRUE
1938231	N/A	chi2-GFP	20210709_C25420_002_S304493_chi2-GFP_FTHCD (F295758)	zz|FGCZCont0099_P35527|K1C9_HUMAN blastpHomologue_0.0	zz|Y-FGCZCont00100|		p3553_935293_Yersinia_entomophaga_d_20200529.fasta	62,131.0	1	17	22	27	0.00115	0.4	IQDWYDKK	K	G	0.99	48.8	25	16.1	48.8	0	1	0	0	2	1,095.5471	1,433.00		554286	185	192	Empty	TRUE
1938231	N/A	chi2-GFP	20210709_C25420_002_S304493_chi2-GFP_FTHCD (F295758)	zz|FGCZCont0099_P35527|K1C9_HUMAN blastpHomologue_0.0	zz|Y-FGCZCont00100|		p3553_935293_Yersinia_entomophaga_d_20200529.fasta	62,131.0	1	17	22	27	0.00115	0.4	LASYLDK	R	V	0.9	40.8	25	21	35.4	0	1	0	0	2	809.44	1,505.00		2350960	164	170	Empty	FALSE	zz|Y-FGCZCont00286|,zz|Y-FGCZCont00189|,zz|Y-FGCZCont00288|,zz|Y-FGCZCont00276|,zz|Y-FGCZCont00127|,zz|Y-FGCZCont00161|
1938231	N/A	chi2-GFP	20210709_C25420_002_S304493_chi2-GFP_FTHCD (F295758)	zz|FGCZCont0099_P35527|K1C9_HUMAN blastpHomologue_0.0	zz|Y-FGCZCont00100|		p3553_935293_Yersinia_entomophaga_d_20200529.fasta	62,131.0	1	17	22	27	0.00115	0.4	MTLDDFR	R	I	0.9	43.5	25	15.7	43.5	0	1	0	0	2	897.414	2,160.00		4041690	234	240	Empty	TRUE
1938231	N/A	chi2-GFP	20210709_C25420_002_S304493_chi2-GFP_FTHCD (F295758)	zz|FGCZCont0099_P35527|K1C9_HUMAN blastpHomologue_0.0	zz|Y-FGCZCont00100|		p3553_935293_Yersinia_entomophaga_d_20200529.fasta	62,131.0	1	17	22	27	0.00115	0.4	QEYEQLIAK	R	N	0.997	64.3	25	17	64.3	0	1	0	0	2	1,121.5838	1,811.00		17764100	328	336	Empty	TRUE
1938231	N/A	chi2-GFP	20210709_C25420_002_S304493_chi2-GFP_FTHCD (F295758)	zz|FGCZCont0099_P35527|K1C9_HUMAN blastpHomologue_0.0	zz|Y-FGCZCont00100|		p3553_935293_Yersinia_entomophaga_d_20200529.fasta	62,131.0	1	17	22	27	0.00115	0.4	QGVDADINGLR	R	Q	0.997	67.3	25	17.2	67.3	0	1	0	0	2	1,157.5911	1,848.00		12822500	251	261	Empty	TRUE
1938231	N/A	chi2-GFP	20210709_C25420_002_S304493_chi2-GFP_FTHCD (F295758)	zz|FGCZCont0099_P35527|K1C9_HUMAN blastpHomologue_0.0	zz|Y-FGCZCont00100|		p3553_935293_Yersinia_entomophaga_d_20200529.fasta	62,131.0	1	17	22	27	0.00115	0.4	QVLDNLTMEK	R	S	0.997	70.8	25	17.4	70.8	0	2	0	0	2	1,206.6037	1,943.00		15444800	262	271	Empty	TRUE
1938231	N/A	chi2-GFP	20210709_C25420_002_S304493_chi2-GFP_FTHCD (F295758)	zz|FGCZCont0099_P35527|K1C9_HUMAN blastpHomologue_0.0	zz|Y-FGCZCont00100|		p3553_935293_Yersinia_entomophaga_d_20200529.fasta	62,131.0	1	17	22	27	0.00115	0.4	SDLEMQYETLQEELMALKK	K	N	0.997	118	25	20.4	118	0	0	2	0	2	2,331.1098	3,262.50		3213920	272	290	Empty	TRUE
1938231	N/A	chi2-GFP	20210709_C25420_002_S304493_chi2-GFP_FTHCD (F295758)	zz|FGCZCont0099_P35527|K1C9_HUMAN blastpHomologue_0.0	zz|Y-FGCZCont00100|		p3553_935293_Yersinia_entomophaga_d_20200529.fasta	62,131.0	1	17	22	27	0.00115	0.4	SGGGGGGGLGSGGSIR	R	S	0.997	124	25	20.7	124	0	2	0	0	2	1,232.5981	1,249.00		2769710	14	29	Empty	TRUE
1938231	N/A	chi2-GFP	20210709_C25420_002_S304493_chi2-GFP_FTHCD (F295758)	zz|FGCZCont0099_P35527|K1C9_HUMAN blastpHomologue_0.0	zz|Y-FGCZCont00100|		p3553_935293_Yersinia_entomophaga_d_20200529.fasta	62,131.0	1	17	22	27	0.00115	0.4	STMQELNSR	K	L	0.997	44	25	15.8	44	0	2	0	0	2	1,081.4943	1,012.00		1207180	155	163	Empty	TRUE
1938231	N/A	chi2-GFP	20210709_C25420_002_S304493_chi2-GFP_FTHCD (F295758)	zz|FGCZCont0099_P35527|K1C9_HUMAN blastpHomologue_0.0	zz|Y-FGCZCont00100|		p3553_935293_Yersinia_entomophaga_d_20200529.fasta	62,131.0	1	17	22	27	0.00115	0.4	TLLDIDNTR	K	M	0.997	60.6	25	16.8	60.6	0	1	0	0	2	1,060.5635	2,115.00		2939460	225	233	Empty	TRUE
1938231	N/A	chi2-GFP	20210709_C25420_002_S304493_chi2-GFP_FTHCD (F295758)	zz|FGCZCont0099_P35527|K1C9_HUMAN blastpHomologue_0.0	zz|Y-FGCZCont00100|		p3553_935293_Yersinia_entomophaga_d_20200529.fasta	62,131.0	1	17	22	27	0.00115	0.4	VQALEEANNDLENK	K	I	0.997	74.3	25	17.6	74.3	0	1	0	0	2	1,586.7657	1,729.00		3531760	171	184	Empty	TRUE
1938231	N/A	chi2-GFP	20210709_C25420_002_S304493_chi2-GFP_FTHCD (F295758)	S-adenosylmethionine synthase OS=Yersinia entomophaga OX=935293 GN=metK PE=3 SV=1	tr|A0A3S6F003|A0A3S6F003_YERET		p3553_935293_Yersinia_entomophaga_d_20200529.fasta	41,980.2	1	5	7	7	0.000297	0.125	ETASYGHFGR	R	E	0.997	64.7	25	17	64.7	0	1	0	0	2	1,124.5119	1,248.00		2721350	354	363	Empty	TRUE
1938231	N/A	chi2-GFP	20210709_C25420_002_S304493_chi2-GFP_FTHCD (F295758)	S-adenosylmethionine synthase OS=Yersinia entomophaga OX=935293 GN=metK PE=3 SV=1	tr|A0A3S6F003|A0A3S6F003_YERET		p3553_935293_Yersinia_entomophaga_d_20200529.fasta	41,980.2	1	5	7	7	0.000297	0.125	HGGGAFSGKDPSK	R	V	0.996	49.8	25	18.2	47.8	0	0	1	0	2	1,244.6020	890		461768	258	270	Empty	TRUE
1938231	N/A	chi2-GFP	20210709_C25420_002_S304493_chi2-GFP_FTHCD (F295758)	S-adenosylmethionine synthase OS=Yersinia entomophaga OX=935293 GN=metK PE=3 SV=1	tr|A0A3S6F003|A0A3S6F003_YERET		p3553_935293_Yersinia_entomophaga_d_20200529.fasta	41,980.2	1	5	7	7	0.000297	0.125	HGGGAFSGKDPSKVDR	R	S	0.997	87	25	18.4	87	0	0	1	1	2	1,614.7985	979.5		926463	258	273	Empty	TRUE
1938231	N/A	chi2-GFP	20210709_C25420_002_S304493_chi2-GFP_FTHCD (F295758)	S-adenosylmethionine synthase OS=Yersinia entomophaga OX=935293 GN=metK PE=3 SV=1	tr|A0A3S6F003|A0A3S6F003_YERET		p3553_935293_Yersinia_entomophaga_d_20200529.fasta	41,980.2	1	5	7	7	0.000297	0.125	KIIVDTYGGMAR	R	H	0.986	45.8	25	15.9	45.8	0	0	1	0	2	1,323.7091	1,807.00		2051330	246	257	Empty	TRUE
1938231	N/A	chi2-GFP	20210709_C25420_002_S304493_chi2-GFP_FTHCD (F295758)	S-adenosylmethionine synthase OS=Yersinia entomophaga OX=935293 GN=metK PE=3 SV=1	tr|A0A3S6F003|A0A3S6F003_YERET		p3553_935293_Yersinia_entomophaga_d_20200529.fasta	41,980.2	1	5	7	7	0.000297	0.125	MLDLLKPIYR	K	E	0.997	52	25	16.2	52	0	1	1	0	2	1,261.7339	2,852.00		3392570	344	353	Empty	TRUE
1938231	N/A	chi2-GFP	20210709_C25420_002_S304493_chi2-GFP_FTHCD (F295758)	Fimbrial domain-containing protein OS=Yersinia entomophaga OX=935293 GN=PL78_17005 PE=4 SV=1	tr|A0A3S6F452|A0A3S6F452_YERET		p3553_935293_Yersinia_entomophaga_d_20200529.fasta	17,926.6	1	2	2	2	8.49e-05	0.136	AFPAVGATAMPAK	K	F	0.997	70.2	25	17.4	70.2	0	1	0	0	2	1,231.6504	2,147.00		3226610	61	73	Empty	TRUE
1938231	N/A	chi2-GFP	20210709_C25420_002_S304493_chi2-GFP_FTHCD (F295758)	Fimbrial domain-containing protein OS=Yersinia entomophaga OX=935293 GN=PL78_17005 PE=4 SV=1	tr|A0A3S6F452|A0A3S6F452_YERET		p3553_935293_Yersinia_entomophaga_d_20200529.fasta	17,926.6	1	2	2	2	8.49e-05	0.136	GVNPVFSYIAK	K	Y	0.997	34.1	25	15.1	34.1	0	1	0	0	2	1,194.6517	2,659.00		1729210	143	153	Empty	TRUE
1938231	N/A	chi2-GFP	20210709_C25420_002_S304493_chi2-GFP_FTHCD (F295758)	Uncharacterized protein OS=Yersinia entomophaga OX=935293 GN=PL78_10315 PE=4 SV=1	tr|A0A3S6F0K2|A0A3S6F0K2_YERET		p3553_935293_Yersinia_entomophaga_d_20200529.fasta	10,956.6	1	7	12	12	0.000509	0.842	ADNYVHDNPWTGVGIGAAVGVVLGVLLSR	K	-	0.997	135	25	21.4	135	0	0	1	0	2	2,949.5583	4,358.00		4782150	72	100	Empty	TRUE
1938231	N/A	chi2-GFP	20210709_C25420_002_S304493_chi2-GFP_FTHCD (F295758)	Uncharacterized protein OS=Yersinia entomophaga OX=935293 GN=PL78_10315 PE=4 SV=1	tr|A0A3S6F0K2|A0A3S6F0K2_YERET		p3553_935293_Yersinia_entomophaga_d_20200529.fasta	10,956.6	1	7	12	12	0.000509	0.842	AELDKLR	K	S	0.9	46.8	25	15.9	46.8	0	1	0	0	2	844.489	1,222.00		2805850	34	40	Empty	TRUE
1938231	N/A	chi2-GFP	20210709_C25420_002_S304493_chi2-GFP_FTHCD (F295758)	Uncharacterized protein OS=Yersinia entomophaga OX=935293 GN=PL78_10315 PE=4 SV=1	tr|A0A3S6F0K2|A0A3S6F0K2_YERET		p3553_935293_Yersinia_entomophaga_d_20200529.fasta	10,956.6	1	7	12	12	0.000509	0.842	EIADKADNYVHDNPWTGVGIGAAVGVVLGVLLSR	K	-	0.997	77.2	25	17.8	77.2	0	0	0	1	2	3,505.8441	4,329.00		355974	67	100	Empty	TRUE
1938231	N/A	chi2-GFP	20210709_C25420_002_S304493_chi2-GFP_FTHCD (F295758)	Uncharacterized protein OS=Yersinia entomophaga OX=935293 GN=PL78_10315 PE=4 SV=1	tr|A0A3S6F0K2|A0A3S6F0K2_YERET		p3553_935293_Yersinia_entomophaga_d_20200529.fasta	10,956.6	1	7	12	12	0.000509	0.842	ERLSETGDKIAAQTK	R	E	0.997	103	25	19.5	103	0	1	1	0	2	1,646.8710	1,179.50		2914950	52	66	Empty	TRUE
1938231	N/A	chi2-GFP	20210709_C25420_002_S304493_chi2-GFP_FTHCD (F295758)	Uncharacterized protein OS=Yersinia entomophaga OX=935293 GN=PL78_10315 PE=4 SV=1	tr|A0A3S6F0K2|A0A3S6F0K2_YERET		p3553_935293_Yersinia_entomophaga_d_20200529.fasta	10,956.6	1	7	12	12	0.000509	0.842	LSETGDKIAAQTK	R	E	0.997	109	25	19.8	109	0	1	1	0	2	1,361.7273	1,112.00		17270000	54	66	Empty	TRUE
1938231	N/A	chi2-GFP	20210709_C25420_002_S304493_chi2-GFP_FTHCD (F295758)	Uncharacterized protein OS=Yersinia entomophaga OX=935293 GN=PL78_10315 PE=4 SV=1	tr|A0A3S6F0K2|A0A3S6F0K2_YERET		p3553_935293_Yersinia_entomophaga_d_20200529.fasta	10,956.6	1	7	12	12	0.000509	0.842	SKAESALKDTR	R	E	0.997	106	25	19.6	106	0	1	1	0	2	1,205.6485	895.5		15087900	41	51	Empty	TRUE
1938231	N/A	chi2-GFP	20210709_C25420_002_S304493_chi2-GFP_FTHCD (F295758)	Uncharacterized protein OS=Yersinia entomophaga OX=935293 GN=PL78_10315 PE=4 SV=1	tr|A0A3S6F0K2|A0A3S6F0K2_YERET		p3553_935293_Yersinia_entomophaga_d_20200529.fasta	10,956.6	1	7	12	12	0.000509	0.842	SLADTLEEVLHSSSDKPK	K	A	0.997	147	25	22.2	147	0	1	1	1	2	1,955.9922	3,032.00		13508700	16	33	Empty	TRUE
1938231	N/A	chi2-GFP	20210709_C25420_002_S304493_chi2-GFP_FTHCD (F295758)	zz|FGCZCont0126_P13645|K1C10_HUMAN blastpHomologue_0.0	zz|Y-FGCZCont00127|,zz|Y-FGCZCont00161|,zz|Y-FGCZCont00286|		p3553_935293_Yersinia_entomophaga_d_20200529.fasta	59,529.3	1	20	29	41	0.00174	0.408	ADLEMQIESLTEELAYLK	K	K	0.997	113	25	20.1	113	0	2	1	0	2	2,112.0420	4,234.00		4069230	267	284	Empty	TRUE
1938231	N/A	chi2-GFP	20210709_C25420_002_S304493_chi2-GFP_FTHCD (F295758)	zz|FGCZCont0126_P13645|K1C10_HUMAN blastpHomologue_0.0	zz|Y-FGCZCont00127|,zz|Y-FGCZCont00161|,zz|Y-FGCZCont00286|		p3553_935293_Yersinia_entomophaga_d_20200529.fasta	59,529.3	1	20	29	41	0.00174	0.408	ADLEMQIESLTEELAYLKK	K	N	0.997	152	25	22.5	152	0	0	2	0	2	2,240.1370	3,871.00		3443180	267	285	Empty	TRUE
1938231	N/A	chi2-GFP	20210709_C25420_002_S304493_chi2-GFP_FTHCD (F295758)	zz|FGCZCont0126_P13645|K1C10_HUMAN blastpHomologue_0.0	zz|Y-FGCZCont00127|,zz|Y-FGCZCont00161|,zz|Y-FGCZCont00286|		p3553_935293_Yersinia_entomophaga_d_20200529.fasta	59,529.3	1	20	29	41	0.00174	0.408	ALEESNYELEGK	R	I	0.997	46.7	25	15.9	46.7	0	2	0	0	2	1,381.6482	1,656.50		2269730	166	177	Empty	TRUE
1938231	N/A	chi2-GFP	20210709_C25420_002_S304493_chi2-GFP_FTHCD (F295758)	zz|FGCZCont0126_P13645|K1C10_HUMAN blastpHomologue_0.0	zz|Y-FGCZCont00127|,zz|Y-FGCZCont00161|,zz|Y-FGCZCont00286|		p3553_935293_Yersinia_entomophaga_d_20200529.fasta	59,529.3	1	20	29	41	0.00174	0.408	DAEAWFNEK	K	S	0.997	50.7	25	19	47.9	0	1	0	0	2	1,109.4898	2,194.00		676346	335	343	Empty	TRUE
1938231	N/A	chi2-GFP	20210709_C25420_002_S304493_chi2-GFP_FTHCD (F295758)	zz|FGCZCont0126_P13645|K1C10_HUMAN blastpHomologue_0.0	zz|Y-FGCZCont00127|,zz|Y-FGCZCont00161|,zz|Y-FGCZCont00286|		p3553_935293_Yersinia_entomophaga_d_20200529.fasta	59,529.3	1	20	29	41	0.00174	0.408	ELTTEIDNNIEQISSYK	K	S	0.997	109	25	19.8	109	0	2	0	0	2	1,996.9711	2,610.00		3321950	346	362	Empty	TRUE
1938231	N/A	chi2-GFP	20210709_C25420_002_S304493_chi2-GFP_FTHCD (F295758)	zz|FGCZCont0126_P13645|K1C10_HUMAN blastpHomologue_0.0	zz|Y-FGCZCont00127|,zz|Y-FGCZCont00161|,zz|Y-FGCZCont00286|		p3553_935293_Yersinia_entomophaga_d_20200529.fasta	59,529.3	1	20	29	41	0.00174	0.408	GSLGGGFSSGGFSGGSFSR	K	G	0.997	124	25	20.7	124	0	1	0	0	2	1,707.7722	2,378.00		13629400	41	59	Empty	TRUE
1938231	N/A	chi2-GFP	20210709_C25420_002_S304493_chi2-GFP_FTHCD (F295758)	zz|FGCZCont0126_P13645|K1C10_HUMAN blastpHomologue_0.0	zz|Y-FGCZCont00127|,zz|Y-FGCZCont00161|,zz|Y-FGCZCont00286|		p3553_935293_Yersinia_entomophaga_d_20200529.fasta	59,529.3	1	20	29	41	0.00174	0.408	IKEWYEK	K	H	0.9	46.5	25	25.8	36.6	0	1	0	0	2	995.52	1,469.00		4705980	178	184	Empty	TRUE
1938231	N/A	chi2-GFP	20210709_C25420_002_S304493_chi2-GFP_FTHCD (F295758)	zz|FGCZCont0126_P13645|K1C10_HUMAN blastpHomologue_0.0	zz|Y-FGCZCont00127|,zz|Y-FGCZCont00161|,zz|Y-FGCZCont00286|		p3553_935293_Yersinia_entomophaga_d_20200529.fasta	59,529.3	1	20	29	41	0.00174	0.408	IRLENEIQTYR	K	S	0.997	53	25	16.3	53	0	1	1	0	2	1,434.7700	1,907.00		8580770	440	450	Empty	TRUE
1938231	N/A	chi2-GFP	20210709_C25420_002_S304493_chi2-GFP_FTHCD (F295758)	zz|FGCZCont0126_P13645|K1C10_HUMAN blastpHomologue_0.0	zz|Y-FGCZCont00127|,zz|Y-FGCZCont00161|,zz|Y-FGCZCont00286|		p3553_935293_Yersinia_entomophaga_d_20200529.fasta	59,529.3	1	20	29	41	0.00174	0.408	LAADDFR	R	L	0.9	50.8	25	24.7	42.3	0	1	0	0	2	807.4	1,551.00		79628800	229	235	Empty	FALSE	zz|Y-FGCZCont00189|,zz|Y-FGCZCont00288|,zz|Y-FGCZCont00276|
1938231	N/A	chi2-GFP	20210709_C25420_002_S304493_chi2-GFP_FTHCD (F295758)	zz|FGCZCont0126_P13645|K1C10_HUMAN blastpHomologue_0.0	zz|Y-FGCZCont00127|,zz|Y-FGCZCont00161|,zz|Y-FGCZCont00286|		p3553_935293_Yersinia_entomophaga_d_20200529.fasta	59,529.3	1	20	29	41	0.00174	0.408	LASYLDK	R	V	0.9	40.8	25	21	35.4	0	1	0	0	2	809.44	1,505.00		2350960	157	163	Empty	FALSE	zz|Y-FGCZCont00100|,zz|Y-FGCZCont00189|,zz|Y-FGCZCont00288|,zz|Y-FGCZCont00276|
1938231	N/A	chi2-GFP	20210709_C25420_002_S304493_chi2-GFP_FTHCD (F295758)	zz|FGCZCont0126_P13645|K1C10_HUMAN blastpHomologue_0.0	zz|Y-FGCZCont00127|,zz|Y-FGCZCont00161|,zz|Y-FGCZCont00286|		p3553_935293_Yersinia_entomophaga_d_20200529.fasta	59,529.3	1	20	29	41	0.00174	0.408	LASYLDKVR	R	A	0.995	63.5	25	17.1	63.3	0	0	1	0	2	1,064.6099	1,655.00		2359190	157	165	Empty	FALSE	zz|Y-FGCZCont00189|,zz|Y-FGCZCont00288|,zz|Y-FGCZCont00276|
1938231	N/A	chi2-GFP	20210709_C25420_002_S304493_chi2-GFP_FTHCD (F295758)	zz|FGCZCont0126_P13645|K1C10_HUMAN blastpHomologue_0.0	zz|Y-FGCZCont00127|,zz|Y-FGCZCont00161|,zz|Y-FGCZCont00286|		p3553_935293_Yersinia_entomophaga_d_20200529.fasta	59,529.3	1	20	29	41	0.00174	0.408	LKYENEVALR	R	Q	0.997	103	25	35.3	86.9	0	1	1	0	2	1,234.6790	1,624.00		36927500	236	245	Empty	TRUE
1938231	N/A	chi2-GFP	20210709_C25420_002_S304493_chi2-GFP_FTHCD (F295758)	zz|FGCZCont0126_P13645|K1C10_HUMAN blastpHomologue_0.0	zz|Y-FGCZCont00127|,zz|Y-FGCZCont00161|,zz|Y-FGCZCont00286|		p3553_935293_Yersinia_entomophaga_d_20200529.fasta	59,529.3	1	20	29	41	0.00174	0.408	NHEEEMKDLR	K	N	0.985	41.9	25	15.6	41.9	0	0	1	0	2	1,316.5901	881		370101	286	295	Empty	TRUE
1938231	N/A	chi2-GFP	20210709_C25420_002_S304493_chi2-GFP_FTHCD (F295758)	zz|FGCZCont0126_P13645|K1C10_HUMAN blastpHomologue_0.0	zz|Y-FGCZCont00127|,zz|Y-FGCZCont00161|,zz|Y-FGCZCont00286|		p3553_935293_Yersinia_entomophaga_d_20200529.fasta	59,529.3	1	20	29	41	0.00174	0.408	NQILNLTTDNANILLQIDNAR	K	L	0.997	133	25	21.3	133	0	1	1	0	2	2,367.2629	3,428.50		4215960	208	228	Empty	TRUE
1938231	N/A	chi2-GFP	20210709_C25420_002_S304493_chi2-GFP_FTHCD (F295758)	zz|FGCZCont0126_P13645|K1C10_HUMAN blastpHomologue_0.0	zz|Y-FGCZCont00127|,zz|Y-FGCZCont00161|,zz|Y-FGCZCont00286|		p3553_935293_Yersinia_entomophaga_d_20200529.fasta	59,529.3	1	20	29	41	0.00174	0.408	NVSTGDVNVEMNAAPGVDLTQLLNNMR	R	S	0.997	134	25	21.4	134	0	2	2	0	2	2,872.3929	3,632.50		8792950	296	322	Empty	TRUE
1938231	N/A	chi2-GFP	20210709_C25420_002_S304493_chi2-GFP_FTHCD (F295758)	zz|FGCZCont0126_P13645|K1C10_HUMAN blastpHomologue_0.0	zz|Y-FGCZCont00127|,zz|Y-FGCZCont00161|,zz|Y-FGCZCont00286|		p3553_935293_Yersinia_entomophaga_d_20200529.fasta	59,529.3	1	20	29	41	0.00174	0.408	QSVEADINGLR	R	R	0.997	81.4	25	26	73.4	0	1	0	0	2	1,201.6172	1,963.00		5706760	246	256	Empty	TRUE
1938231	N/A	chi2-GFP	20210709_C25420_002_S304493_chi2-GFP_FTHCD (F295758)	zz|FGCZCont0126_P13645|K1C10_HUMAN blastpHomologue_0.0	zz|Y-FGCZCont00127|,zz|Y-FGCZCont00161|,zz|Y-FGCZCont00286|		p3553_935293_Yersinia_entomophaga_d_20200529.fasta	59,529.3	1	20	29	41	0.00174	0.408	QSVEADINGLRR	R	V	0.997	46.9	25	15.9	46.9	0	1	0	0	2	1,357.7183	1,767.00		2157550	246	257	Empty	TRUE
1938231	N/A	chi2-GFP	20210709_C25420_002_S304493_chi2-GFP_FTHCD (F295758)	zz|FGCZCont0126_P13645|K1C10_HUMAN blastpHomologue_0.0	zz|Y-FGCZCont00127|,zz|Y-FGCZCont00161|,zz|Y-FGCZCont00286|		p3553_935293_Yersinia_entomophaga_d_20200529.fasta	59,529.3	1	20	29	41	0.00174	0.408	RVLDELTLTK	R	A	0.997	46.3	25	22.5	39.7	0	1	0	0	2	1,187.6996	2,080.00		2760740	257	266	Empty	TRUE
1938231	N/A	chi2-GFP	20210709_C25420_002_S304493_chi2-GFP_FTHCD (F295758)	zz|FGCZCont0126_P13645|K1C10_HUMAN blastpHomologue_0.0	zz|Y-FGCZCont00127|,zz|Y-FGCZCont00161|,zz|Y-FGCZCont00286|		p3553_935293_Yersinia_entomophaga_d_20200529.fasta	59,529.3	1	20	29	41	0.00174	0.408	SEITELRR	K	N	0.99	43.8	25	36.7	22.8	0	1	0	0	2	1,003.5531	1,256.00		9848840	363	370	Empty	TRUE
1938231	N/A	chi2-GFP	20210709_C25420_002_S304493_chi2-GFP_FTHCD (F295758)	zz|FGCZCont0126_P13645|K1C10_HUMAN blastpHomologue_0.0	zz|Y-FGCZCont00127|,zz|Y-FGCZCont00161|,zz|Y-FGCZCont00286|		p3553_935293_Yersinia_entomophaga_d_20200529.fasta	59,529.3	1	20	29	41	0.00174	0.408	SLLEGEGSSGGGGR	R	G	0.997	64.8	25	17.2	64.7	0	1	0	0	2	1,262.5973	1,396.00		789418	451	464	Empty	TRUE
1938231	N/A	chi2-GFP	20210709_C25420_002_S304493_chi2-GFP_FTHCD (F295758)	zz|FGCZCont0126_P13645|K1C10_HUMAN blastpHomologue_0.0	zz|Y-FGCZCont00127|,zz|Y-FGCZCont00161|,zz|Y-FGCZCont00286|		p3553_935293_Yersinia_entomophaga_d_20200529.fasta	59,529.3	1	20	29	41	0.00174	0.408	SQYEQLAEQNR	R	K	0.997	59.3	25	16.7	59.3	0	1	0	0	2	1,365.6393	1,375.00		1503750	323	333	Empty	TRUE
1938231	N/A	chi2-GFP	20210709_C25420_002_S304493_chi2-GFP_FTHCD (F295758)	zz|FGCZCont0126_P13645|K1C10_HUMAN blastpHomologue_0.0	zz|Y-FGCZCont00127|,zz|Y-FGCZCont00161|,zz|Y-FGCZCont00286|		p3553_935293_Yersinia_entomophaga_d_20200529.fasta	59,529.3	1	20	29	41	0.00174	0.408	SQYEQLAEQNRK	R	D	0.997	79.4	25	28	69.3	0	1	1	0	2	1,493.7343	1,183.00		37974100	323	334	Empty	TRUE
1938231	N/A	chi2-GFP	20210709_C25420_002_S304493_chi2-GFP_FTHCD (F295758)	zz|FGCZCont0126_P13645|K1C10_HUMAN blastpHomologue_0.0	zz|Y-FGCZCont00127|,zz|Y-FGCZCont00161|,zz|Y-FGCZCont00286|		p3553_935293_Yersinia_entomophaga_d_20200529.fasta	59,529.3	1	20	29	41	0.00174	0.408	VLDELTLTK	R	A	0.997	71.9	25	25.9	63.6	0	2	0	0	2	1,031.5985	2,253.50		28401600	258	266	Empty	TRUE
1938231	N/A	chi2-GFP	20210709_C25420_002_S304493_chi2-GFP_FTHCD (F295758)	zz|FGCZCont0126_P13645|K1C10_HUMAN blastpHomologue_0.0	zz|Y-FGCZCont00127|,zz|Y-FGCZCont00161|,zz|Y-FGCZCont00286|		p3553_935293_Yersinia_entomophaga_d_20200529.fasta	59,529.3	1	20	29	41	0.00174	0.408	VTMQNLNDR	K	L	0.997	54.2	25	38.7	31.9	0	5	0	0	2	1,090.5310	1,154.00		4600660	148	156	Empty	FALSE	zz|Y-FGCZCont00189|,zz|Y-FGCZCont00288|,zz|Y-FGCZCont00276|
1938231	N/A	chi2-GFP	20210709_C25420_002_S304493_chi2-GFP_FTHCD (F295758)	YenC2 OS=Yersinia entomophaga OX=935293 GN=PL78_03770 PE=4 SV=1	tr|A0A3S6EWV9|A0A3S6EWV9_YERET		p3553_935293_Yersinia_entomophaga_d_20200529.fasta	107,449.4	1	55	96	244	0.0104	0.739	AIYQLNQIDGPHR	K	G	0.997	78.2	25	17.9	78.2	0	4	3	0	2	1,524.7919	1,978.00		148316000	710	722	Empty	TRUE
1938231	N/A	chi2-GFP	20210709_C25420_002_S304493_chi2-GFP_FTHCD (F295758)	YenC2 OS=Yersinia entomophaga OX=935293 GN=PL78_03770 PE=4 SV=1	tr|A0A3S6EWV9|A0A3S6EWV9_YERET		p3553_935293_Yersinia_entomophaga_d_20200529.fasta	107,449.4	1	55	96	244	0.0104	0.739	AIYQLNQIDGPHRGVR	K	D	0.859	34.6	25	15.2	34.6	0	0	0	1	2	1,836.9829	1,859.00		8837860	710	725	Empty	TRUE
1938231	N/A	chi2-GFP	20210709_C25420_002_S304493_chi2-GFP_FTHCD (F295758)	YenC2 OS=Yersinia entomophaga OX=935293 GN=PL78_03770 PE=4 SV=1	tr|A0A3S6EWV9|A0A3S6EWV9_YERET		p3553_935293_Yersinia_entomophaga_d_20200529.fasta	107,449.4	1	55	96	244	0.0104	0.739	ALYLPGLEWR	R	T	0.997	51.6	25	18.7	49.1	0	3	0	0	2	1,217.6678	3,320.00		6998640	531	540	Empty	TRUE
1938231	N/A	chi2-GFP	20210709_C25420_002_S304493_chi2-GFP_FTHCD (F295758)	YenC2 OS=Yersinia entomophaga OX=935293 GN=PL78_03770 PE=4 SV=1	tr|A0A3S6EWV9|A0A3S6EWV9_YERET		p3553_935293_Yersinia_entomophaga_d_20200529.fasta	107,449.4	1	55	96	244	0.0104	0.739	DATGLYYYGFR	R	Y	0.997	60	25	17.5	59.3	0	3	0	0	2	1,325.6161	2,685.00		27024200	640	650	Empty	FALSE	tr|A0A3S6EXC9|A0A3S6EXC9_YERET
1938231	N/A	chi2-GFP	20210709_C25420_002_S304493_chi2-GFP_FTHCD (F295758)	YenC2 OS=Yersinia entomophaga OX=935293 GN=PL78_03770 PE=4 SV=1	tr|A0A3S6EWV9|A0A3S6EWV9_YERET		p3553_935293_Yersinia_entomophaga_d_20200529.fasta	107,449.4	1	55	96	244	0.0104	0.739	DDLSLAVTR	K	T	0.997	48	25	25.6	38.4	0	1	0	0	2	989.526	2,015.00		17981400	114	122	Empty	TRUE
1938231	N/A	chi2-GFP	20210709_C25420_002_S304493_chi2-GFP_FTHCD (F295758)	YenC2 OS=Yersinia entomophaga OX=935293 GN=PL78_03770 PE=4 SV=1	tr|A0A3S6EWV9|A0A3S6EWV9_YERET		p3553_935293_Yersinia_entomophaga_d_20200529.fasta	107,449.4	1	55	96	244	0.0104	0.739	DGFLNLPGSLGNK	K	N	0.997	67.2	25	17.2	67.2	0	4	0	0	2	1,331.6956	2,990.00		39154000	792	804	Empty	TRUE
1938231	N/A	chi2-GFP	20210709_C25420_002_S304493_chi2-GFP_FTHCD (F295758)	YenC2 OS=Yersinia entomophaga OX=935293 GN=PL78_03770 PE=4 SV=1	tr|A0A3S6EWV9|A0A3S6EWV9_YERET		p3553_935293_Yersinia_entomophaga_d_20200529.fasta	107,449.4	1	55	96	244	0.0104	0.739	DHLLANNNVLPK	R	M	0.997	51.1	25	16.2	51.1	0	1	1	0	2	1,347.7380	1,928.00		6892260	877	888	Empty	TRUE
1938231	N/A	chi2-GFP	20210709_C25420_002_S304493_chi2-GFP_FTHCD (F295758)	YenC2 OS=Yersinia entomophaga OX=935293 GN=PL78_03770 PE=4 SV=1	tr|A0A3S6EWV9|A0A3S6EWV9_YERET		p3553_935293_Yersinia_entomophaga_d_20200529.fasta	107,449.4	1	55	96	244	0.0104	0.739	EEGGNGVVTTYTYEAETQR	R	L	0.997	96	25	19	96	0	2	1	0	2	2,103.9466	1,979.00		6390180	292	310	Empty	TRUE
1938231	N/A	chi2-GFP	20210709_C25420_002_S304493_chi2-GFP_FTHCD (F295758)	YenC2 OS=Yersinia entomophaga OX=935293 GN=PL78_03770 PE=4 SV=1	tr|A0A3S6EWV9|A0A3S6EWV9_YERET		p3553_935293_Yersinia_entomophaga_d_20200529.fasta	107,449.4	1	55	96	244	0.0104	0.739	ERDATGLYYYGFR	K	Y	0.997	96.5	25	19	96.5	0	1	1	0	2	1,610.7598	2,336.50		41933000	638	650	Empty	FALSE	tr|A0A3S6EXC9|A0A3S6EXC9_YERET
1938231	N/A	chi2-GFP	20210709_C25420_002_S304493_chi2-GFP_FTHCD (F295758)	YenC2 OS=Yersinia entomophaga OX=935293 GN=PL78_03770 PE=4 SV=1	tr|A0A3S6EWV9|A0A3S6EWV9_YERET		p3553_935293_Yersinia_entomophaga_d_20200529.fasta	107,449.4	1	55	96	244	0.0104	0.739	EVAGAGQQGSDLPSPLVPLPSDSSVYTNYTR	R	T	0.997	109	25	19.8	109	0	0	1	1	2	3,205.5650	3,096.50		89337900	381	411	Empty	TRUE
1938231	N/A	chi2-GFP	20210709_C25420_002_S304493_chi2-GFP_FTHCD (F295758)	YenC2 OS=Yersinia entomophaga OX=935293 GN=PL78_03770 PE=4 SV=1	tr|A0A3S6EWV9|A0A3S6EWV9_YERET		p3553_935293_Yersinia_entomophaga_d_20200529.fasta	107,449.4	1	55	96	244	0.0104	0.739	EVTNFSYLTDLNGNIIYTQSVDAGNTLVLNDTEGR	K	S	0.997	77.3	25	17.8	77.3	0	0	1	0	2	3,846.8671	3,629.00		378616	64	98	Empty	TRUE
1938231	N/A	chi2-GFP	20210709_C25420_002_S304493_chi2-GFP_FTHCD (F295758)	YenC2 OS=Yersinia entomophaga OX=935293 GN=PL78_03770 PE=4 SV=1	tr|A0A3S6EWV9|A0A3S6EWV9_YERET		p3553_935293_Yersinia_entomophaga_d_20200529.fasta	107,449.4	1	55	96	244	0.0104	0.739	GENGKDDLSLAVTR	R	T	0.997	146	25	27.9	140	0	3	1	0	2	1,474.7498	1,736.50		87651300	109	122	Empty	TRUE
1938231	N/A	chi2-GFP	20210709_C25420_002_S304493_chi2-GFP_FTHCD (F295758)	YenC2 OS=Yersinia entomophaga OX=935293 GN=PL78_03770 PE=4 SV=1	tr|A0A3S6EWV9|A0A3S6EWV9_YERET		p3553_935293_Yersinia_entomophaga_d_20200529.fasta	107,449.4	1	55	96	244	0.0104	0.739	GETADDSESYR	R	Y	0.997	69.5	25	17.3	69.5	0	3	0	0	2	1,229.4917	1,015.00		37025700	496	506	Empty	TRUE
1938231	N/A	chi2-GFP	20210709_C25420_002_S304493_chi2-GFP_FTHCD (F295758)	YenC2 OS=Yersinia entomophaga OX=935293 GN=PL78_03770 PE=4 SV=1	tr|A0A3S6EWV9|A0A3S6EWV9_YERET		p3553_935293_Yersinia_entomophaga_d_20200529.fasta	107,449.4	1	55	96	244	0.0104	0.739	GETADDSESYRYDGSSQR	R	I	0.997	83.3	25	18.2	83.3	0	1	1	0	2	2,022.8272	1,127.00		3071340	496	513	Empty	TRUE
1938231	N/A	chi2-GFP	20210709_C25420_002_S304493_chi2-GFP_FTHCD (F295758)	YenC2 OS=Yersinia entomophaga OX=935293 GN=PL78_03770 PE=4 SV=1	tr|A0A3S6EWV9|A0A3S6EWV9_YERET		p3553_935293_Yersinia_entomophaga_d_20200529.fasta	107,449.4	1	55	96	244	0.0104	0.739	GFLAQSLDPR	R	L	0.997	70	25	19	68.4	0	3	0	0	2	1,103.5845	2,378.00		78637200	50	59	Empty	TRUE
1938231	N/A	chi2-GFP	20210709_C25420_002_S304493_chi2-GFP_FTHCD (F295758)	YenC2 OS=Yersinia entomophaga OX=935293 GN=PL78_03770 PE=4 SV=1	tr|A0A3S6EWV9|A0A3S6EWV9_YERET		p3553_935293_Yersinia_entomophaga_d_20200529.fasta	107,449.4	1	55	96	244	0.0104	0.739	GGQEQVIIK	K	V	0.997	65.5	25	46.8	35.8	0	2	0	0	2	971.552	1,492.00		40485900	271	279	Empty	TRUE
1938231	N/A	chi2-GFP	20210709_C25420_002_S304493_chi2-GFP_FTHCD (F295758)	YenC2 OS=Yersinia entomophaga OX=935293 GN=PL78_03770 PE=4 SV=1	tr|A0A3S6EWV9|A0A3S6EWV9_YERET		p3553_935293_Yersinia_entomophaga_d_20200529.fasta	107,449.4	1	55	96	244	0.0104	0.739	GVMSSLTENPADVDALFTASGSQK	R	C	0.997	173	25	23.8	173	0	3	1	0	2	2,425.1553	3,158.50		13146800	448	471	Empty	TRUE
1938231	N/A	chi2-GFP	20210709_C25420_002_S304493_chi2-GFP_FTHCD (F295758)	YenC2 OS=Yersinia entomophaga OX=935293 GN=PL78_03770 PE=4 SV=1	tr|A0A3S6EWV9|A0A3S6EWV9_YERET		p3553_935293_Yersinia_entomophaga_d_20200529.fasta	107,449.4	1	55	96	244	0.0104	0.739	HSAPATNNNYTLNITVSER	R	S	0.997	182	25	24.4	182	0	6	13	0	2	2,102.0260	2,270.00		50454400	426	444	Empty	TRUE
1938231	N/A	chi2-GFP	20210709_C25420_002_S304493_chi2-GFP_FTHCD (F295758)	YenC2 OS=Yersinia entomophaga OX=935293 GN=PL78_03770 PE=4 SV=1	tr|A0A3S6EWV9|A0A3S6EWV9_YERET		p3553_935293_Yersinia_entomophaga_d_20200529.fasta	107,449.4	1	55	96	244	0.0104	0.739	ILKISSQQTNHSAR	R	V	0.997	111	25	23.1	108	0	0	1	1	2	1,582.8660	1,113.50		2769340	514	527	Empty	TRUE
1938231	N/A	chi2-GFP	20210709_C25420_002_S304493_chi2-GFP_FTHCD (F295758)	YenC2 OS=Yersinia entomophaga OX=935293 GN=PL78_03770 PE=4 SV=1	tr|A0A3S6EWV9|A0A3S6EWV9_YERET		p3553_935293_Yersinia_entomophaga_d_20200529.fasta	107,449.4	1	55	96	244	0.0104	0.739	IRDHLLANNNVLPK	R	M	0.997	74.2	25	17.6	74.2	0	2	3	2	2	1,616.9232	1,845.00		103065000	875	888	Empty	TRUE
1938231	N/A	chi2-GFP	20210709_C25420_002_S304493_chi2-GFP_FTHCD (F295758)	YenC2 OS=Yersinia entomophaga OX=935293 GN=PL78_03770 PE=4 SV=1	tr|A0A3S6EWV9|A0A3S6EWV9_YERET		p3553_935293_Yersinia_entomophaga_d_20200529.fasta	107,449.4	1	55	96	244	0.0104	0.739	ISSQQTNHSAR	K	V	0.997	82.5	25	18.2	82.5	0	1	2	0	2	1,228.6028	561		2074170	517	527	Empty	TRUE
1938231	N/A	chi2-GFP	20210709_C25420_002_S304493_chi2-GFP_FTHCD (F295758)	YenC2 OS=Yersinia entomophaga OX=935293 GN=PL78_03770 PE=4 SV=1	tr|A0A3S6EWV9|A0A3S6EWV9_YERET		p3553_935293_Yersinia_entomophaga_d_20200529.fasta	107,449.4	1	55	96	244	0.0104	0.739	ITEHFVYAGNTPQEK	R	N	0.997	92.1	25	18.8	92.1	0	4	2	0	2	1,733.8494	1,741.00		81258900	149	163	Empty	TRUE
1938231	N/A	chi2-GFP	20210709_C25420_002_S304493_chi2-GFP_FTHCD (F295758)	YenC2 OS=Yersinia entomophaga OX=935293 GN=PL78_03770 PE=4 SV=1	tr|A0A3S6EWV9|A0A3S6EWV9_YERET		p3553_935293_Yersinia_entomophaga_d_20200529.fasta	107,449.4	1	55	96	244	0.0104	0.739	LKTYAAHAGVLNTLQPDPVYK	K	D	0.997	112	25	20	112	0	1	1	0	2	2,299.2447	2,255.00		2514230	771	791	Empty	TRUE
1938231	N/A	chi2-GFP	20210709_C25420_002_S304493_chi2-GFP_FTHCD (F295758)	YenC2 OS=Yersinia entomophaga OX=935293 GN=PL78_03770 PE=4 SV=1	tr|A0A3S6EWV9|A0A3S6EWV9_YERET		p3553_935293_Yersinia_entomophaga_d_20200529.fasta	107,449.4	1	55	96	244	0.0104	0.739	LKTYAAHAGVLNTLQPDPVYKDGFLNLPGSLGNK	K	N	0.997	126	25	20.9	126	0	0	1	1	2	3,611.9225	2,970.00		14807000	771	804	Empty	TRUE
1938231	N/A	chi2-GFP	20210709_C25420_002_S304493_chi2-GFP_FTHCD (F295758)	YenC2 OS=Yersinia entomophaga OX=935293 GN=PL78_03770 PE=4 SV=1	tr|A0A3S6EWV9|A0A3S6EWV9_YERET		p3553_935293_Yersinia_entomophaga_d_20200529.fasta	107,449.4	1	55	96	244	0.0104	0.739	LNGSYIFTQR	R	L	0.997	68.7	25	17.3	68.7	0	4	0	0	2	1,198.6215	2,214.50		193342000	919	928	Empty	TRUE
1938231	N/A	chi2-GFP	20210709_C25420_002_S304493_chi2-GFP_FTHCD (F295758)	YenC2 OS=Yersinia entomophaga OX=935293 GN=PL78_03770 PE=4 SV=1	tr|A0A3S6EWV9|A0A3S6EWV9_YERET		p3553_935293_Yersinia_entomophaga_d_20200529.fasta	107,449.4	1	55	96	244	0.0104	0.739	LREEGGNGVVTTYTYEAETQR	K	L	0.997	92.1	25	18.8	92.1	0	0	2	0	2	2,373.1318	1,911.00		23554000	290	310	Empty	TRUE
1938231	N/A	chi2-GFP	20210709_C25420_002_S304493_chi2-GFP_FTHCD (F295758)	YenC2 OS=Yersinia entomophaga OX=935293 GN=PL78_03770 PE=4 SV=1	tr|A0A3S6EWV9|A0A3S6EWV9_YERET		p3553_935293_Yersinia_entomophaga_d_20200529.fasta	107,449.4	1	55	96	244	0.0104	0.739	MAGIAGLHAEVQALNYIISNPDIEGGNAER	K	L	0.997	117	25	20.3	117	0	0	4	1	2	3,123.5530	3,542.00		64940700	889	918	Empty	TRUE
1938231	N/A	chi2-GFP	20210709_C25420_002_S304493_chi2-GFP_FTHCD (F295758)	YenC2 OS=Yersinia entomophaga OX=935293 GN=PL78_03770 PE=4 SV=1	tr|A0A3S6EWV9|A0A3S6EWV9_YERET		p3553_935293_Yersinia_entomophaga_d_20200529.fasta	107,449.4	1	55	96	244	0.0104	0.739	MDIQLFSK	-	T	0.99	61.9	25	16.9	61.9	0	5	0	0	2	997.503	2,359.00		44957900	1	8	Empty	TRUE
1938231	N/A	chi2-GFP	20210709_C25420_002_S304493_chi2-GFP_FTHCD (F295758)	YenC2 OS=Yersinia entomophaga OX=935293 GN=PL78_03770 PE=4 SV=1	tr|A0A3S6EWV9|A0A3S6EWV9_YERET		p3553_935293_Yersinia_entomophaga_d_20200529.fasta	107,449.4	1	55	96	244	0.0104	0.739	MTESTGMILQETLNNEAVLK	R	G	0.997	137	25	21.6	137	0	22	0	0	2	2,222.1045	4,048.50		16101300	731	750	Empty	TRUE
1938231	N/A	chi2-GFP	20210709_C25420_002_S304493_chi2-GFP_FTHCD (F295758)	YenC2 OS=Yersinia entomophaga OX=935293 GN=PL78_03770 PE=4 SV=1	tr|A0A3S6EWV9|A0A3S6EWV9_YERET		p3553_935293_Yersinia_entomophaga_d_20200529.fasta	107,449.4	1	55	96	244	0.0104	0.739	NLNLAGQCVSYYDAAGLIQTDSVSLTGKPLSVSR	K	K	0.997	103	25	19.4	103	0	0	2	0	2	3,540.8005	3,504.50		2218090	164	197	Empty	TRUE
1938231	N/A	chi2-GFP	20210709_C25420_002_S304493_chi2-GFP_FTHCD (F295758)	YenC2 OS=Yersinia entomophaga OX=935293 GN=PL78_03770 PE=4 SV=1	tr|A0A3S6EWV9|A0A3S6EWV9_YERET		p3553_935293_Yersinia_entomophaga_d_20200529.fasta	107,449.4	1	55	96	244	0.0104	0.739	NTFPGVELIEDK	K	V	0.997	52.8	25	16.3	52.8	0	2	0	0	2	1,361.6949	2,809.50		11853100	805	816	Empty	TRUE
1938231	N/A	chi2-GFP	20210709_C25420_002_S304493_chi2-GFP_FTHCD (F295758)	YenC2 OS=Yersinia entomophaga OX=935293 GN=PL78_03770 PE=4 SV=1	tr|A0A3S6EWV9|A0A3S6EWV9_YERET		p3553_935293_Yersinia_entomophaga_d_20200529.fasta	107,449.4	1	55	96	244	0.0104	0.739	SHIETAYK	R	T	0.99	53.5	25	23	46.9	0	1	0	0	2	948.479	992		3512370	623	630	Empty	TRUE
1938231	N/A	chi2-GFP	20210709_C25420_002_S304493_chi2-GFP_FTHCD (F295758)	YenC2 OS=Yersinia entomophaga OX=935293 GN=PL78_03770 PE=4 SV=1	tr|A0A3S6EWV9|A0A3S6EWV9_YERET		p3553_935293_Yersinia_entomophaga_d_20200529.fasta	107,449.4	1	55	96	244	0.0104	0.739	SQYKSSGTDLHAVVEGR	R	I	0.913	19.3	25	14.2	19.3	0	1	0	0	2	1,833.9090	1,516.00		321687	858	874	Empty	TRUE
1938231	N/A	chi2-GFP	20210709_C25420_002_S304493_chi2-GFP_FTHCD (F295758)	YenC2 OS=Yersinia entomophaga OX=935293 GN=PL78_03770 PE=4 SV=1	tr|A0A3S6EWV9|A0A3S6EWV9_YERET		p3553_935293_Yersinia_entomophaga_d_20200529.fasta	107,449.4	1	55	96	244	0.0104	0.739	SSGTDLHAVVEGR	K	I	0.997	124	25	20.7	124	0	2	2	0	2	1,327.6601	1,548.00		247114000	862	874	Empty	TRUE
1938231	N/A	chi2-GFP	20210709_C25420_002_S304493_chi2-GFP_FTHCD (F295758)	YenC2 OS=Yersinia entomophaga OX=935293 GN=PL78_03770 PE=4 SV=1	tr|A0A3S6EWV9|A0A3S6EWV9_YERET		p3553_935293_Yersinia_entomophaga_d_20200529.fasta	107,449.4	1	55	96	244	0.0104	0.739	SVIAMTNISR	R	G	0.997	67.3	25	17.2	67.3	0	5	0	0	2	1,091.5877	1,857.00		20735300	99	108	Empty	TRUE
1938231	N/A	chi2-GFP	20210709_C25420_002_S304493_chi2-GFP_FTHCD (F295758)	YenC2 OS=Yersinia entomophaga OX=935293 GN=PL78_03770 PE=4 SV=1	tr|A0A3S6EWV9|A0A3S6EWV9_YERET		p3553_935293_Yersinia_entomophaga_d_20200529.fasta	107,449.4	1	55	96	244	0.0104	0.739	TDAAGAVLTTIDAVGNQQR	R	V	0.997	126	25	20.9	126	0	3	2	0	2	1,900.9725	2,879.00		19457500	235	253	Empty	TRUE
1938231	N/A	chi2-GFP	20210709_C25420_002_S304493_chi2-GFP_FTHCD (F295758)	YenC2 OS=Yersinia entomophaga OX=935293 GN=PL78_03770 PE=4 SV=1	tr|A0A3S6EWV9|A0A3S6EWV9_YERET		p3553_935293_Yersinia_entomophaga_d_20200529.fasta	107,449.4	1	55	96	244	0.0104	0.739	TFQYENAPLPGRPLSVTEQVNGENAR	R	I	0.997	177	25	24.1	177	0	1	2	1	2	2,887.4334	2,462.00		70874700	123	148	Empty	TRUE
1938231	N/A	chi2-GFP	20210709_C25420_002_S304493_chi2-GFP_FTHCD (F295758)	YenC2 OS=Yersinia entomophaga OX=935293 GN=PL78_03770 PE=4 SV=1	tr|A0A3S6EWV9|A0A3S6EWV9_YERET		p3553_935293_Yersinia_entomophaga_d_20200529.fasta	107,449.4	1	55	96	244	0.0104	0.739	TMTGGVAEAENLQVICIGEAGR	R	A	0.997	160	25	23	160	0	1	0	0	2	2,219.0797	2,990.00		7320570	541	562	Empty	TRUE
1938231	N/A	chi2-GFP	20210709_C25420_002_S304493_chi2-GFP_FTHCD (F295758)	YenC2 OS=Yersinia entomophaga OX=935293 GN=PL78_03770 PE=4 SV=1	tr|A0A3S6EWV9|A0A3S6EWV9_YERET		p3553_935293_Yersinia_entomophaga_d_20200529.fasta	107,449.4	1	55	96	244	0.0104	0.739	TPSVTVFDNR	K	G	0.997	76.7	25	18.3	76.2	0	3	0	0	2	1,135.5742	1,999.00		40395500	9	18	Empty	TRUE
1938231	N/A	chi2-GFP	20210709_C25420_002_S304493_chi2-GFP_FTHCD (F295758)	YenC2 OS=Yersinia entomophaga OX=935293 GN=PL78_03770 PE=4 SV=1	tr|A0A3S6EWV9|A0A3S6EWV9_YERET		p3553_935293_Yersinia_entomophaga_d_20200529.fasta	107,449.4	1	55	96	244	0.0104	0.739	TVLLVAR	R	G	0.9	39.4	25	26.9	27.9	0	1	0	0	2	771.509	1,950.00		19599800	489	495	Empty	TRUE
1938231	N/A	chi2-GFP	20210709_C25420_002_S304493_chi2-GFP_FTHCD (F295758)	YenC2 OS=Yersinia entomophaga OX=935293 GN=PL78_03770 PE=4 SV=1	tr|A0A3S6EWV9|A0A3S6EWV9_YERET		p3553_935293_Yersinia_entomophaga_d_20200529.fasta	107,449.4	1	55	96	244	0.0104	0.739	TYAAHAGVLNTLQPDPVYK	K	D	0.997	119	25	20.4	119	0	2	1	0	2	2,058.0656	2,345.00		19791500	773	791	Empty	TRUE
1938231	N/A	chi2-GFP	20210709_C25420_002_S304493_chi2-GFP_FTHCD (F295758)	YenC2 OS=Yersinia entomophaga OX=935293 GN=PL78_03770 PE=4 SV=1	tr|A0A3S6EWV9|A0A3S6EWV9_YERET		p3553_935293_Yersinia_entomophaga_d_20200529.fasta	107,449.4	1	55	96	244	0.0104	0.739	TYAAHAGVLNTLQPDPVYKDGFLNLPGSLGNK	K	N	0.997	142	25	21.8	142	0	0	1	1	2	3,370.7434	3,118.00		21264100	773	804	Empty	TRUE
1938231	N/A	chi2-GFP	20210709_C25420_002_S304493_chi2-GFP_FTHCD (F295758)	YenC2 OS=Yersinia entomophaga OX=935293 GN=PL78_03770 PE=4 SV=1	tr|A0A3S6EWV9|A0A3S6EWV9_YERET		p3553_935293_Yersinia_entomophaga_d_20200529.fasta	107,449.4	1	55	96	244	0.0104	0.739	TYAAHAGVLNTLQPDPVYKDGFLNLPGSLGNKNTFPGVELIEDK	K	V	0.988	120	25	20.5	120	0	0	0	1	2	4,713.4205	3,478.00		3872220	773	816	Empty	TRUE
1938231	N/A	chi2-GFP	20210709_C25420_002_S304493_chi2-GFP_FTHCD (F295758)	YenC2 OS=Yersinia entomophaga OX=935293 GN=PL78_03770 PE=4 SV=1	tr|A0A3S6EWV9|A0A3S6EWV9_YERET		p3553_935293_Yersinia_entomophaga_d_20200529.fasta	107,449.4	1	55	96	244	0.0104	0.739	TYTYDSAGNLMR	R	I	0.997	74	25	17.6	74	0	7	0	0	2	1,391.6260	1,871.00		45485600	412	423	Empty	TRUE
1938231	N/A	chi2-GFP	20210709_C25420_002_S304493_chi2-GFP_FTHCD (F295758)	YenC2 OS=Yersinia entomophaga OX=935293 GN=PL78_03770 PE=4 SV=1	tr|A0A3S6EWV9|A0A3S6EWV9_YERET		p3553_935293_Yersinia_entomophaga_d_20200529.fasta	107,449.4	1	55	96	244	0.0104	0.739	VADTEAFITGIR	R	S	0.997	82.4	25	18.2	82.4	0	3	1	0	2	1,292.6846	2,533.00		694968000	846	857	Empty	TRUE
1938231	N/A	chi2-GFP	20210709_C25420_002_S304493_chi2-GFP_FTHCD (F295758)	YenC2 OS=Yersinia entomophaga OX=935293 GN=PL78_03770 PE=4 SV=1	tr|A0A3S6EWV9|A0A3S6EWV9_YERET		p3553_935293_Yersinia_entomophaga_d_20200529.fasta	107,449.4	1	55	96	244	0.0104	0.739	VAFDIAGQLSASWLTLK	R	G	0.997	108	25	19.8	108	0	19	0	0	2	1,819.9954	4,271.00		15693400	254	270	Empty	TRUE
1938231	N/A	chi2-GFP	20210709_C25420_002_S304493_chi2-GFP_FTHCD (F295758)	YenC2 OS=Yersinia entomophaga OX=935293 GN=PL78_03770 PE=4 SV=1	tr|A0A3S6EWV9|A0A3S6EWV9_YERET		p3553_935293_Yersinia_entomophaga_d_20200529.fasta	107,449.4	1	55	96	244	0.0104	0.739	VKPSLSQYHPDK	K	L	0.997	75.8	25	17.7	75.8	0	3	4	1	2	1,398.7377	1,231.00		77006700	817	828	Empty	TRUE
1938231	N/A	chi2-GFP	20210709_C25420_002_S304493_chi2-GFP_FTHCD (F295758)	YenC2 OS=Yersinia entomophaga OX=935293 GN=PL78_03770 PE=4 SV=1	tr|A0A3S6EWV9|A0A3S6EWV9_YERET		p3553_935293_Yersinia_entomophaga_d_20200529.fasta	107,449.4	1	55	96	244	0.0104	0.739	VKPSLSQYHPDKLGK	K	S	0.997	98.7	25	19.2	98.7	0	1	1	1	2	1,696.9383	1,442.00		96250700	817	831	Empty	TRUE
1938231	N/A	chi2-GFP	20210709_C25420_002_S304493_chi2-GFP_FTHCD (F295758)	YenC2 OS=Yersinia entomophaga OX=935293 GN=PL78_03770 PE=4 SV=1	tr|A0A3S6EWV9|A0A3S6EWV9_YERET		p3553_935293_Yersinia_entomophaga_d_20200529.fasta	107,449.4	1	55	96	244	0.0104	0.739	VLHWESGKPDGIINDQIR	R	W	0.997	127	25	20.9	127	0	3	1	3	2	2,077.0828	2,259.00		121591000	567	584	Empty	TRUE
1938231	N/A	chi2-GFP	20210709_C25420_002_S304493_chi2-GFP_FTHCD (F295758)	YenC2 OS=Yersinia entomophaga OX=935293 GN=PL78_03770 PE=4 SV=1	tr|A0A3S6EWV9|A0A3S6EWV9_YERET		p3553_935293_Yersinia_entomophaga_d_20200529.fasta	107,449.4	1	55	96	244	0.0104	0.739	VLQDLR	K	Y	0.5	45.8	25	43.9	17.8	0	3	0	0	2	743.441	1,437.00		10813400	328	333	Empty	FALSE	tr|A0A2D0TC51|A0A2D0TC51_YERET
1938231	N/A	chi2-GFP	20210709_C25420_002_S304493_chi2-GFP_FTHCD (F295758)	YenC2 OS=Yersinia entomophaga OX=935293 GN=PL78_03770 PE=4 SV=1	tr|A0A3S6EWV9|A0A3S6EWV9_YERET		p3553_935293_Yersinia_entomophaga_d_20200529.fasta	107,449.4	1	55	96	244	0.0104	0.739	VLTYSAAGQK	K	L	0.997	54.1	25	16.4	54.1	0	2	0	0	2	1,037.5626	1,333.50		8085700	280	289	Empty	TRUE
1938231	N/A	chi2-GFP	20210709_C25420_002_S304493_chi2-GFP_FTHCD (F295758)	YenC2 OS=Yersinia entomophaga OX=935293 GN=PL78_03770 PE=4 SV=1	tr|A0A3S6EWV9|A0A3S6EWV9_YERET		p3553_935293_Yersinia_entomophaga_d_20200529.fasta	107,449.4	1	55	96	244	0.0104	0.739	VNNDVR	R	L	0.5	45.8	25	34.3	27.5	0	1	0	0	2	716.369	563		1156080	958	963	Empty	TRUE
1938231	N/A	chi2-GFP	20210709_C25420_002_S304493_chi2-GFP_FTHCD (F295758)	YenC2 OS=Yersinia entomophaga OX=935293 GN=PL78_03770 PE=4 SV=1	tr|A0A3S6EWV9|A0A3S6EWV9_YERET		p3553_935293_Yersinia_entomophaga_d_20200529.fasta	107,449.4	1	55	96	244	0.0104	0.739	VTEECITYHQFDFR	K	G	0.997	104	25	19.5	104	0	3	1	0	2	1,787.8058	2,424.00		49536200	36	49	Empty	TRUE
1938231	N/A	chi2-GFP	20210709_C25420_002_S304493_chi2-GFP_FTHCD (F295758)	YenC2 OS=Yersinia entomophaga OX=935293 GN=PL78_03770 PE=4 SV=1	tr|A0A3S6EWV9|A0A3S6EWV9_YERET		p3553_935293_Yersinia_entomophaga_d_20200529.fasta	107,449.4	1	55	96	244	0.0104	0.739	VVPENAYR	K	Y	0.99	41.7	25	20.1	37.2	0	4	0	0	2	947.494	1,264.00		28203300	360	367	Empty	TRUE
1938231	N/A	chi2-GFP	20210709_C25420_002_S304493_chi2-GFP_FTHCD (F295758)	YenC2 OS=Yersinia entomophaga OX=935293 GN=PL78_03770 PE=4 SV=1	tr|A0A3S6EWV9|A0A3S6EWV9_YERET		p3553_935293_Yersinia_entomophaga_d_20200529.fasta	107,449.4	1	55	96	244	0.0104	0.739	WKPESSLGYYR	R	V	0.997	50	25	16.1	50	0	1	3	0	2	1,385.6848	2,000.00		21038300	835	845	Empty	TRUE
1938231	N/A	chi2-GFP	20210709_C25420_002_S304493_chi2-GFP_FTHCD (F295758)	YenC2 OS=Yersinia entomophaga OX=935293 GN=PL78_03770 PE=4 SV=1	tr|A0A3S6EWV9|A0A3S6EWV9_YERET		p3553_935293_Yersinia_entomophaga_d_20200529.fasta	107,449.4	1	55	96	244	0.0104	0.739	WLSADPAGTVDGLNLYR	R	M	0.997	150	25	22.4	150	0	5	1	0	2	1,847.9288	3,034.00		209790000	659	675	Empty	TRUE
1938231	N/A	chi2-GFP	20210709_C25420_002_S304493_chi2-GFP_FTHCD (F295758)	YenC2 OS=Yersinia entomophaga OX=935293 GN=PL78_03770 PE=4 SV=1	tr|A0A3S6EWV9|A0A3S6EWV9_YERET		p3553_935293_Yersinia_entomophaga_d_20200529.fasta	107,449.4	1	55	96	244	0.0104	0.739	YDSLYQLVSASGR	R	E	0.997	79.2	25	18	79.2	0	3	1	0	2	1,458.7223	2,777.00		19987700	368	380	Empty	TRUE
1938231	N/A	chi2-GFP	20210709_C25420_002_S304493_chi2-GFP_FTHCD (F295758)	YenC2 OS=Yersinia entomophaga OX=935293 GN=PL78_03770 PE=4 SV=1	tr|A0A3S6EWV9|A0A3S6EWV9_YERET		p3553_935293_Yersinia_entomophaga_d_20200529.fasta	107,449.4	1	55	96	244	0.0104	0.739	YEYDPVGNVLSITNDAEETR	R	F	0.997	134	25	21.3	134	0	3	1	0	2	2,285.0569	3,061.50		17341100	334	353	Empty	TRUE
1938231	N/A	chi2-GFP	20210709_C25420_002_S304493_chi2-GFP_FTHCD (F295758)	YenC2 OS=Yersinia entomophaga OX=935293 GN=PL78_03770 PE=4 SV=1	tr|A0A3S6EWV9|A0A3S6EWV9_YERET		p3553_935293_Yersinia_entomophaga_d_20200529.fasta	107,449.4	1	55	96	244	0.0104	0.739	YYQPWAGR	R	W	0.99	45.9	25	16.3	45.5	0	1	0	0	2	1,040.4948	1,950.00		252017000	651	658	Empty	FALSE	tr|A0A2D0TC51|A0A2D0TC51_YERET,tr|A0A3S6EXC9|A0A3S6EXC9_YERET
1938231	N/A	chi2-GFP	20210709_C25420_002_S304493_chi2-GFP_FTHCD (F295758)	ATP-dependent Clp protease proteolytic subunit OS=Yersinia entomophaga OX=935293 GN=clpP PE=3 SV=1	tr|A0A3S6EUX8|A0A3S6EUX8_YERET		p3553_935293_Yersinia_entomophaga_d_20200529.fasta	23,305.8	1	3	5	5	0.000212	0.251	FLSAAEAVEYGLVDEIFNR	R	R	0.997	77.7	25	17.9	77.7	0	0	1	0	2	2,143.0706	4,175.00		504695	187	205	Empty	TRUE
1938231	N/A	chi2-GFP	20210709_C25420_002_S304493_chi2-GFP_FTHCD (F295758)	ATP-dependent Clp protease proteolytic subunit OS=Yersinia entomophaga OX=935293 GN=clpP PE=3 SV=1	tr|A0A3S6EUX8|A0A3S6EUX8_YERET		p3553_935293_Yersinia_entomophaga_d_20200529.fasta	23,305.8	1	3	5	5	0.000212	0.251	HTGKPLEEIER	K	D	0.997	82.7	25	18.2	82.7	0	1	1	0	2	1,308.6908	1,241.50		3697740	170	180	Empty	TRUE
1938231	N/A	chi2-GFP	20210709_C25420_002_S304493_chi2-GFP_FTHCD (F295758)	ATP-dependent Clp protease proteolytic subunit OS=Yersinia entomophaga OX=935293 GN=clpP PE=3 SV=1	tr|A0A3S6EUX8|A0A3S6EUX8_YERET		p3553_935293_Yersinia_entomophaga_d_20200529.fasta	23,305.8	1	3	5	5	0.000212	0.251	VMIHQPLGGFQGQATDIEIHAK	R	E	0.997	55.6	25	16.5	55.6	0	0	1	1	2	2,390.2289	2,367.50		3374410	133	154	Empty	TRUE
1938231	N/A	chi2-GFP	20210709_C25420_002_S304493_chi2-GFP_FTHCD (F295758)	Toxin OS=Yersinia entomophaga OX=935293 GN=PL78_03745 PE=4 SV=1	tr|A0A3S6EWV3|A0A3S6EWV3_YERET		p3553_935293_Yersinia_entomophaga_d_20200529.fasta	129,811.3	1	81	153	1187	0.0504	0.808	AADNIKGPTQLVEHSDASYDVIELTCTNQAK	K	E	0.997	154	25	22.6	154	0	0	2	3	2	3,331.6114	2,697.00		161779000	347	377	Empty	TRUE
1938231	N/A	chi2-GFP	20210709_C25420_002_S304493_chi2-GFP_FTHCD (F295758)	Toxin OS=Yersinia entomophaga OX=935293 GN=PL78_03745 PE=4 SV=1	tr|A0A3S6EWV3|A0A3S6EWV3_YERET		p3553_935293_Yersinia_entomophaga_d_20200529.fasta	129,811.3	1	81	153	1187	0.0504	0.808	AASLLGLNPPQATNVFEIDWIR	K	R	0.997	175	25	23.9	175	0	13	11	0	2	2,425.2876	4,219.50		82266300	1092	1113	Empty	TRUE
1938231	N/A	chi2-GFP	20210709_C25420_002_S304493_chi2-GFP_FTHCD (F295758)	Toxin OS=Yersinia entomophaga OX=935293 GN=PL78_03745 PE=4 SV=1	tr|A0A3S6EWV3|A0A3S6EWV3_YERET		p3553_935293_Yersinia_entomophaga_d_20200529.fasta	129,811.3	1	81	153	1187	0.0504	0.808	AASLLGLNPPQATNVFEIDWIRR	K	L	0.994	49	25	16.1	49	0	0	1	1	2	2,581.3887	3,641.50		1897580	1092	1114	Empty	TRUE
1938231	N/A	chi2-GFP	20210709_C25420_002_S304493_chi2-GFP_FTHCD (F295758)	Toxin OS=Yersinia entomophaga OX=935293 GN=PL78_03745 PE=4 SV=1	tr|A0A3S6EWV3|A0A3S6EWV3_YERET		p3553_935293_Yersinia_entomophaga_d_20200529.fasta	129,811.3	1	81	153	1187	0.0504	0.808	ADIPKLSLDNDALYKEVTALSIVNDVLSGSAR	R	E	0.997	102	25	19.3	102	0	0	1	1	2	3,387.8009	4,129.50		2426530	189	220	Empty	TRUE
1938231	N/A	chi2-GFP	20210709_C25420_002_S304493_chi2-GFP_FTHCD (F295758)	Toxin OS=Yersinia entomophaga OX=935293 GN=PL78_03745 PE=4 SV=1	tr|A0A3S6EWV3|A0A3S6EWV3_YERET		p3553_935293_Yersinia_entomophaga_d_20200529.fasta	129,811.3	1	81	153	1187	0.0504	0.808	AGASLEELQPEADAFFINNFGLSAEDSSQLVK	K	L	0.997	139	25	21.7	139	0	0	29	2	2	3,397.6436	4,440.00		103213000	470	501	Empty	TRUE
1938231	N/A	chi2-GFP	20210709_C25420_002_S304493_chi2-GFP_FTHCD (F295758)	Toxin OS=Yersinia entomophaga OX=935293 GN=PL78_03745 PE=4 SV=1	tr|A0A3S6EWV3|A0A3S6EWV3_YERET		p3553_935293_Yersinia_entomophaga_d_20200529.fasta	129,811.3	1	81	153	1187	0.0504	0.808	AVNQILGDTHFPFTLPYSLPTQQINK	K	G	0.997	172	25	23.7	172	0	2	9	2	2	2,942.5414	3,675.00		105101000	232	257	Empty	TRUE
1938231	N/A	chi2-GFP	20210709_C25420_002_S304493_chi2-GFP_FTHCD (F295758)	Toxin OS=Yersinia entomophaga OX=935293 GN=PL78_03745 PE=4 SV=1	tr|A0A3S6EWV3|A0A3S6EWV3_YERET		p3553_935293_Yersinia_entomophaga_d_20200529.fasta	129,811.3	1	81	153	1187	0.0504	0.808	AVSMANQVLQK	K	Y	0.997	74.2	25	24.6	67.3	0	26	0	0	2	1,204.6355	1,878.50		263976000	91	101	Empty	TRUE
1938231	N/A	chi2-GFP	20210709_C25420_002_S304493_chi2-GFP_FTHCD (F295758)	Toxin OS=Yersinia entomophaga OX=935293 GN=PL78_03745 PE=4 SV=1	tr|A0A3S6EWV3|A0A3S6EWV3_YERET		p3553_935293_Yersinia_entomophaga_d_20200529.fasta	129,811.3	1	81	153	1187	0.0504	0.808	AVSMANQVLQKYRK	K	N	0.987	42.4	25	15.7	42.4	0	0	1	0	2	1,635.8999	1,808.00		1402640	91	104	Empty	TRUE
1938231	N/A	chi2-GFP	20210709_C25420_002_S304493_chi2-GFP_FTHCD (F295758)	Toxin OS=Yersinia entomophaga OX=935293 GN=PL78_03745 PE=4 SV=1	tr|A0A3S6EWV3|A0A3S6EWV3_YERET		p3553_935293_Yersinia_entomophaga_d_20200529.fasta	129,811.3	1	81	153	1187	0.0504	0.808	DFLSIILK	K	M	0.99	46.5	25	17.8	44.7	0	10	0	0	2	948.577	3,875.50		53015700	792	799	Empty	TRUE
1938231	N/A	chi2-GFP	20210709_C25420_002_S304493_chi2-GFP_FTHCD (F295758)	Toxin OS=Yersinia entomophaga OX=935293 GN=PL78_03745 PE=4 SV=1	tr|A0A3S6EWV3|A0A3S6EWV3_YERET		p3553_935293_Yersinia_entomophaga_d_20200529.fasta	129,811.3	1	81	153	1187	0.0504	0.808	EFIFLR	K	L	0.5	54.6	25	21.9	49.1	0	20	0	0	2	824.466	3,222.50		191476000	1001	1006	Empty	TRUE
1938231	N/A	chi2-GFP	20210709_C25420_002_S304493_chi2-GFP_FTHCD (F295758)	Toxin OS=Yersinia entomophaga OX=935293 GN=PL78_03745 PE=4 SV=1	tr|A0A3S6EWV3|A0A3S6EWV3_YERET		p3553_935293_Yersinia_entomophaga_d_20200529.fasta	129,811.3	1	81	153	1187	0.0504	0.808	EGVGEAVMAALK	K	A	0.997	94.8	25	29.5	84.2	0	48	1	0	2	1,174.6137	3,611.00		212670000	1145	1156	Empty	TRUE
1938231	N/A	chi2-GFP	20210709_C25420_002_S304493_chi2-GFP_FTHCD (F295758)	Toxin OS=Yersinia entomophaga OX=935293 GN=PL78_03745 PE=4 SV=1	tr|A0A3S6EWV3|A0A3S6EWV3_YERET		p3553_935293_Yersinia_entomophaga_d_20200529.fasta	129,811.3	1	81	153	1187	0.0504	0.808	EGVGEAVMAALKAQGDSDNV	K	-	0.997	58.1	25	16.6	58.1	0	1	0	0	2	1,960.9282	3,069.00		732210	1145	1164	Empty	TRUE
1938231	N/A	chi2-GFP	20210709_C25420_002_S304493_chi2-GFP_FTHCD (F295758)	Toxin OS=Yersinia entomophaga OX=935293 GN=PL78_03745 PE=4 SV=1	tr|A0A3S6EWV3|A0A3S6EWV3_YERET		p3553_935293_Yersinia_entomophaga_d_20200529.fasta	129,811.3	1	81	153	1187	0.0504	0.808	EIQSLSNFR	R	L	0.997	42.7	25	19.2	39.2	0	9	0	0	2	1,093.5636	2,189.00		59580100	578	586	Empty	TRUE
1938231	N/A	chi2-GFP	20210709_C25420_002_S304493_chi2-GFP_FTHCD (F295758)	Toxin OS=Yersinia entomophaga OX=935293 GN=PL78_03745 PE=4 SV=1	tr|A0A3S6EWV3|A0A3S6EWV3_YERET		p3553_935293_Yersinia_entomophaga_d_20200529.fasta	129,811.3	1	81	153	1187	0.0504	0.808	ENVSSETMVSRPFLTMTYR	R	I	0.997	122	25	20.7	122	0	6	16	0	2	2,248.0736	2,647.50		732227000	446	464	Empty	TRUE
1938231	N/A	chi2-GFP	20210709_C25420_002_S304493_chi2-GFP_FTHCD (F295758)	Toxin OS=Yersinia entomophaga OX=935293 GN=PL78_03745 PE=4 SV=1	tr|A0A3S6EWV3|A0A3S6EWV3_YERET		p3553_935293_Yersinia_entomophaga_d_20200529.fasta	129,811.3	1	81	153	1187	0.0504	0.808	EQLFDQPFILDGGSFTYLDAK	R	G	0.997	175	25	23.9	175	0	35	15	0	2	2,404.1711	4,247.50		205655000	677	697	Empty	TRUE
1938231	N/A	chi2-GFP	20210709_C25420_002_S304493_chi2-GFP_FTHCD (F295758)	Toxin OS=Yersinia entomophaga OX=935293 GN=PL78_03745 PE=4 SV=1	tr|A0A3S6EWV3|A0A3S6EWV3_YERET		p3553_935293_Yersinia_entomophaga_d_20200529.fasta	129,811.3	1	81	153	1187	0.0504	0.808	EVTALSIVNDVLSGSAR	K	E	0.997	114	25	20.1	114	0	32	4	0	2	1,730.9283	4,410.00		593911000	204	220	Empty	TRUE
1938231	N/A	chi2-GFP	20210709_C25420_002_S304493_chi2-GFP_FTHCD (F295758)	Toxin OS=Yersinia entomophaga OX=935293 GN=PL78_03745 PE=4 SV=1	tr|A0A3S6EWV3|A0A3S6EWV3_YERET		p3553_935293_Yersinia_entomophaga_d_20200529.fasta	129,811.3	1	81	153	1187	0.0504	0.808	EYIDQSGQADK	R	A	0.997	72.3	25	17.5	72.3	0	7	0	0	2	1,253.5646	1,311.00		366445000	221	231	Empty	TRUE
1938231	N/A	chi2-GFP	20210709_C25420_002_S304493_chi2-GFP_FTHCD (F295758)	Toxin OS=Yersinia entomophaga OX=935293 GN=PL78_03745 PE=4 SV=1	tr|A0A3S6EWV3|A0A3S6EWV3_YERET		p3553_935293_Yersinia_entomophaga_d_20200529.fasta	129,811.3	1	81	153	1187	0.0504	0.808	EYIDQSGQADKAVNQILGDTHFPFTLPYSLPTQQINK	R	G	0.997	102	25	19.4	102	0	0	1	1	2	4,177.0882	3,694.50		9784780	221	257	Empty	TRUE
1938231	N/A	chi2-GFP	20210709_C25420_002_S304493_chi2-GFP_FTHCD (F295758)	Toxin OS=Yersinia entomophaga OX=935293 GN=PL78_03745 PE=4 SV=1	tr|A0A3S6EWV3|A0A3S6EWV3_YERET		p3553_935293_Yersinia_entomophaga_d_20200529.fasta	129,811.3	1	81	153	1187	0.0504	0.808	FIKRHDESLLGNGAVIFDK	R	A	0.997	93.8	25	18.9	93.8	0	1	1	1	2	2,159.1610	2,321.00		17042600	72	90	Empty	TRUE
1938231	N/A	chi2-GFP	20210709_C25420_002_S304493_chi2-GFP_FTHCD (F295758)	Toxin OS=Yersinia entomophaga OX=935293 GN=PL78_03745 PE=4 SV=1	tr|A0A3S6EWV3|A0A3S6EWV3_YERET		p3553_935293_Yersinia_entomophaga_d_20200529.fasta	129,811.3	1	81	153	1187	0.0504	0.808	FIQSVELDGSNQAR	K	K	0.997	103	25	19.5	103	0	60	2	0	2	1,563.7762	3,650.50		435144000	169	182	Empty	TRUE
1938231	N/A	chi2-GFP	20210709_C25420_002_S304493_chi2-GFP_FTHCD (F295758)	Toxin OS=Yersinia entomophaga OX=935293 GN=PL78_03745 PE=4 SV=1	tr|A0A3S6EWV3|A0A3S6EWV3_YERET		p3553_935293_Yersinia_entomophaga_d_20200529.fasta	129,811.3	1	81	153	1187	0.0504	0.808	GENIITYQR	R	T	0.997	47	25	15.9	47	0	3	0	0	2	1,093.5637	1,668.00		19179900	386	394	Empty	TRUE
1938231	N/A	chi2-GFP	20210709_C25420_002_S304493_chi2-GFP_FTHCD (F295758)	Toxin OS=Yersinia entomophaga OX=935293 GN=PL78_03745 PE=4 SV=1	tr|A0A3S6EWV3|A0A3S6EWV3_YERET		p3553_935293_Yersinia_entomophaga_d_20200529.fasta	129,811.3	1	81	153	1187	0.0504	0.808	GIANGLSENVCLTTDDFQR	K	Q	0.997	147	25	22.2	147	0	54	2	0	2	2,052.9657	3,993.50		118309000	840	858	Empty	TRUE
1938231	N/A	chi2-GFP	20210709_C25420_002_S304493_chi2-GFP_FTHCD (F295758)	Toxin OS=Yersinia entomophaga OX=935293 GN=PL78_03745 PE=4 SV=1	tr|A0A3S6EWV3|A0A3S6EWV3_YERET		p3553_935293_Yersinia_entomophaga_d_20200529.fasta	129,811.3	1	81	153	1187	0.0504	0.808	GLGASNIELGTVIQR	K	V	0.997	122	25	26.4	116	0	45	1	0	2	1,527.8491	3,942.00		151686000	258	272	Empty	TRUE
1938231	N/A	chi2-GFP	20210709_C25420_002_S304493_chi2-GFP_FTHCD (F295758)	Toxin OS=Yersinia entomophaga OX=935293 GN=PL78_03745 PE=4 SV=1	tr|A0A3S6EWV3|A0A3S6EWV3_YERET		p3553_935293_Yersinia_entomophaga_d_20200529.fasta	129,811.3	1	81	153	1187	0.0504	0.808	GPTQLVEHSDASYDVIELTCTNQAK	K	E	0.997	148	25	22.3	148	0	2	9	1	2	2,719.2882	2,738.00		69427000	353	377	Empty	TRUE
1938231	N/A	chi2-GFP	20210709_C25420_002_S304493_chi2-GFP_FTHCD (F295758)	Toxin OS=Yersinia entomophaga OX=935293 GN=PL78_03745 PE=4 SV=1	tr|A0A3S6EWV3|A0A3S6EWV3_YERET		p3553_935293_Yersinia_entomophaga_d_20200529.fasta	129,811.3	1	81	153	1187	0.0504	0.808	GPYFANMDIYAAEWVR	K	E	0.997	101	25	19.3	101	0	41	2	0	2	1,902.8843	4,180.00		149115000	430	445	Empty	TRUE
1938231	N/A	chi2-GFP	20210709_C25420_002_S304493_chi2-GFP_FTHCD (F295758)	Toxin OS=Yersinia entomophaga OX=935293 GN=PL78_03745 PE=4 SV=1	tr|A0A3S6EWV3|A0A3S6EWV3_YERET		p3553_935293_Yersinia_entomophaga_d_20200529.fasta	129,811.3	1	81	153	1187	0.0504	0.808	HDESLLGNGAVIFDK	R	A	0.997	146	25	22.1	146	0	4	4	0	2	1,614.8124	2,658.50		94916400	76	90	Empty	TRUE
1938231	N/A	chi2-GFP	20210709_C25420_002_S304493_chi2-GFP_FTHCD (F295758)	Toxin OS=Yersinia entomophaga OX=935293 GN=PL78_03745 PE=4 SV=1	tr|A0A3S6EWV3|A0A3S6EWV3_YERET		p3553_935293_Yersinia_entomophaga_d_20200529.fasta	129,811.3	1	81	153	1187	0.0504	0.808	HDESLLGNGAVIFDKAVSMANQVLQK	R	Y	0.997	120	25	20.5	120	0	0	0	1	2	2,784.4351	4,073.00		809821	76	101	Empty	TRUE
1938231	N/A	chi2-GFP	20210709_C25420_002_S304493_chi2-GFP_FTHCD (F295758)	Toxin OS=Yersinia entomophaga OX=935293 GN=PL78_03745 PE=4 SV=1	tr|A0A3S6EWV3|A0A3S6EWV3_YERET		p3553_935293_Yersinia_entomophaga_d_20200529.fasta	129,811.3	1	81	153	1187	0.0504	0.808	HGYIVK	R	A	0.5	25.6	25	25.4	14.8	0	2	0	0	2	716.409	3,118.00		24827700	341	346	Empty	TRUE
1938231	N/A	chi2-GFP	20210709_C25420_002_S304493_chi2-GFP_FTHCD (F295758)	Toxin OS=Yersinia entomophaga OX=935293 GN=PL78_03745 PE=4 SV=1	tr|A0A3S6EWV3|A0A3S6EWV3_YERET		p3553_935293_Yersinia_entomophaga_d_20200529.fasta	129,811.3	1	81	153	1187	0.0504	0.808	HLNLQYK	R	I	0.9	45.6	25	15.8	45.6	0	19	0	0	2	915.505	1,765.00		754336000	639	645	Empty	TRUE
1938231	N/A	chi2-GFP	20210709_C25420_002_S304493_chi2-GFP_FTHCD (F295758)	Toxin OS=Yersinia entomophaga OX=935293 GN=PL78_03745 PE=4 SV=1	tr|A0A3S6EWV3|A0A3S6EWV3_YERET		p3553_935293_Yersinia_entomophaga_d_20200529.fasta	129,811.3	1	81	153	1187	0.0504	0.808	IEPEITVLSSASK	K	S	0.997	90	25	18.6	90	0	4	0	0	2	1,373.7523	2,460.50		93132200	27	39	Empty	TRUE
1938231	N/A	chi2-GFP	20210709_C25420_002_S304493_chi2-GFP_FTHCD (F295758)	Toxin OS=Yersinia entomophaga OX=935293 GN=PL78_03745 PE=4 SV=1	tr|A0A3S6EWV3|A0A3S6EWV3_YERET		p3553_935293_Yersinia_entomophaga_d_20200529.fasta	129,811.3	1	81	153	1187	0.0504	0.808	IQSIGVSNDNNTLSIIVQILIQAK	K	N	0.997	209	25	26.1	209	0	1	7	0	2	2,581.4562	4,430.00		8523900	901	924	Empty	TRUE
1938231	N/A	chi2-GFP	20210709_C25420_002_S304493_chi2-GFP_FTHCD (F295758)	Toxin OS=Yersinia entomophaga OX=935293 GN=PL78_03745 PE=4 SV=1	tr|A0A3S6EWV3|A0A3S6EWV3_YERET		p3553_935293_Yersinia_entomophaga_d_20200529.fasta	129,811.3	1	81	153	1187	0.0504	0.808	ITPEIFSSWLYQLTPFAVSGEIAFFDR	K	I	0.997	73.9	25	17.6	73.9	0	0	1	0	2	3,134.5875	4,357.00		316974	646	672	Empty	TRUE
1938231	N/A	chi2-GFP	20210709_C25420_002_S304493_chi2-GFP_FTHCD (F295758)	Toxin OS=Yersinia entomophaga OX=935293 GN=PL78_03745 PE=4 SV=1	tr|A0A3S6EWV3|A0A3S6EWV3_YERET		p3553_935293_Yersinia_entomophaga_d_20200529.fasta	129,811.3	1	81	153	1187	0.0504	0.808	KTEAEK	K	T	0.5	39.7	25	24.7	30.5	0	1	0	0	2	705.378	153		383509	1060	1065	Empty	TRUE
1938231	N/A	chi2-GFP	20210709_C25420_002_S304493_chi2-GFP_FTHCD (F295758)	Toxin OS=Yersinia entomophaga OX=935293 GN=PL78_03745 PE=4 SV=1	tr|A0A3S6EWV3|A0A3S6EWV3_YERET		p3553_935293_Yersinia_entomophaga_d_20200529.fasta	129,811.3	1	81	153	1187	0.0504	0.808	LAVVPTNNMVTFFK	R	G	0.997	86	25	18.4	86	0	21	1	0	2	1,580.8505	3,257.00		207099000	826	839	Empty	TRUE
1938231	N/A	chi2-GFP	20210709_C25420_002_S304493_chi2-GFP_FTHCD (F295758)	Toxin OS=Yersinia entomophaga OX=935293 GN=PL78_03745 PE=4 SV=1	tr|A0A3S6EWV3|A0A3S6EWV3_YERET		p3553_935293_Yersinia_entomophaga_d_20200529.fasta	129,811.3	1	81	153	1187	0.0504	0.808	LNKEFIFLR	K	L	0.997	71.1	25	17.4	71.1	0	1	2	0	2	1,179.6885	2,508.00		184835000	998	1006	Empty	TRUE
1938231	N/A	chi2-GFP	20210709_C25420_002_S304493_chi2-GFP_FTHCD (F295758)	Toxin OS=Yersinia entomophaga OX=935293 GN=PL78_03745 PE=4 SV=1	tr|A0A3S6EWV3|A0A3S6EWV3_YERET		p3553_935293_Yersinia_entomophaga_d_20200529.fasta	129,811.3	1	81	153	1187	0.0504	0.808	LNRFIR	R	L	0.411	13.3	25	17	10.1	0	1	0	0	2	818.5	1,335.00		6735630	590	595	Empty	TRUE
1938231	N/A	chi2-GFP	20210709_C25420_002_S304493_chi2-GFP_FTHCD (F295758)	Toxin OS=Yersinia entomophaga OX=935293 GN=PL78_03745 PE=4 SV=1	tr|A0A3S6EWV3|A0A3S6EWV3_YERET		p3553_935293_Yersinia_entomophaga_d_20200529.fasta	129,811.3	1	81	153	1187	0.0504	0.808	LPEYNQLFPEPWDNFCRPGAIEALDSPASYLLDLYK	K	F	0.997	80.9	25	18.1	80.9	0	0	1	1	2	4,185.0318	4,255.00		156063000	133	168	Empty	TRUE
1938231	N/A	chi2-GFP	20210709_C25420_002_S304493_chi2-GFP_FTHCD (F295758)	Toxin OS=Yersinia entomophaga OX=935293 GN=PL78_03745 PE=4 SV=1	tr|A0A3S6EWV3|A0A3S6EWV3_YERET		p3553_935293_Yersinia_entomophaga_d_20200529.fasta	129,811.3	1	81	153	1187	0.0504	0.808	LRGENIITYQR	K	T	0.997	52.7	25	16.3	52.7	0	3	3	0	2	1,362.7489	1,670.00		597033000	384	394	Empty	TRUE
1938231	N/A	chi2-GFP	20210709_C25420_002_S304493_chi2-GFP_FTHCD (F295758)	Toxin OS=Yersinia entomophaga OX=935293 GN=PL78_03745 PE=4 SV=1	tr|A0A3S6EWV3|A0A3S6EWV3_YERET		p3553_935293_Yersinia_entomophaga_d_20200529.fasta	129,811.3	1	81	153	1187	0.0504	0.808	LSELTYSLLIYTQLINSLK	K	L	0.997	127	25	20.9	127	0	3	1	0	2	2,212.2477	4,308.00		18842500	979	997	Empty	TRUE
1938231	N/A	chi2-GFP	20210709_C25420_002_S304493_chi2-GFP_FTHCD (F295758)	Toxin OS=Yersinia entomophaga OX=935293 GN=PL78_03745 PE=4 SV=1	tr|A0A3S6EWV3|A0A3S6EWV3_YERET		p3553_935293_Yersinia_entomophaga_d_20200529.fasta	129,811.3	1	81	153	1187	0.0504	0.808	LSELTYSLLIYTQLINSLKLNK	K	E	0.997	96.4	25	19	96.4	0	0	1	0	2	2,567.4697	4,251.00		1123500	979	1000	Empty	TRUE
1938231	N/A	chi2-GFP	20210709_C25420_002_S304493_chi2-GFP_FTHCD (F295758)	Toxin OS=Yersinia entomophaga OX=935293 GN=PL78_03745 PE=4 SV=1	tr|A0A3S6EWV3|A0A3S6EWV3_YERET		p3553_935293_Yersinia_entomophaga_d_20200529.fasta	129,811.3	1	81	153	1187	0.0504	0.808	LSLDNDALYK	K	E	0.997	68.2	25	17.3	68.2	0	19	0	0	2	1,151.5944	4,636.00		118459000	194	203	Empty	TRUE
1938231	N/A	chi2-GFP	20210709_C25420_002_S304493_chi2-GFP_FTHCD (F295758)	Toxin OS=Yersinia entomophaga OX=935293 GN=PL78_03745 PE=4 SV=1	tr|A0A3S6EWV3|A0A3S6EWV3_YERET		p3553_935293_Yersinia_entomophaga_d_20200529.fasta	129,811.3	1	81	153	1187	0.0504	0.808	LSLDNDALYKEVTALSIVNDVLSGSAR	K	E	0.997	130	25	21.1	130	0	1	1	0	2	2,863.5049	4,195.50		4171510	194	220	Empty	TRUE
1938231	N/A	chi2-GFP	20210709_C25420_002_S304493_chi2-GFP_FTHCD (F295758)	Toxin OS=Yersinia entomophaga OX=935293 GN=PL78_03745 PE=4 SV=1	tr|A0A3S6EWV3|A0A3S6EWV3_YERET		p3553_935293_Yersinia_entomophaga_d_20200529.fasta	129,811.3	1	81	153	1187	0.0504	0.808	LSTQLSLPEIYLITCYQDWVVNANK	K	N	0.997	114	25	20.1	114	0	1	1	0	2	2,911.4912	4,287.50		18819500	1020	1044	Empty	TRUE
1938231	N/A	chi2-GFP	20210709_C25420_002_S304493_chi2-GFP_FTHCD (F295758)	Toxin OS=Yersinia entomophaga OX=935293 GN=PL78_03745 PE=4 SV=1	tr|A0A3S6EWV3|A0A3S6EWV3_YERET		p3553_935293_Yersinia_entomophaga_d_20200529.fasta	129,811.3	1	81	153	1187	0.0504	0.808	LSTQLSLPEIYLITCYQDWVVNANKNEDSIHEYLEFANIKK	K	T	0.986	113	25	20.1	113	0	0	0	0	2	4,842.4338	4,240.00		3010560	1020	1060	Empty	TRUE
1938231	N/A	chi2-GFP	20210709_C25420_002_S304493_chi2-GFP_FTHCD (F295758)	Toxin OS=Yersinia entomophaga OX=935293 GN=PL78_03745 PE=4 SV=1	tr|A0A3S6EWV3|A0A3S6EWV3_YERET		p3553_935293_Yersinia_entomophaga_d_20200529.fasta	129,811.3	1	81	153	1187	0.0504	0.808	LTFVAEDNPSLGNLDK	K	G	0.997	116	25	20.3	116	0	5	1	0	2	1,732.8754	2,645.50		330419000	414	429	Empty	TRUE
1938231	N/A	chi2-GFP	20210709_C25420_002_S304493_chi2-GFP_FTHCD (F295758)	Toxin OS=Yersinia entomophaga OX=935293 GN=PL78_03745 PE=4 SV=1	tr|A0A3S6EWV3|A0A3S6EWV3_YERET		p3553_935293_Yersinia_entomophaga_d_20200529.fasta	129,811.3	1	81	153	1187	0.0504	0.808	LTFVAEDNPSLGNLDKGPYFANMDIYAAEWVR	K	E	0.997	240	25	28	240	0	0	24	1	2	3,616.7419	4,205.00		61639600	414	445	Empty	TRUE
1938231	N/A	chi2-GFP	20210709_C25420_002_S304493_chi2-GFP_FTHCD (F295758)	Toxin OS=Yersinia entomophaga OX=935293 GN=PL78_03745 PE=4 SV=1	tr|A0A3S6EWV3|A0A3S6EWV3_YERET		p3553_935293_Yersinia_entomophaga_d_20200529.fasta	129,811.3	1	81	153	1187	0.0504	0.808	LTQPNWLGLTQPK	R	L	0.997	79.2	25	17.9	79.2	0	17	2	0	2	1,495.8270	4,481.00		504108000	1007	1019	Empty	TRUE
1938231	N/A	chi2-GFP	20210709_C25420_002_S304493_chi2-GFP_FTHCD (F295758)	Toxin OS=Yersinia entomophaga OX=935293 GN=PL78_03745 PE=4 SV=1	tr|A0A3S6EWV3|A0A3S6EWV3_YERET		p3553_935293_Yersinia_entomophaga_d_20200529.fasta	129,811.3	1	81	153	1187	0.0504	0.808	LVAFGDQTGSK	K	A	0.997	67.6	25	17.2	67.6	0	15	0	0	2	1,122.5791	1,990.00		224152000	502	512	Empty	TRUE
1938231	N/A	chi2-GFP	20210709_C25420_002_S304493_chi2-GFP_FTHCD (F295758)	Toxin OS=Yersinia entomophaga OX=935293 GN=PL78_03745 PE=4 SV=1	tr|A0A3S6EWV3|A0A3S6EWV3_YERET		p3553_935293_Yersinia_entomophaga_d_20200529.fasta	129,811.3	1	81	153	1187	0.0504	0.808	LVSIPQTFGLSTEDGLILMNILTDEMGYLAK	R	Q	0.997	96.2	25	19	96.2	0	0	4	1	2	3,382.7530	4,362.00		405333000	749	779	Empty	TRUE
1938231	N/A	chi2-GFP	20210709_C25420_002_S304493_chi2-GFP_FTHCD (F295758)	Toxin OS=Yersinia entomophaga OX=935293 GN=PL78_03745 PE=4 SV=1	tr|A0A3S6EWV3|A0A3S6EWV3_YERET		p3553_935293_Yersinia_entomophaga_d_20200529.fasta	129,811.3	1	81	153	1187	0.0504	0.808	MDKYNNYSNVIK	-	N	0.997	92.7	25	28	83.5	0	1	2	0	2	1,488.7151	1,609.00		8555060	1	12	Empty	TRUE
1938231	N/A	chi2-GFP	20210709_C25420_002_S304493_chi2-GFP_FTHCD (F295758)	Toxin OS=Yersinia entomophaga OX=935293 GN=PL78_03745 PE=4 SV=1	tr|A0A3S6EWV3|A0A3S6EWV3_YERET		p3553_935293_Yersinia_entomophaga_d_20200529.fasta	129,811.3	1	81	153	1187	0.0504	0.808	MEALSAWLTK	K	N	0.997	88.6	25	19	88.2	0	25	0	0	2	1,165.5923	3,210.00		151706000	800	809	Empty	TRUE
1938231	N/A	chi2-GFP	20210709_C25420_002_S304493_chi2-GFP_FTHCD (F295758)	Toxin OS=Yersinia entomophaga OX=935293 GN=PL78_03745 PE=4 SV=1	tr|A0A3S6EWV3|A0A3S6EWV3_YERET		p3553_935293_Yersinia_entomophaga_d_20200529.fasta	129,811.3	1	81	153	1187	0.0504	0.808	MVPFDNSSPFSR	R	Q	0.997	78.2	25	17.9	78.2	0	18	1	0	2	1,383.6361	2,609.00		842819000	399	410	Empty	TRUE
1938231	N/A	chi2-GFP	20210709_C25420_002_S304493_chi2-GFP_FTHCD (F295758)	Toxin OS=Yersinia entomophaga OX=935293 GN=PL78_03745 PE=4 SV=1	tr|A0A3S6EWV3|A0A3S6EWV3_YERET		p3553_935293_Yersinia_entomophaga_d_20200529.fasta	129,811.3	1	81	153	1187	0.0504	0.808	NAMTIIR	R	A	0.9	52.5	25	27.6	41.2	0	18	0	0	2	834.45	1,722.00		647900000	566	572	Empty	TRUE
1938231	N/A	chi2-GFP	20210709_C25420_002_S304493_chi2-GFP_FTHCD (F295758)	Toxin OS=Yersinia entomophaga OX=935293 GN=PL78_03745 PE=4 SV=1	tr|A0A3S6EWV3|A0A3S6EWV3_YERET		p3553_935293_Yersinia_entomophaga_d_20200529.fasta	129,811.3	1	81	153	1187	0.0504	0.808	NAQENLLSQTISAEYGVER	K	S	0.997	152	25	22.5	152	0	46	43	0	2	2,122.0411	4,147.00		459131000	925	943	Empty	TRUE
1938231	N/A	chi2-GFP	20210709_C25420_002_S304493_chi2-GFP_FTHCD (F295758)	Toxin OS=Yersinia entomophaga OX=935293 GN=PL78_03745 PE=4 SV=1	tr|A0A3S6EWV3|A0A3S6EWV3_YERET		p3553_935293_Yersinia_entomophaga_d_20200529.fasta	129,811.3	1	81	153	1187	0.0504	0.808	NEDSIHEYLEFANIK	K	K	0.997	125	25	20.8	125	0	4	1	0	2	1,821.8654	2,797.00		127785000	1045	1059	Empty	TRUE
1938231	N/A	chi2-GFP	20210709_C25420_002_S304493_chi2-GFP_FTHCD (F295758)	Toxin OS=Yersinia entomophaga OX=935293 GN=PL78_03745 PE=4 SV=1	tr|A0A3S6EWV3|A0A3S6EWV3_YERET		p3553_935293_Yersinia_entomophaga_d_20200529.fasta	129,811.3	1	81	153	1187	0.0504	0.808	NEDSIHEYLEFANIKK	K	T	0.997	63.6	25	17	63.6	0	0	1	3	2	1,949.9604	2,489.50		70216600	1045	1060	Empty	TRUE
1938231	N/A	chi2-GFP	20210709_C25420_002_S304493_chi2-GFP_FTHCD (F295758)	Toxin OS=Yersinia entomophaga OX=935293 GN=PL78_03745 PE=4 SV=1	tr|A0A3S6EWV3|A0A3S6EWV3_YERET		p3553_935293_Yersinia_entomophaga_d_20200529.fasta	129,811.3	1	81	153	1187	0.0504	0.808	NKSSISPLLAAAAK	K	I	0.997	53.8	25	16.4	53.8	0	1	0	0	2	1,370.8002	2,080.00		6273340	13	26	Empty	TRUE
1938231	N/A	chi2-GFP	20210709_C25420_002_S304493_chi2-GFP_FTHCD (F295758)	Toxin OS=Yersinia entomophaga OX=935293 GN=PL78_03745 PE=4 SV=1	tr|A0A3S6EWV3|A0A3S6EWV3_YERET		p3553_935293_Yersinia_entomophaga_d_20200529.fasta	129,811.3	1	81	153	1187	0.0504	0.808	NNLTPASLALLLGVTR	K	L	0.997	116	25	20.3	116	0	24	5	0	2	1,652.9695	4,199.00		324500000	810	825	Empty	TRUE
1938231	N/A	chi2-GFP	20210709_C25420_002_S304493_chi2-GFP_FTHCD (F295758)	Toxin OS=Yersinia entomophaga OX=935293 GN=PL78_03745 PE=4 SV=1	tr|A0A3S6EWV3|A0A3S6EWV3_YERET		p3553_935293_Yersinia_entomophaga_d_20200529.fasta	129,811.3	1	81	153	1187	0.0504	0.808	QELEGADWWTLLSTNQVIDDMGLVLDIHPVWGK	R	S	0.997	142	25	21.9	142	0	0	11	2	2	3,778.8791	4,472.00		63763200	859	891	Empty	TRUE
1938231	N/A	chi2-GFP	20210709_C25420_002_S304493_chi2-GFP_FTHCD (F295758)	Toxin OS=Yersinia entomophaga OX=935293 GN=PL78_03745 PE=4 SV=1	tr|A0A3S6EWV3|A0A3S6EWV3_YERET		p3553_935293_Yersinia_entomophaga_d_20200529.fasta	129,811.3	1	81	153	1187	0.0504	0.808	QPAFDDK	K	Q	0.9	27.7	25	16.7	25.8	0	1	0	0	2	820.384	1,092.00		12310100	780	786	Empty	TRUE
1938231	N/A	chi2-GFP	20210709_C25420_002_S304493_chi2-GFP_FTHCD (F295758)	Toxin OS=Yersinia entomophaga OX=935293 GN=PL78_03745 PE=4 SV=1	tr|A0A3S6EWV3|A0A3S6EWV3_YERET		p3553_935293_Yersinia_entomophaga_d_20200529.fasta	129,811.3	1	81	153	1187	0.0504	0.808	QPAFDDKQTQDK	K	D	0.997	84.9	25	23.9	79.3	0	1	1	0	2	1,420.6706	1,027.50		33615600	780	791	Empty	TRUE
1938231	N/A	chi2-GFP	20210709_C25420_002_S304493_chi2-GFP_FTHCD (F295758)	Toxin OS=Yersinia entomophaga OX=935293 GN=PL78_03745 PE=4 SV=1	tr|A0A3S6EWV3|A0A3S6EWV3_YERET		p3553_935293_Yersinia_entomophaga_d_20200529.fasta	129,811.3	1	81	153	1187	0.0504	0.808	QPAFDDKQTQDKDFLSIILK	K	M	0.997	129	25	21.1	129	0	1	2	2	2	2,350.2294	3,083.00		54864200	780	799	Empty	TRUE
1938231	N/A	chi2-GFP	20210709_C25420_002_S304493_chi2-GFP_FTHCD (F295758)	Toxin OS=Yersinia entomophaga OX=935293 GN=PL78_03745 PE=4 SV=1	tr|A0A3S6EWV3|A0A3S6EWV3_YERET		p3553_935293_Yersinia_entomophaga_d_20200529.fasta	129,811.3	1	81	153	1187	0.0504	0.808	QTQDKDFLSIILK	K	M	0.997	107	25	22.4	104	0	4	6	0	2	1,548.8635	3,190.50		152691000	787	799	Empty	TRUE
1938231	N/A	chi2-GFP	20210709_C25420_002_S304493_chi2-GFP_FTHCD (F295758)	Toxin OS=Yersinia entomophaga OX=935293 GN=PL78_03745 PE=4 SV=1	tr|A0A3S6EWV3|A0A3S6EWV3_YERET		p3553_935293_Yersinia_entomophaga_d_20200529.fasta	129,811.3	1	81	153	1187	0.0504	0.808	RADIPK	R	L	0.5	27.6	25	24.2	18.1	0	2	0	0	2	699.415	939		10960800	188	193	Empty	TRUE
1938231	N/A	chi2-GFP	20210709_C25420_002_S304493_chi2-GFP_FTHCD (F295758)	Toxin OS=Yersinia entomophaga OX=935293 GN=PL78_03745 PE=4 SV=1	tr|A0A3S6EWV3|A0A3S6EWV3_YERET		p3553_935293_Yersinia_entomophaga_d_20200529.fasta	129,811.3	1	81	153	1187	0.0504	0.808	RHDESLLGNGAVIFDK	K	A	0.997	104	25	33	90.1	0	3	6	3	2	1,770.9135	2,458.00		293767000	75	90	Empty	TRUE
1938231	N/A	chi2-GFP	20210709_C25420_002_S304493_chi2-GFP_FTHCD (F295758)	Toxin OS=Yersinia entomophaga OX=935293 GN=PL78_03745 PE=4 SV=1	tr|A0A3S6EWV3|A0A3S6EWV3_YERET		p3553_935293_Yersinia_entomophaga_d_20200529.fasta	129,811.3	1	81	153	1187	0.0504	0.808	RHDESLLGNGAVIFDKAVSMANQVLQK	K	Y	0.997	123	25	20.7	123	0	0	0	1	2	2,940.5362	3,856.00		625720	75	101	Empty	TRUE
1938231	N/A	chi2-GFP	20210709_C25420_002_S304493_chi2-GFP_FTHCD (F295758)	Toxin OS=Yersinia entomophaga OX=935293 GN=PL78_03745 PE=4 SV=1	tr|A0A3S6EWV3|A0A3S6EWV3_YERET		p3553_935293_Yersinia_entomophaga_d_20200529.fasta	129,811.3	1	81	153	1187	0.0504	0.808	RLQTLSEK	R	T	0.99	40.5	25	32.6	23.5	0	3	0	0	2	974.563	1,123.00		3060270	1114	1121	Empty	TRUE
1938231	N/A	chi2-GFP	20210709_C25420_002_S304493_chi2-GFP_FTHCD (F295758)	Toxin OS=Yersinia entomophaga OX=935293 GN=PL78_03745 PE=4 SV=1	tr|A0A3S6EWV3|A0A3S6EWV3_YERET		p3553_935293_Yersinia_entomophaga_d_20200529.fasta	129,811.3	1	81	153	1187	0.0504	0.808	SDEEMLMEK	K	I	0.997	75.7	25	17.7	75.7	0	31	0	0	2	1,111.4647	1,607.00		175523000	892	900	Empty	TRUE
1938231	N/A	chi2-GFP	20210709_C25420_002_S304493_chi2-GFP_FTHCD (F295758)	Toxin OS=Yersinia entomophaga OX=935293 GN=PL78_03745 PE=4 SV=1	tr|A0A3S6EWV3|A0A3S6EWV3_YERET		p3553_935293_Yersinia_entomophaga_d_20200529.fasta	129,811.3	1	81	153	1187	0.0504	0.808	SFEVVSSLYR	R	L	0.997	84.2	25	18.3	84.2	0	35	0	0	2	1,186.6101	3,890.00		430898000	739	748	Empty	TRUE
1938231	N/A	chi2-GFP	20210709_C25420_002_S304493_chi2-GFP_FTHCD (F295758)	Toxin OS=Yersinia entomophaga OX=935293 GN=PL78_03745 PE=4 SV=1	tr|A0A3S6EWV3|A0A3S6EWV3_YERET		p3553_935293_Yersinia_entomophaga_d_20200529.fasta	129,811.3	1	81	153	1187	0.0504	0.808	SIFDIAK	R	V	0.9	40.5	25	20.8	35.2	0	9	0	0	2	793.446	2,584.00		289844000	60	66	Empty	TRUE
1938231	N/A	chi2-GFP	20210709_C25420_002_S304493_chi2-GFP_FTHCD (F295758)	Toxin OS=Yersinia entomophaga OX=935293 GN=PL78_03745 PE=4 SV=1	tr|A0A3S6EWV3|A0A3S6EWV3_YERET		p3553_935293_Yersinia_entomophaga_d_20200529.fasta	129,811.3	1	81	153	1187	0.0504	0.808	SNSPLVPQTSSSTDASSESQTNK	K	L	0.997	101	25	19.3	101	0	3	2	0	2	2,352.0797	1,557.00		31120300	110	132	Empty	TRUE
1938231	N/A	chi2-GFP	20210709_C25420_002_S304493_chi2-GFP_FTHCD (F295758)	Toxin OS=Yersinia entomophaga OX=935293 GN=PL78_03745 PE=4 SV=1	tr|A0A3S6EWV3|A0A3S6EWV3_YERET		p3553_935293_Yersinia_entomophaga_d_20200529.fasta	129,811.3	1	81	153	1187	0.0504	0.808	SQYSQSLADTLLGLGYR	R	S	0.997	123	25	20.7	123	0	17	4	0	2	1,871.9499	3,560.00		371539000	43	59	Empty	TRUE
1938231	N/A	chi2-GFP	20210709_C25420_002_S304493_chi2-GFP_FTHCD (F295758)	Toxin OS=Yersinia entomophaga OX=935293 GN=PL78_03745 PE=4 SV=1	tr|A0A3S6EWV3|A0A3S6EWV3_YERET		p3553_935293_Yersinia_entomophaga_d_20200529.fasta	129,811.3	1	81	153	1187	0.0504	0.808	SSISPLLAAAAK	K	I	0.997	63.2	25	16.9	63.2	0	3	0	0	2	1,128.6623	2,447.00		7919890	15	26	Empty	TRUE
1938231	N/A	chi2-GFP	20210709_C25420_002_S304493_chi2-GFP_FTHCD (F295758)	Toxin OS=Yersinia entomophaga OX=935293 GN=PL78_03745 PE=4 SV=1	tr|A0A3S6EWV3|A0A3S6EWV3_YERET		p3553_935293_Yersinia_entomophaga_d_20200529.fasta	129,811.3	1	81	153	1187	0.0504	0.808	SVVPLQLR	R	W	0.99	48.7	25	16	48.7	0	14	0	0	2	911.567	2,655.50		779451000	944	951	Empty	TRUE
1938231	N/A	chi2-GFP	20210709_C25420_002_S304493_chi2-GFP_FTHCD (F295758)	Toxin OS=Yersinia entomophaga OX=935293 GN=PL78_03745 PE=4 SV=1	tr|A0A3S6EWV3|A0A3S6EWV3_YERET		p3553_935293_Yersinia_entomophaga_d_20200529.fasta	129,811.3	1	81	153	1187	0.0504	0.808	TEAEKTLVDNSEK	K	C	0.997	106	25	19.6	106	0	1	1	0	2	1,463.7225	1,129.00		1962850	1061	1073	Empty	TRUE
1938231	N/A	chi2-GFP	20210709_C25420_002_S304493_chi2-GFP_FTHCD (F295758)	Toxin OS=Yersinia entomophaga OX=935293 GN=PL78_03745 PE=4 SV=1	tr|A0A3S6EWV3|A0A3S6EWV3_YERET		p3553_935293_Yersinia_entomophaga_d_20200529.fasta	129,811.3	1	81	153	1187	0.0504	0.808	TLVDNSEK	K	C	0.99	48	25	18.1	45.8	0	1	0	0	2	905.457	1,022.00		9350700	1066	1073	Empty	TRUE
1938231	N/A	chi2-GFP	20210709_C25420_002_S304493_chi2-GFP_FTHCD (F295758)	Toxin OS=Yersinia entomophaga OX=935293 GN=PL78_03745 PE=4 SV=1	tr|A0A3S6EWV3|A0A3S6EWV3_YERET		p3553_935293_Yersinia_entomophaga_d_20200529.fasta	129,811.3	1	81	153	1187	0.0504	0.808	TMISTEYLWQMGDLTENSEFSLK	K	E	0.997	170	25	23.6	170	0	42	33	0	2	2,723.2581	4,236.00		142832000	1122	1144	Empty	TRUE
1938231	N/A	chi2-GFP	20210709_C25420_002_S304493_chi2-GFP_FTHCD (F295758)	Toxin OS=Yersinia entomophaga OX=935293 GN=PL78_03745 PE=4 SV=1	tr|A0A3S6EWV3|A0A3S6EWV3_YERET		p3553_935293_Yersinia_entomophaga_d_20200529.fasta	129,811.3	1	81	153	1187	0.0504	0.808	VDPQFSWNTTQEK	R	Y	0.997	96.5	25	19	96.5	0	6	1	0	2	1,579.7388	2,268.00		418718000	273	285	Empty	TRUE
1938231	N/A	chi2-GFP	20210709_C25420_002_S304493_chi2-GFP_FTHCD (F295758)	Toxin OS=Yersinia entomophaga OX=935293 GN=PL78_03745 PE=4 SV=1	tr|A0A3S6EWV3|A0A3S6EWV3_YERET		p3553_935293_Yersinia_entomophaga_d_20200529.fasta	129,811.3	1	81	153	1187	0.0504	0.808	WLDLPSHQLDLLLTSVMQADADNSQQEITEPVLK	R	S	0.997	139	25	21.7	139	0	0	14	8	2	3,863.9378	4,199.50		97184500	599	632	Empty	TRUE
1938231	N/A	chi2-GFP	20210709_C25420_002_S304493_chi2-GFP_FTHCD (F295758)	Toxin OS=Yersinia entomophaga OX=935293 GN=PL78_03745 PE=4 SV=1	tr|A0A3S6EWV3|A0A3S6EWV3_YERET		p3553_935293_Yersinia_entomophaga_d_20200529.fasta	129,811.3	1	81	153	1187	0.0504	0.808	WLGSNVYSVLNQVLNNTPTDISSIVPK	R	L	0.997	119	25	20.4	119	0	2	4	1	2	2,958.5572	4,301.00		260600000	952	978	Empty	TRUE
1938231	N/A	chi2-GFP	20210709_C25420_002_S304493_chi2-GFP_FTHCD (F295758)	Toxin OS=Yersinia entomophaga OX=935293 GN=PL78_03745 PE=4 SV=1	tr|A0A3S6EWV3|A0A3S6EWV3_YERET		p3553_935293_Yersinia_entomophaga_d_20200529.fasta	129,811.3	1	81	153	1187	0.0504	0.808	YNNYSNVIK	K	N	0.997	52.4	25	16.3	52.4	0	1	0	0	2	1,114.5526	1,585.00		2582240	4	12	Empty	TRUE
1938231	N/A	chi2-GFP	20210709_C25420_002_S304493_chi2-GFP_FTHCD (F295758)	50S ribosomal protein L5 OS=Yersinia entomophaga OX=935293 GN=rplE PE=3 SV=1	tr|A0A3S6F1F0|A0A3S6F1F0_YERET		p3553_935293_Yersinia_entomophaga_d_20200529.fasta	20,183.4	1	3	4	4	0.00017	0.168	EQIIFPEVDYDKVDR	R	V	0.997	63.6	25	17	63.6	0	1	1	0	2	1,865.9282	2,577.50		7038920	134	148	Empty	TRUE
1938231	N/A	chi2-GFP	20210709_C25420_002_S304493_chi2-GFP_FTHCD (F295758)	50S ribosomal protein L5 OS=Yersinia entomophaga OX=935293 GN=rplE PE=3 SV=1	tr|A0A3S6F1F0|A0A3S6F1F0_YERET		p3553_935293_Yersinia_entomophaga_d_20200529.fasta	20,183.4	1	3	4	4	0.00017	0.168	LISIAVPR	R	I	0.99	50.4	25	16.2	50.4	0	1	0	0	2	868.562	2,396.00		21178200	103	110	Empty	TRUE
1938231	N/A	chi2-GFP	20210709_C25420_002_S304493_chi2-GFP_FTHCD (F295758)	50S ribosomal protein L5 OS=Yersinia entomophaga OX=935293 GN=rplE PE=3 SV=1	tr|A0A3S6F1F0|A0A3S6F1F0_YERET		p3553_935293_Yersinia_entomophaga_d_20200529.fasta	20,183.4	1	3	4	4	0.00017	0.168	MWEFLER	R	L	0.9	26.7	25	14.7	26.7	0	1	0	0	2	1,010.4764	2,858.00		1621510	96	102	Empty	TRUE
1938231	N/A	chi2-GFP	20210709_C25420_002_S304493_chi2-GFP_FTHCD (F295758)	Catalase OS=Yersinia entomophaga OX=935293 GN=PL78_16835 PE=3 SV=1	tr|A0A3S6F4I0|A0A3S6F4I0_YERET		p3553_935293_Yersinia_entomophaga_d_20200529.fasta	55,252.6	1	9	10	10	0.000424	0.283	ALFNLLSEEEHQR	R	M	0.997	61.7	25	16.9	61.7	0	0	1	0	2	1,585.7969	2,630.00		1330710	426	438	Empty	TRUE
1938231	N/A	chi2-GFP	20210709_C25420_002_S304493_chi2-GFP_FTHCD (F295758)	Catalase OS=Yersinia entomophaga OX=935293 GN=PL78_16835 PE=3 SV=1	tr|A0A3S6F4I0|A0A3S6F4I0_YERET		p3553_935293_Yersinia_entomophaga_d_20200529.fasta	55,252.6	1	9	10	10	0.000424	0.283	DPLKFPDLNHVVK	R	R	0.997	83.7	25	18.2	83.7	0	0	1	0	2	1,521.8426	2,500.00		2397450	138	150	Empty	TRUE
1938231	N/A	chi2-GFP	20210709_C25420_002_S304493_chi2-GFP_FTHCD (F295758)	Catalase OS=Yersinia entomophaga OX=935293 GN=PL78_16835 PE=3 SV=1	tr|A0A3S6F4I0|A0A3S6F4I0_YERET		p3553_935293_Yersinia_entomophaga_d_20200529.fasta	55,252.6	1	9	10	10	0.000424	0.283	GLTTAAGAPVVDNNNVVTAGPR	K	G	0.997	82.6	25	18.2	82.6	0	1	0	0	2	2,094.0939	2,192.00		2469940	7	28	Empty	TRUE
1938231	N/A	chi2-GFP	20210709_C25420_002_S304493_chi2-GFP_FTHCD (F295758)	Catalase OS=Yersinia entomophaga OX=935293 GN=PL78_16835 PE=3 SV=1	tr|A0A3S6F4I0|A0A3S6F4I0_YERET		p3553_935293_Yersinia_entomophaga_d_20200529.fasta	55,252.6	1	9	10	10	0.000424	0.283	GPMLLQDVWFLEK	R	L	0.997	72.1	25	17.5	72.1	0	1	0	0	2	1,575.8242	3,800.00		1256420	29	41	Empty	TRUE
1938231	N/A	chi2-GFP	20210709_C25420_002_S304493_chi2-GFP_FTHCD (F295758)	Catalase OS=Yersinia entomophaga OX=935293 GN=PL78_16835 PE=3 SV=1	tr|A0A3S6F4I0|A0A3S6F4I0_YERET		p3553_935293_Yersinia_entomophaga_d_20200529.fasta	55,252.6	1	9	10	10	0.000424	0.283	IAGELSQVPEEIQR	R	R	0.997	61.5	25	19.5	58.8	0	1	0	0	2	1,568.8280	2,227.00		2910790	443	456	Empty	TRUE
1938231	N/A	chi2-GFP	20210709_C25420_002_S304493_chi2-GFP_FTHCD (F295758)	Catalase OS=Yersinia entomophaga OX=935293 GN=PL78_16835 PE=3 SV=1	tr|A0A3S6F4I0|A0A3S6F4I0_YERET		p3553_935293_Yersinia_entomophaga_d_20200529.fasta	55,252.6	1	9	10	10	0.000424	0.283	LFSYGDAHR	R	Y	0.99	53.7	25	16.4	53.7	0	0	1	0	2	1,065.5112	1,536.00		1484940	336	344	Empty	TRUE
1938231	N/A	chi2-GFP	20210709_C25420_002_S304493_chi2-GFP_FTHCD (F295758)	Catalase OS=Yersinia entomophaga OX=935293 GN=PL78_16835 PE=3 SV=1	tr|A0A3S6F4I0|A0A3S6F4I0_YERET		p3553_935293_Yersinia_entomophaga_d_20200529.fasta	55,252.6	1	9	10	10	0.000424	0.283	LGVNHHQIPVNGAK	R	C	0.997	61.3	25	16.8	61.3	0	1	1	0	2	1,483.8129	1,273.50		1815500	347	360	Empty	TRUE
1938231	N/A	chi2-GFP	20210709_C25420_002_S304493_chi2-GFP_FTHCD (F295758)	Catalase OS=Yersinia entomophaga OX=935293 GN=PL78_16835 PE=3 SV=1	tr|A0A3S6F4I0|A0A3S6F4I0_YERET		p3553_935293_Yersinia_entomophaga_d_20200529.fasta	55,252.6	1	9	10	10	0.000424	0.283	QIALFEQVHPDYGIGVK	R	K	0.997	95	25	18.9	95	0	0	1	0	2	1,914.0122	2,835.00		2859810	458	474	Empty	TRUE
1938231	N/A	chi2-GFP	20210709_C25420_002_S304493_chi2-GFP_FTHCD (F295758)	Catalase OS=Yersinia entomophaga OX=935293 GN=PL78_16835 PE=3 SV=1	tr|A0A3S6F4I0|A0A3S6F4I0_YERET		p3553_935293_Yersinia_entomophaga_d_20200529.fasta	55,252.6	1	9	10	10	0.000424	0.283	WDFFSQLPESLHQLTIDFSDR	K	G	0.997	144	25	22	144	0	0	1	0	2	2,581.2360	4,224.00		925100	164	184	Empty	TRUE
1938231	N/A	chi2-GFP	20210709_C25420_002_S304493_chi2-GFP_FTHCD (F295758)	30S ribosomal protein S18 OS=Yersinia entomophaga OX=935293 GN=rpsR PE=3 SV=1	tr|A0A3S6F1X0|A0A3S6F1X0_YERET		p3553_935293_Yersinia_entomophaga_d_20200529.fasta	8,987.0	1	2	2	2	8.49e-05	0.24	NYITESGK	K	I	0.99	33.2	25	15.1	33.2	0	1	0	0	2	911.447	1,139.00		5523820	31	38	Empty	TRUE
1938231	N/A	chi2-GFP	20210709_C25420_002_S304493_chi2-GFP_FTHCD (F295758)	30S ribosomal protein S18 OS=Yersinia entomophaga OX=935293 GN=rpsR PE=3 SV=1	tr|A0A3S6F1X0|A0A3S6F1X0_YERET		p3553_935293_Yersinia_entomophaga_d_20200529.fasta	8,987.0	1	2	2	2	8.49e-05	0.24	YLSLLPYTDR	R	H	0.997	52.6	25	16.3	52.6	0	1	0	0	2	1,240.6573	2,821.00		2234850	64	73	Empty	TRUE
1938231	N/A	chi2-GFP	20210709_C25420_002_S304493_chi2-GFP_FTHCD (F295758)	Flagellin OS=Yersinia entomophaga OX=935293 GN=PL78_17775 PE=3 SV=1	tr|A0A3S6F517|A0A3S6F517_YERET		p3553_935293_Yersinia_entomophaga_d_20200529.fasta	41,350.9	1	5	7	28	0.00119	0.691	AISDASGVAGDVAATATAK	K	T	0.997	120	25	20.5	120	0	1	1	0	2	1,675.8498	2,063.00		5602560	228	246	Empty	TRUE
1938231	N/A	chi2-GFP	20210709_C25420_002_S304493_chi2-GFP_FTHCD (F295758)	Flagellin OS=Yersinia entomophaga OX=935293 GN=PL78_17775 PE=3 SV=1	tr|A0A3S6F517|A0A3S6F517_YERET		p3553_935293_Yersinia_entomophaga_d_20200529.fasta	41,350.9	1	5	7	28	0.00119	0.691	AQILQQAGTSVLAQANQVPQTVLSLLR	R	-	0.997	176	25	24	176	0	1	1	1	2	2,847.6053	4,197.00		8337710	375	401	Empty	FALSE	tr|A0A3S6F699|A0A3S6F699_YERET
1938231	N/A	chi2-GFP	20210709_C25420_002_S304493_chi2-GFP_FTHCD (F295758)	Flagellin OS=Yersinia entomophaga OX=935293 GN=PL78_17775 PE=3 SV=1	tr|A0A3S6F517|A0A3S6F517_YERET		p3553_935293_Yersinia_entomophaga_d_20200529.fasta	41,350.9	1	5	7	28	0.00119	0.691	AVINTNSLSLMTQNNLNK	M	S	0.997	163	25	23.2	163	0	2	1	0	1	1,975.0277	2,628.00		16901300	2	19	Empty	FALSE	tr|A0A3S6F699|A0A3S6F699_YERET
1938231	N/A	chi2-GFP	20210709_C25420_002_S304493_chi2-GFP_FTHCD (F295758)	Flagellin OS=Yersinia entomophaga OX=935293 GN=PL78_17775 PE=3 SV=1	tr|A0A3S6F517|A0A3S6F517_YERET		p3553_935293_Yersinia_entomophaga_d_20200529.fasta	41,350.9	1	5	7	28	0.00119	0.691	FESTITNLNNTVNNLTSAR	R	S	0.997	133	25	21.3	133	0	1	1	0	2	2,109.0570	2,744.50		6119500	339	357	Empty	FALSE	tr|A0A3S6F699|A0A3S6F699_YERET
1938231	N/A	chi2-GFP	20210709_C25420_002_S304493_chi2-GFP_FTHCD (F295758)	Flagellin OS=Yersinia entomophaga OX=935293 GN=PL78_17775 PE=3 SV=1	tr|A0A3S6F517|A0A3S6F517_YERET		p3553_935293_Yersinia_entomophaga_d_20200529.fasta	41,350.9	1	5	7	28	0.00119	0.691	FTSNINGLTQAAR	R	N	0.997	73.3	25	22.7	68.2	0	1	0	0	2	1,392.7230	2,039.00		21773200	53	65	Empty	FALSE	tr|A0A3S6F699|A0A3S6F699_YERET
1938231	N/A	chi2-GFP	20210709_C25420_002_S304493_chi2-GFP_FTHCD (F295758)	Flagellin OS=Yersinia entomophaga OX=935293 GN=PL78_17775 PE=3 SV=1	tr|A0A3S6F517|A0A3S6F517_YERET		p3553_935293_Yersinia_entomophaga_d_20200529.fasta	41,350.9	1	5	7	28	0.00119	0.691	GNVDSAGLAVGTTPLADIDK	K	A	0.997	166	25	23.4	166	0	1	0	0	2	1,913.9818	2,695.00		4139620	301	320	Empty	TRUE
1938231	N/A	chi2-GFP	20210709_C25420_002_S304493_chi2-GFP_FTHCD (F295758)	Flagellin OS=Yersinia entomophaga OX=935293 GN=PL78_17775 PE=3 SV=1	tr|A0A3S6F517|A0A3S6F517_YERET		p3553_935293_Yersinia_entomophaga_d_20200529.fasta	41,350.9	1	5	7	28	0.00119	0.691	INSAKDDAAGQAIANR	R	F	0.997	138	25	21.6	138	0	1	1	0	2	1,614.8195	1,153.50		33014800	37	52	Empty	FALSE	tr|A0A3S6F699|A0A3S6F699_YERET
1938231	N/A	chi2-GFP	20210709_C25420_002_S304493_chi2-GFP_FTHCD (F295758)	Flagellin OS=Yersinia entomophaga OX=935293 GN=PL78_17775 PE=3 SV=1	tr|A0A3S6F517|A0A3S6F517_YERET		p3553_935293_Yersinia_entomophaga_d_20200529.fasta	41,350.9	1	5	7	28	0.00119	0.691	IQDADYSTEVSNMSR	R	A	0.997	104	25	19.5	104	0	3	0	0	2	1,715.7541	1,820.00		7590710	360	374	Empty	FALSE	tr|A0A3S6F699|A0A3S6F699_YERET
1938231	N/A	chi2-GFP	20210709_C25420_002_S304493_chi2-GFP_FTHCD (F295758)	Flagellin OS=Yersinia entomophaga OX=935293 GN=PL78_17775 PE=3 SV=1	tr|A0A3S6F517|A0A3S6F517_YERET		p3553_935293_Yersinia_entomophaga_d_20200529.fasta	41,350.9	1	5	7	28	0.00119	0.691	MEEINR	R	V	0.5	37.6	25	28.3	24.6	0	1	0	0	2	807.367	920		1007050	119	124	Empty	FALSE	tr|A0A3S6F699|A0A3S6F699_YERET
1938231	N/A	chi2-GFP	20210709_C25420_002_S304493_chi2-GFP_FTHCD (F295758)	Flagellin OS=Yersinia entomophaga OX=935293 GN=PL78_17775 PE=3 SV=1	tr|A0A3S6F517|A0A3S6F517_YERET		p3553_935293_Yersinia_entomophaga_d_20200529.fasta	41,350.9	1	5	7	28	0.00119	0.691	MEEINRVTK	R	Q	0.997	34.2	25	15.1	34.2	0	1	0	0	2	1,135.5777	1,032.00		147284	119	127	Empty	FALSE	tr|A0A3S6F699|A0A3S6F699_YERET
1938231	N/A	chi2-GFP	20210709_C25420_002_S304493_chi2-GFP_FTHCD (F295758)	Flagellin OS=Yersinia entomophaga OX=935293 GN=PL78_17775 PE=3 SV=1	tr|A0A3S6F517|A0A3S6F517_YERET		p3553_935293_Yersinia_entomophaga_d_20200529.fasta	41,350.9	1	5	7	28	0.00119	0.691	NANDGISLSQTAEGALGEINNNLQR	R	V	0.997	213	25	26.3	213	0	1	1	0	2	2,599.2708	3,097.00		22639800	66	90	Empty	FALSE	tr|A0A3S6F699|A0A3S6F699_YERET
1938231	N/A	chi2-GFP	20210709_C25420_002_S304493_chi2-GFP_FTHCD (F295758)	Flagellin OS=Yersinia entomophaga OX=935293 GN=PL78_17775 PE=3 SV=1	tr|A0A3S6F517|A0A3S6F517_YERET		p3553_935293_Yersinia_entomophaga_d_20200529.fasta	41,350.9	1	5	7	28	0.00119	0.691	SRIQDADYSTEVSNMSR	R	A	0.997	76.4	25	17.8	76.4	0	0	1	0	2	1,958.8872	1,723.00		1104200	358	374	Empty	FALSE	tr|A0A3S6F699|A0A3S6F699_YERET
1938231	N/A	chi2-GFP	20210709_C25420_002_S304493_chi2-GFP_FTHCD (F295758)	Flagellin OS=Yersinia entomophaga OX=935293 GN=PL78_17775 PE=3 SV=1	tr|A0A3S6F517|A0A3S6F517_YERET		p3553_935293_Yersinia_entomophaga_d_20200529.fasta	41,350.9	1	5	7	28	0.00119	0.691	SVLGASQNRFESTITNLNNTVNNLTSAR	R	S	0.997	133	25	21.3	133	0	0	1	0	2	3,021.5347	3,201.00		2115580	330	357	Empty	TRUE
1938231	N/A	chi2-GFP	20210709_C25420_002_S304493_chi2-GFP_FTHCD (F295758)	Flagellin OS=Yersinia entomophaga OX=935293 GN=PL78_17775 PE=3 SV=1	tr|A0A3S6F517|A0A3S6F517_YERET		p3553_935293_Yersinia_entomophaga_d_20200529.fasta	41,350.9	1	5	7	28	0.00119	0.691	TAFDTATTAVGTANTALTASNAAFK	K	T	0.997	164	25	23.3	164	0	1	1	0	2	2,416.1991	2,873.00		3876130	247	271	Empty	TRUE
1938231	N/A	chi2-GFP	20210709_C25420_002_S304493_chi2-GFP_FTHCD (F295758)	Flagellin OS=Yersinia entomophaga OX=935293 GN=PL78_17775 PE=3 SV=1	tr|A0A3S6F517|A0A3S6F517_YERET		p3553_935293_Yersinia_entomophaga_d_20200529.fasta	41,350.9	1	5	7	28	0.00119	0.691	TALDTSTAAGEAVNGNAR	K	T	0.997	116	25	20.3	116	0	1	0	0	2	1,718.8304	1,565.00		1182310	272	289	Empty	TRUE
1938231	N/A	chi2-GFP	20210709_C25420_002_S304493_chi2-GFP_FTHCD (F295758)	Flagellin OS=Yersinia entomophaga OX=935293 GN=PL78_17775 PE=3 SV=1	tr|A0A3S6F517|A0A3S6F517_YERET		p3553_935293_Yersinia_entomophaga_d_20200529.fasta	41,350.9	1	5	7	28	0.00119	0.691	TATDSNYDFQVGSK	R	D	0.997	78	25	17.9	78	0	1	0	0	2	1,532.6864	1,739.00		2114070	141	154	Empty	FALSE	tr|A0A3S6F699|A0A3S6F699_YERET
1938231	N/A	chi2-GFP	20210709_C25420_002_S304493_chi2-GFP_FTHCD (F295758)	Flagellin OS=Yersinia entomophaga OX=935293 GN=PL78_17775 PE=3 SV=1	tr|A0A3S6F517|A0A3S6F517_YERET		p3553_935293_Yersinia_entomophaga_d_20200529.fasta	41,350.9	1	5	7	28	0.00119	0.691	VRDLTVQAQSSSNSASDIDSIQSEVNQR	R	M	0.997	179	25	24.2	179	0	0	1	0	2	3,034.4672	2,134.00		3965120	91	118	Empty	FALSE	tr|A0A3S6F699|A0A3S6F699_YERET
1938231	N/A	chi2-GFP	20210709_C25420_002_S304493_chi2-GFP_FTHCD (F295758)	Small heat shock protein IbpA OS=Yersinia entomophaga OX=935293 GN=ibpA PE=3 SV=1	tr|A0A3S6F215|A0A3S6F215_YERET		p3553_935293_Yersinia_entomophaga_d_20200529.fasta	15,693.6	1	7	12	20	0.000849	0.547	FQLAEHIK	K	I	0.99	29.2	25	24.4	19.6	0	1	0	0	2	985.547	1,525.00		508589	99	106	Empty	TRUE
1938231	N/A	chi2-GFP	20210709_C25420_002_S304493_chi2-GFP_FTHCD (F295758)	Small heat shock protein IbpA OS=Yersinia entomophaga OX=935293 GN=ibpA PE=3 SV=1	tr|A0A3S6F215|A0A3S6F215_YERET		p3553_935293_Yersinia_entomophaga_d_20200529.fasta	15,693.6	1	7	12	20	0.000849	0.547	GSHVEAPAQR	R	T	0.997	51.2	25	16.2	51.2	0	1	1	0	2	1,051.5279	896.5		3468780	74	83	Empty	TRUE
1938231	N/A	chi2-GFP	20210709_C25420_002_S304493_chi2-GFP_FTHCD (F295758)	Small heat shock protein IbpA OS=Yersinia entomophaga OX=935293 GN=ibpA PE=3 SV=1	tr|A0A3S6F215|A0A3S6F215_YERET		p3553_935293_Yersinia_entomophaga_d_20200529.fasta	15,693.6	1	7	12	20	0.000849	0.547	IVPESMKPR	R	R	0.997	59.8	25	16.7	59.8	0	7	4	0	2	1,072.5821	1,091.00		51091800	124	132	Empty	TRUE
1938231	N/A	chi2-GFP	20210709_C25420_002_S304493_chi2-GFP_FTHCD (F295758)	Small heat shock protein IbpA OS=Yersinia entomophaga OX=935293 GN=ibpA PE=3 SV=1	tr|A0A3S6F215|A0A3S6F215_YERET		p3553_935293_Yersinia_entomophaga_d_20200529.fasta	15,693.6	1	7	12	20	0.000849	0.547	KFQLAEHIK	R	I	0.997	56.3	25	23.5	49.3	0	1	1	0	2	1,113.6416	1,524.50		45626300	98	106	Empty	TRUE
1938231	N/A	chi2-GFP	20210709_C25420_002_S304493_chi2-GFP_FTHCD (F295758)	Small heat shock protein IbpA OS=Yersinia entomophaga OX=935293 GN=ibpA PE=3 SV=1	tr|A0A3S6F215|A0A3S6F215_YERET		p3553_935293_Yersinia_entomophaga_d_20200529.fasta	15,693.6	1	7	12	20	0.000849	0.547	LFNLLETGQSQNNGGYPPYNVELVDENNYR	R	I	0.987	42.2	25	15.6	42.2	0	0	1	0	2	3,457.6296	3,393.00		920388	19	48	Empty	TRUE
1938231	N/A	chi2-GFP	20210709_C25420_002_S304493_chi2-GFP_FTHCD (F295758)	Small heat shock protein IbpA OS=Yersinia entomophaga OX=935293 GN=ibpA PE=3 SV=1	tr|A0A3S6F215|A0A3S6F215_YERET		p3553_935293_Yersinia_entomophaga_d_20200529.fasta	15,693.6	1	7	12	20	0.000849	0.547	SAIGFDR	R	L	0.9	56.6	25	22.4	50.8	0	1	0	0	2	765.389	1,551.00		162469000	12	18	Empty	TRUE
1938231	N/A	chi2-GFP	20210709_C25420_002_S304493_chi2-GFP_FTHCD (F295758)	Small heat shock protein IbpA OS=Yersinia entomophaga OX=935293 GN=ibpA PE=3 SV=1	tr|A0A3S6F215|A0A3S6F215_YERET		p3553_935293_Yersinia_entomophaga_d_20200529.fasta	15,693.6	1	7	12	20	0.000849	0.547	TYLYQGIAER	R	N	0.997	63.4	25	17	63.4	0	2	0	0	2	1,213.6212	2,102.00		8927800	84	93	Empty	TRUE
1938231	N/A	chi2-GFP	20210709_C25420_002_S304493_chi2-GFP_FTHCD (F295758)	YenC1 OS=Yersinia entomophaga OX=935293 GN=PL78_03765 PE=4 SV=1	tr|A0A3S6EXC9|A0A3S6EXC9_YERET		p3553_935293_Yersinia_entomophaga_d_20200529.fasta	108,758.7	1	62	113	227	0.00963	0.817	ADANGETLVQTDAMGNIQR	R	L	0.997	155	25	22.7	155	0	6	1	0	2	2,003.9453	2,152.00		19952300	228	246	Empty	TRUE
1938231	N/A	chi2-GFP	20210709_C25420_002_S304493_chi2-GFP_FTHCD (F295758)	YenC1 OS=Yersinia entomophaga OX=935293 GN=PL78_03765 PE=4 SV=1	tr|A0A3S6EXC9|A0A3S6EXC9_YERET		p3553_935293_Yersinia_entomophaga_d_20200529.fasta	108,758.7	1	62	113	227	0.00963	0.817	ANNLAGQCLR	K	H	0.997	55.4	25	16.5	55.4	0	1	0	0	2	1,059.5364	1,597.00		13581600	161	170	Empty	TRUE
1938231	N/A	chi2-GFP	20210709_C25420_002_S304493_chi2-GFP_FTHCD (F295758)	YenC1 OS=Yersinia entomophaga OX=935293 GN=PL78_03765 PE=4 SV=1	tr|A0A3S6EXC9|A0A3S6EXC9_YERET		p3553_935293_Yersinia_entomophaga_d_20200529.fasta	108,758.7	1	62	113	227	0.00963	0.817	AQVQAMHWELGQPTEVANDELR	R	Y	0.997	204	25	25.7	204	0	1	3	0	2	2,522.2094	2,535.00		180071000	553	574	Empty	TRUE
1938231	N/A	chi2-GFP	20210709_C25420_002_S304493_chi2-GFP_FTHCD (F295758)	YenC1 OS=Yersinia entomophaga OX=935293 GN=PL78_03765 PE=4 SV=1	tr|A0A3S6EXC9|A0A3S6EXC9_YERET		p3553_935293_Yersinia_entomophaga_d_20200529.fasta	108,758.7	1	62	113	227	0.00963	0.817	AVLSSLTDDVDK	R	V	0.997	101	25	29	91	0	1	0	0	2	1,262.6476	2,202.00		13928700	438	449	Empty	TRUE
1938231	N/A	chi2-GFP	20210709_C25420_002_S304493_chi2-GFP_FTHCD (F295758)	YenC1 OS=Yersinia entomophaga OX=935293 GN=PL78_03765 PE=4 SV=1	tr|A0A3S6EXC9|A0A3S6EXC9_YERET		p3553_935293_Yersinia_entomophaga_d_20200529.fasta	108,758.7	1	62	113	227	0.00963	0.817	AVLSSLTDDVDKVEAFFDAAGR	R	Q	0.997	218	25	26.6	218	0	2	4	1	2	2,326.1563	4,017.00		75620300	438	459	Empty	TRUE
1938231	N/A	chi2-GFP	20210709_C25420_002_S304493_chi2-GFP_FTHCD (F295758)	YenC1 OS=Yersinia entomophaga OX=935293 GN=PL78_03765 PE=4 SV=1	tr|A0A3S6EXC9|A0A3S6EXC9_YERET		p3553_935293_Yersinia_entomophaga_d_20200529.fasta	108,758.7	1	62	113	227	0.00963	0.817	AYGYSGK	K	E	0.9	36.3	25	15.3	36.3	0	1	0	0	2	745.351	1,007.00		977760	621	627	Empty	TRUE
1938231	N/A	chi2-GFP	20210709_C25420_002_S304493_chi2-GFP_FTHCD (F295758)	YenC1 OS=Yersinia entomophaga OX=935293 GN=PL78_03765 PE=4 SV=1	tr|A0A3S6EXC9|A0A3S6EXC9_YERET		p3553_935293_Yersinia_entomophaga_d_20200529.fasta	108,758.7	1	62	113	227	0.00963	0.817	DADNILNYR	R	T	0.997	42.8	25	15.7	42.8	0	2	0	0	2	1,093.5273	2,108.50		15873300	902	910	Empty	TRUE
1938231	N/A	chi2-GFP	20210709_C25420_002_S304493_chi2-GFP_FTHCD (F295758)	YenC1 OS=Yersinia entomophaga OX=935293 GN=PL78_03765 PE=4 SV=1	tr|A0A3S6EXC9|A0A3S6EXC9_YERET		p3553_935293_Yersinia_entomophaga_d_20200529.fasta	108,758.7	1	62	113	227	0.00963	0.817	DATGLYYYGFR	R	Y	0.997	60	25	17.5	59.3	0	3	0	0	2	1,325.6161	2,685.00		27024200	630	640	Empty	FALSE	tr|A0A3S6EWV9|A0A3S6EWV9_YERET
1938231	N/A	chi2-GFP	20210709_C25420_002_S304493_chi2-GFP_FTHCD (F295758)	YenC1 OS=Yersinia entomophaga OX=935293 GN=PL78_03765 PE=4 SV=1	tr|A0A3S6EXC9|A0A3S6EXC9_YERET		p3553_935293_Yersinia_entomophaga_d_20200529.fasta	108,758.7	1	62	113	227	0.00963	0.817	DGQESDSETYR	R	Y	0.997	63.9	25	17	63.9	0	3	0	0	2	1,286.5132	967		1495040	486	496	Empty	TRUE
1938231	N/A	chi2-GFP	20210709_C25420_002_S304493_chi2-GFP_FTHCD (F295758)	YenC1 OS=Yersinia entomophaga OX=935293 GN=PL78_03765 PE=4 SV=1	tr|A0A3S6EXC9|A0A3S6EXC9_YERET		p3553_935293_Yersinia_entomophaga_d_20200529.fasta	108,758.7	1	62	113	227	0.00963	0.817	DGQESDSETYRYDANSQR	R	V	0.997	80.2	25	18	80.2	0	1	1	0	2	2,120.8752	1,170.50		3923270	486	503	Empty	TRUE
1938231	N/A	chi2-GFP	20210709_C25420_002_S304493_chi2-GFP_FTHCD (F295758)	YenC1 OS=Yersinia entomophaga OX=935293 GN=PL78_03765 PE=4 SV=1	tr|A0A3S6EXC9|A0A3S6EXC9_YERET		p3553_935293_Yersinia_entomophaga_d_20200529.fasta	108,758.7	1	62	113	227	0.00963	0.817	DKDFPPQNHK	R	E	0.997	44.6	25	15.8	44.6	0	3	4	0	2	1,225.5962	944		13779500	728	737	Empty	TRUE
1938231	N/A	chi2-GFP	20210709_C25420_002_S304493_chi2-GFP_FTHCD (F295758)	YenC1 OS=Yersinia entomophaga OX=935293 GN=PL78_03765 PE=4 SV=1	tr|A0A3S6EXC9|A0A3S6EXC9_YERET		p3553_935293_Yersinia_entomophaga_d_20200529.fasta	108,758.7	1	62	113	227	0.00963	0.817	DKNGEVSASTLLELGELKPHK	K	K	0.997	115	25	20.2	115	0	0	1	2	2	2,265.2088	2,567.50		32968600	928	948	Empty	TRUE
1938231	N/A	chi2-GFP	20210709_C25420_002_S304493_chi2-GFP_FTHCD (F295758)	YenC1 OS=Yersinia entomophaga OX=935293 GN=PL78_03765 PE=4 SV=1	tr|A0A3S6EXC9|A0A3S6EXC9_YERET		p3553_935293_Yersinia_entomophaga_d_20200529.fasta	108,758.7	1	62	113	227	0.00963	0.817	DKNGEVSASTLLELGELKPHKK	K	H	0.997	199	25	25.4	199	0	1	1	3	2	2,393.3038	2,376.00		70194000	928	949	Empty	TRUE
1938231	N/A	chi2-GFP	20210709_C25420_002_S304493_chi2-GFP_FTHCD (F295758)	YenC1 OS=Yersinia entomophaga OX=935293 GN=PL78_03765 PE=4 SV=1	tr|A0A3S6EXC9|A0A3S6EXC9_YERET		p3553_935293_Yersinia_entomophaga_d_20200529.fasta	108,758.7	1	62	113	227	0.00963	0.817	DTLTISSLK	K	G	0.997	41.5	25	15.6	41.5	0	1	0	0	2	977.552	2,121.00		3222030	695	703	Empty	TRUE
1938231	N/A	chi2-GFP	20210709_C25420_002_S304493_chi2-GFP_FTHCD (F295758)	YenC1 OS=Yersinia entomophaga OX=935293 GN=PL78_03765 PE=4 SV=1	tr|A0A3S6EXC9|A0A3S6EXC9_YERET		p3553_935293_Yersinia_entomophaga_d_20200529.fasta	108,758.7	1	62	113	227	0.00963	0.817	EASDKAYGYSGK	R	E	0.997	85.6	25	18.4	85.6	0	1	1	0	2	1,275.5852	981		8814970	616	627	Empty	TRUE
1938231	N/A	chi2-GFP	20210709_C25420_002_S304493_chi2-GFP_FTHCD (F295758)	YenC1 OS=Yersinia entomophaga OX=935293 GN=PL78_03765 PE=4 SV=1	tr|A0A3S6EXC9|A0A3S6EXC9_YERET		p3553_935293_Yersinia_entomophaga_d_20200529.fasta	108,758.7	1	62	113	227	0.00963	0.817	EMANIPQQSSQLPTLSPIDNNAYTNYIR	R	N	0.997	103	25	19.4	103	0	0	1	0	2	3,178.5475	3,082.00		10825800	374	401	Empty	TRUE
1938231	N/A	chi2-GFP	20210709_C25420_002_S304493_chi2-GFP_FTHCD (F295758)	YenC1 OS=Yersinia entomophaga OX=935293 GN=PL78_03765 PE=4 SV=1	tr|A0A3S6EXC9|A0A3S6EXC9_YERET		p3553_935293_Yersinia_entomophaga_d_20200529.fasta	108,758.7	1	62	113	227	0.00963	0.817	ERDATGLYYYGFR	K	Y	0.997	96.5	25	19	96.5	0	1	1	0	2	1,610.7598	2,336.50		41933000	628	640	Empty	FALSE	tr|A0A3S6EWV9|A0A3S6EWV9_YERET
1938231	N/A	chi2-GFP	20210709_C25420_002_S304493_chi2-GFP_FTHCD (F295758)	YenC1 OS=Yersinia entomophaga OX=935293 GN=PL78_03765 PE=4 SV=1	tr|A0A3S6EXC9|A0A3S6EXC9_YERET		p3553_935293_Yersinia_entomophaga_d_20200529.fasta	108,758.7	1	62	113	227	0.00963	0.817	EVLEVSSGENITSANK	R	S	0.997	105	25	19.6	105	0	9	0	0	2	1,676.8337	2,106.00		37035700	746	761	Empty	TRUE
1938231	N/A	chi2-GFP	20210709_C25420_002_S304493_chi2-GFP_FTHCD (F295758)	YenC1 OS=Yersinia entomophaga OX=935293 GN=PL78_03765 PE=4 SV=1	tr|A0A3S6EXC9|A0A3S6EXC9_YERET		p3553_935293_Yersinia_entomophaga_d_20200529.fasta	108,758.7	1	62	113	227	0.00963	0.817	FYWAGSDASQK	R	A	0.997	72.2	25	17.5	72.2	0	4	0	0	2	1,259.5691	2,029.50		66124500	150	160	Empty	TRUE
1938231	N/A	chi2-GFP	20210709_C25420_002_S304493_chi2-GFP_FTHCD (F295758)	YenC1 OS=Yersinia entomophaga OX=935293 GN=PL78_03765 PE=4 SV=1	tr|A0A3S6EXC9|A0A3S6EXC9_YERET		p3553_935293_Yersinia_entomophaga_d_20200529.fasta	108,758.7	1	62	113	227	0.00963	0.817	GGQEQIIVK	K	S	0.997	65.4	25	46.4	36.1	0	1	0	0	2	971.552	1,428.00		42250000	264	272	Empty	TRUE
1938231	N/A	chi2-GFP	20210709_C25420_002_S304493_chi2-GFP_FTHCD (F295758)	YenC1 OS=Yersinia entomophaga OX=935293 GN=PL78_03765 PE=4 SV=1	tr|A0A3S6EXC9|A0A3S6EXC9_YERET		p3553_935293_Yersinia_entomophaga_d_20200529.fasta	108,758.7	1	62	113	227	0.00963	0.817	GNNFYALHAGTGTPSENWVTGEHGVTDNFR	K	M	0.997	213	25	26.3	213	0	0	1	2	2	3,248.4781	2,518.00		54122900	826	855	Empty	TRUE
1938231	N/A	chi2-GFP	20210709_C25420_002_S304493_chi2-GFP_FTHCD (F295758)	YenC1 OS=Yersinia entomophaga OX=935293 GN=PL78_03765 PE=4 SV=1	tr|A0A3S6EXC9|A0A3S6EXC9_YERET		p3553_935293_Yersinia_entomophaga_d_20200529.fasta	108,758.7	1	62	113	227	0.00963	0.817	GQFGMTELK	R	Y	0.997	47.7	25	16	47.7	0	3	0	0	2	1,010.4977	1,972.00		12711300	954	962	Empty	TRUE
1938231	N/A	chi2-GFP	20210709_C25420_002_S304493_chi2-GFP_FTHCD (F295758)	YenC1 OS=Yersinia entomophaga OX=935293 GN=PL78_03765 PE=4 SV=1	tr|A0A3S6EXC9|A0A3S6EXC9_YERET		p3553_935293_Yersinia_entomophaga_d_20200529.fasta	108,758.7	1	62	113	227	0.00963	0.817	GQFGMTELKYEAR	R	K	0.997	86.8	25	18.4	86.8	0	1	1	0	2	1,529.7418	2,057.50		3316910	954	966	Empty	TRUE
1938231	N/A	chi2-GFP	20210709_C25420_002_S304493_chi2-GFP_FTHCD (F295758)	YenC1 OS=Yersinia entomophaga OX=935293 GN=PL78_03765 PE=4 SV=1	tr|A0A3S6EXC9|A0A3S6EXC9_YERET		p3553_935293_Yersinia_entomophaga_d_20200529.fasta	108,758.7	1	62	113	227	0.00963	0.817	GTGPFYTR	K	S	0.99	42.5	25	15.7	42.5	0	2	0	0	2	898.442	1,574.50		14943700	704	711	Empty	TRUE
1938231	N/A	chi2-GFP	20210709_C25420_002_S304493_chi2-GFP_FTHCD (F295758)	YenC1 OS=Yersinia entomophaga OX=935293 GN=PL78_03765 PE=4 SV=1	tr|A0A3S6EXC9|A0A3S6EXC9_YERET		p3553_935293_Yersinia_entomophaga_d_20200529.fasta	108,758.7	1	62	113	227	0.00963	0.817	HPDTPQEIAER	R	I	0.997	77.8	25	17.9	77.8	0	5	1	0	2	1,292.6231	1,288.00		12081400	33	43	Empty	TRUE
1938231	N/A	chi2-GFP	20210709_C25420_002_S304493_chi2-GFP_FTHCD (F295758)	YenC1 OS=Yersinia entomophaga OX=935293 GN=PL78_03765 PE=4 SV=1	tr|A0A3S6EXC9|A0A3S6EXC9_YERET		p3553_935293_Yersinia_entomophaga_d_20200529.fasta	108,758.7	1	62	113	227	0.00963	0.817	HTSAAANNSYTTNITVSK	R	Y	0.997	122	25	20.6	122	0	2	7	0	2	1,879.9143	1,608.00		8187420	416	433	Empty	TRUE
1938231	N/A	chi2-GFP	20210709_C25420_002_S304493_chi2-GFP_FTHCD (F295758)	YenC1 OS=Yersinia entomophaga OX=935293 GN=PL78_03765 PE=4 SV=1	tr|A0A3S6EXC9|A0A3S6EXC9_YERET		p3553_935293_Yersinia_entomophaga_d_20200529.fasta	108,758.7	1	62	113	227	0.00963	0.817	IAFHQYDSYGFISQSIDPR	R	L	0.997	118	25	20.4	118	0	1	1	0	2	2,244.0721	2,750.00		13833100	44	62	Empty	TRUE
1938231	N/A	chi2-GFP	20210709_C25420_002_S304493_chi2-GFP_FTHCD (F295758)	YenC1 OS=Yersinia entomophaga OX=935293 GN=PL78_03765 PE=4 SV=1	tr|A0A3S6EXC9|A0A3S6EXC9_YERET		p3553_935293_Yersinia_entomophaga_d_20200529.fasta	108,758.7	1	62	113	227	0.00963	0.817	ITNDAEATR	R	F	0.997	70.2	25	17.4	70.2	0	1	0	0	2	990.485	907		794875	338	346	Empty	FALSE	tr|A0A2D0TC51|A0A2D0TC51_YERET
1938231	N/A	chi2-GFP	20210709_C25420_002_S304493_chi2-GFP_FTHCD (F295758)	YenC1 OS=Yersinia entomophaga OX=935293 GN=PL78_03765 PE=4 SV=1	tr|A0A3S6EXC9|A0A3S6EXC9_YERET		p3553_935293_Yersinia_entomophaga_d_20200529.fasta	108,758.7	1	62	113	227	0.00963	0.817	KDTLTISSLK	K	G	0.997	74.8	25	22.1	70.4	0	1	0	0	2	1,105.6465	1,758.00		1194410	694	703	Empty	TRUE
1938231	N/A	chi2-GFP	20210709_C25420_002_S304493_chi2-GFP_FTHCD (F295758)	YenC1 OS=Yersinia entomophaga OX=935293 GN=PL78_03765 PE=4 SV=1	tr|A0A3S6EXC9|A0A3S6EXC9_YERET		p3553_935293_Yersinia_entomophaga_d_20200529.fasta	108,758.7	1	62	113	227	0.00963	0.817	KKDTLTISSLK	R	G	0.997	109	25	19.8	109	0	1	1	0	2	1,233.7415	1,547.00		133623000	693	703	Empty	TRUE
1938231	N/A	chi2-GFP	20210709_C25420_002_S304493_chi2-GFP_FTHCD (F295758)	YenC1 OS=Yersinia entomophaga OX=935293 GN=PL78_03765 PE=4 SV=1	tr|A0A3S6EXC9|A0A3S6EXC9_YERET		p3553_935293_Yersinia_entomophaga_d_20200529.fasta	108,758.7	1	62	113	227	0.00963	0.817	KQDSSVKPNLSYFTALSGEVLR	R	T	0.997	87.8	25	18.5	87.8	0	1	1	1	2	2,439.2879	3,073.00		14093600	68	89	Empty	TRUE
1938231	N/A	chi2-GFP	20210709_C25420_002_S304493_chi2-GFP_FTHCD (F295758)	YenC1 OS=Yersinia entomophaga OX=935293 GN=PL78_03765 PE=4 SV=1	tr|A0A3S6EXC9|A0A3S6EXC9_YERET		p3553_935293_Yersinia_entomophaga_d_20200529.fasta	108,758.7	1	62	113	227	0.00963	0.817	LAYDVAGFLK	R	S	0.997	87.3	25	18.5	87.3	0	4	0	0	2	1,096.6038	2,927.00		10588000	247	256	Empty	TRUE
1938231	N/A	chi2-GFP	20210709_C25420_002_S304493_chi2-GFP_FTHCD (F295758)	YenC1 OS=Yersinia entomophaga OX=935293 GN=PL78_03765 PE=4 SV=1	tr|A0A3S6EXC9|A0A3S6EXC9_YERET		p3553_935293_Yersinia_entomophaga_d_20200529.fasta	108,758.7	1	62	113	227	0.00963	0.817	LIPDAGIDLNPEAVNDSLLTILDYFDNGTIAYNGK	K	K	0.997	94.8	25	18.9	94.8	0	0	1	1	2	3,764.8911	4,320.00		10921200	860	894	Empty	TRUE
1938231	N/A	chi2-GFP	20210709_C25420_002_S304493_chi2-GFP_FTHCD (F295758)	YenC1 OS=Yersinia entomophaga OX=935293 GN=PL78_03765 PE=4 SV=1	tr|A0A3S6EXC9|A0A3S6EXC9_YERET		p3553_935293_Yersinia_entomophaga_d_20200529.fasta	108,758.7	1	62	113	227	0.00963	0.817	LQEEHGNGVLTTYSYEAETQR	K	L	0.997	125	25	20.8	125	0	1	2	0	2	2,425.1267	1,978.00		54337800	283	303	Empty	TRUE
1938231	N/A	chi2-GFP	20210709_C25420_002_S304493_chi2-GFP_FTHCD (F295758)	YenC1 OS=Yersinia entomophaga OX=935293 GN=PL78_03765 PE=4 SV=1	tr|A0A3S6EXC9|A0A3S6EXC9_YERET		p3553_935293_Yersinia_entomophaga_d_20200529.fasta	108,758.7	1	62	113	227	0.00963	0.817	MAIQQSNNNTQTR	K	R	0.997	106	25	19.6	106	0	6	1	0	2	1,505.7125	983		22130400	507	519	Empty	TRUE
1938231	N/A	chi2-GFP	20210709_C25420_002_S304493_chi2-GFP_FTHCD (F295758)	YenC1 OS=Yersinia entomophaga OX=935293 GN=PL78_03765 PE=4 SV=1	tr|A0A3S6EXC9|A0A3S6EXC9_YERET		p3553_935293_Yersinia_entomophaga_d_20200529.fasta	108,758.7	1	62	113	227	0.00963	0.817	MAIQQSNNNTQTRR	K	V	0.925	34.5	25	15.2	34.5	0	0	1	0	2	1,661.8136	988		10264200	507	520	Empty	TRUE
1938231	N/A	chi2-GFP	20210709_C25420_002_S304493_chi2-GFP_FTHCD (F295758)	YenC1 OS=Yersinia entomophaga OX=935293 GN=PL78_03765 PE=4 SV=1	tr|A0A3S6EXC9|A0A3S6EXC9_YERET		p3553_935293_Yersinia_entomophaga_d_20200529.fasta	108,758.7	1	62	113	227	0.00963	0.817	MNQFDSALHQGTPGVSVLDNR	-	G	0.997	203	25	25.7	203	0	3	3	0	2	2,286.0933	2,397.50		59424900	1	21	Empty	TRUE
1938231	N/A	chi2-GFP	20210709_C25420_002_S304493_chi2-GFP_FTHCD (F295758)	YenC1 OS=Yersinia entomophaga OX=935293 GN=PL78_03765 PE=4 SV=1	tr|A0A3S6EXC9|A0A3S6EXC9_YERET		p3553_935293_Yersinia_entomophaga_d_20200529.fasta	108,758.7	1	62	113	227	0.00963	0.817	NGEVSASTLLELGELKPHK	K	K	0.997	143	25	21.9	143	0	0	3	0	2	2,022.0868	2,680.00		8598880	930	948	Empty	TRUE
1938231	N/A	chi2-GFP	20210709_C25420_002_S304493_chi2-GFP_FTHCD (F295758)	YenC1 OS=Yersinia entomophaga OX=935293 GN=PL78_03765 PE=4 SV=1	tr|A0A3S6EXC9|A0A3S6EXC9_YERET		p3553_935293_Yersinia_entomophaga_d_20200529.fasta	108,758.7	1	62	113	227	0.00963	0.817	NGEVSASTLLELGELKPHKK	K	H	0.997	137	25	21.6	137	0	1	2	1	2	2,150.1818	2,452.50		17591100	930	949	Empty	TRUE
1938231	N/A	chi2-GFP	20210709_C25420_002_S304493_chi2-GFP_FTHCD (F295758)	YenC1 OS=Yersinia entomophaga OX=935293 GN=PL78_03765 PE=4 SV=1	tr|A0A3S6EXC9|A0A3S6EXC9_YERET		p3553_935293_Yersinia_entomophaga_d_20200529.fasta	108,758.7	1	62	113	227	0.00963	0.817	NNPIVLHDPDGLAPGFFER	R	I	0.997	96.8	25	19.1	96.8	0	1	0	0	2	2,108.0562	2,918.00		853602	669	687	Empty	TRUE
1938231	N/A	chi2-GFP	20210709_C25420_002_S304493_chi2-GFP_FTHCD (F295758)	YenC1 OS=Yersinia entomophaga OX=935293 GN=PL78_03765 PE=4 SV=1	tr|A0A3S6EXC9|A0A3S6EXC9_YERET		p3553_935293_Yersinia_entomophaga_d_20200529.fasta	108,758.7	1	62	113	227	0.00963	0.817	NNTDLVVLHNGVQGAAGININLNDIKPGR	K	S	0.997	237	25	27.8	237	0	0	2	2	2	3,026.6133	2,899.50		13625300	778	806	Empty	TRUE
1938231	N/A	chi2-GFP	20210709_C25420_002_S304493_chi2-GFP_FTHCD (F295758)	YenC1 OS=Yersinia entomophaga OX=935293 GN=PL78_03765 PE=4 SV=1	tr|A0A3S6EXC9|A0A3S6EXC9_YERET		p3553_935293_Yersinia_entomophaga_d_20200529.fasta	108,758.7	1	62	113	227	0.00963	0.817	NQFDSALHQGTPGVSVLDNR	M	G	0.997	112	25	20	112	0	0	1	0	1	2,155.0528	2,344.00		5541400	2	21	Empty	TRUE
1938231	N/A	chi2-GFP	20210709_C25420_002_S304493_chi2-GFP_FTHCD (F295758)	YenC1 OS=Yersinia entomophaga OX=935293 GN=PL78_03765 PE=4 SV=1	tr|A0A3S6EXC9|A0A3S6EXC9_YERET		p3553_935293_Yersinia_entomophaga_d_20200529.fasta	108,758.7	1	62	113	227	0.00963	0.817	NYHYDSAGNLMQIR	R	H	0.997	82.1	25	18.1	82.1	0	6	3	0	2	1,681.7751	2,079.00		52065300	402	415	Empty	TRUE
1938231	N/A	chi2-GFP	20210709_C25420_002_S304493_chi2-GFP_FTHCD (F295758)	YenC1 OS=Yersinia entomophaga OX=935293 GN=PL78_03765 PE=4 SV=1	tr|A0A3S6EXC9|A0A3S6EXC9_YERET		p3553_935293_Yersinia_entomophaga_d_20200529.fasta	108,758.7	1	62	113	227	0.00963	0.817	QDSSVKPNLSYFTALSGEVLR	K	T	0.997	163	25	23.2	163	0	1	2	0	2	2,311.1929	3,267.00		36941100	69	89	Empty	TRUE
1938231	N/A	chi2-GFP	20210709_C25420_002_S304493_chi2-GFP_FTHCD (F295758)	YenC1 OS=Yersinia entomophaga OX=935293 GN=PL78_03765 PE=4 SV=1	tr|A0A3S6EXC9|A0A3S6EXC9_YERET		p3553_935293_Yersinia_entomophaga_d_20200529.fasta	108,758.7	1	62	113	227	0.00963	0.817	QNQLLPGQTLSWNAR	R	G	0.997	59.9	25	16.7	59.9	0	1	1	0	2	1,725.9032	2,588.50		10533100	460	474	Empty	TRUE
1938231	N/A	chi2-GFP	20210709_C25420_002_S304493_chi2-GFP_FTHCD (F295758)	YenC1 OS=Yersinia entomophaga OX=935293 GN=PL78_03765 PE=4 SV=1	tr|A0A3S6EXC9|A0A3S6EXC9_YERET		p3553_935293_Yersinia_entomophaga_d_20200529.fasta	108,758.7	1	62	113	227	0.00963	0.817	REVLEVSSGENITSANK	R	S	0.997	42	25	15.6	42	0	1	0	0	2	1,832.9348	1,713.00		428298	745	761	Empty	TRUE
1938231	N/A	chi2-GFP	20210709_C25420_002_S304493_chi2-GFP_FTHCD (F295758)	YenC1 OS=Yersinia entomophaga OX=935293 GN=PL78_03765 PE=4 SV=1	tr|A0A3S6EXC9|A0A3S6EXC9_YERET		p3553_935293_Yersinia_entomophaga_d_20200529.fasta	108,758.7	1	62	113	227	0.00963	0.817	RKQDSSVKPNLSYFTALSGEVLR	R	T	0.997	135	25	21.4	135	0	0	1	2	2	2,595.3890	2,916.00		60549800	67	89	Empty	TRUE
1938231	N/A	chi2-GFP	20210709_C25420_002_S304493_chi2-GFP_FTHCD (F295758)	YenC1 OS=Yersinia entomophaga OX=935293 GN=PL78_03765 PE=4 SV=1	tr|A0A3S6EXC9|A0A3S6EXC9_YERET		p3553_935293_Yersinia_entomophaga_d_20200529.fasta	108,758.7	1	62	113	227	0.00963	0.817	RTIHQGNTLFETLLVVK	R	I	0.997	93.8	25	18.9	93.8	0	1	1	0	2	1,969.1231	2,924.50		29270700	530	546	Empty	TRUE
1938231	N/A	chi2-GFP	20210709_C25420_002_S304493_chi2-GFP_FTHCD (F295758)	YenC1 OS=Yersinia entomophaga OX=935293 GN=PL78_03765 PE=4 SV=1	tr|A0A3S6EXC9|A0A3S6EXC9_YERET		p3553_935293_Yersinia_entomophaga_d_20200529.fasta	108,758.7	1	62	113	227	0.00963	0.817	RVLYLAGLER	R	R	0.997	64.4	25	17	64.4	0	1	1	0	2	1,189.7052	2,272.00		27520500	520	529	Empty	TRUE
1938231	N/A	chi2-GFP	20210709_C25420_002_S304493_chi2-GFP_FTHCD (F295758)	YenC1 OS=Yersinia entomophaga OX=935293 GN=PL78_03765 PE=4 SV=1	tr|A0A3S6EXC9|A0A3S6EXC9_YERET		p3553_935293_Yersinia_entomophaga_d_20200529.fasta	108,758.7	1	62	113	227	0.00963	0.817	SESEIDIDFLFSR	R	Q	0.997	97.5	25	19.1	97.5	0	23	0	0	2	1,557.7432	4,160.00		11173500	712	724	Empty	TRUE
1938231	N/A	chi2-GFP	20210709_C25420_002_S304493_chi2-GFP_FTHCD (F295758)	YenC1 OS=Yersinia entomophaga OX=935293 GN=PL78_03765 PE=4 SV=1	tr|A0A3S6EXC9|A0A3S6EXC9_YERET		p3553_935293_Yersinia_entomophaga_d_20200529.fasta	108,758.7	1	62	113	227	0.00963	0.817	SLTYSAAGQK	K	L	0.997	47.3	25	16	47.3	0	1	0	0	2	1,025.5262	1,231.00		3173860	273	282	Empty	FALSE	tr|A0A2D0TC51|A0A2D0TC51_YERET
1938231	N/A	chi2-GFP	20210709_C25420_002_S304493_chi2-GFP_FTHCD (F295758)	YenC1 OS=Yersinia entomophaga OX=935293 GN=PL78_03765 PE=4 SV=1	tr|A0A3S6EXC9|A0A3S6EXC9_YERET		p3553_935293_Yersinia_entomophaga_d_20200529.fasta	108,758.7	1	62	113	227	0.00963	0.817	SSWLSLK	K	G	0.9	48	25	16	48	0	1	0	0	2	820.456	2,396.00		14995100	257	263	Empty	TRUE
1938231	N/A	chi2-GFP	20210709_C25420_002_S304493_chi2-GFP_FTHCD (F295758)	YenC1 OS=Yersinia entomophaga OX=935293 GN=PL78_03765 PE=4 SV=1	tr|A0A3S6EXC9|A0A3S6EXC9_YERET		p3553_935293_Yersinia_entomophaga_d_20200529.fasta	108,758.7	1	62	113	227	0.00963	0.817	SVLVTAGTLTGCTMITGVK	R	G	0.997	87.4	25	18.5	87.4	0	2	0	0	2	1,851.9921	3,139.00		5328150	807	825	Empty	TRUE
1938231	N/A	chi2-GFP	20210709_C25420_002_S304493_chi2-GFP_FTHCD (F295758)	YenC1 OS=Yersinia entomophaga OX=935293 GN=PL78_03765 PE=4 SV=1	tr|A0A3S6EXC9|A0A3S6EXC9_YERET		p3553_935293_Yersinia_entomophaga_d_20200529.fasta	108,758.7	1	62	113	227	0.00963	0.817	TDGVDAGTIFSLNDIAARPAISISATGVSHTWQYEGENRPGR	R	V	0.986	112	25	20	112	0	0	0	1	2	4,430.1763	3,200.00		41752400	90	131	Empty	TRUE
1938231	N/A	chi2-GFP	20210709_C25420_002_S304493_chi2-GFP_FTHCD (F295758)	YenC1 OS=Yersinia entomophaga OX=935293 GN=PL78_03765 PE=4 SV=1	tr|A0A3S6EXC9|A0A3S6EXC9_YERET		p3553_935293_Yersinia_entomophaga_d_20200529.fasta	108,758.7	1	62	113	227	0.00963	0.817	TERPAGHLSGAR	R	V	0.997	80.9	25	25.7	73.2	0	1	1	0	2	1,251.6553	895		25948700	309	320	Empty	TRUE
1938231	N/A	chi2-GFP	20210709_C25420_002_S304493_chi2-GFP_FTHCD (F295758)	YenC1 OS=Yersinia entomophaga OX=935293 GN=PL78_03765 PE=4 SV=1	tr|A0A3S6EXC9|A0A3S6EXC9_YERET		p3553_935293_Yersinia_entomophaga_d_20200529.fasta	108,758.7	1	62	113	227	0.00963	0.817	TIHQGNTLFETLLVVK	R	I	0.997	120	25	20.5	120	0	1	1	0	2	1,813.0220	3,235.00		186956000	531	546	Empty	TRUE
1938231	N/A	chi2-GFP	20210709_C25420_002_S304493_chi2-GFP_FTHCD (F295758)	YenC1 OS=Yersinia entomophaga OX=935293 GN=PL78_03765 PE=4 SV=1	tr|A0A3S6EXC9|A0A3S6EXC9_YERET		p3553_935293_Yersinia_entomophaga_d_20200529.fasta	108,758.7	1	62	113	227	0.00963	0.817	TRGQFGMTELK	R	Y	0.997	50.9	25	20.2	46.9	0	1	1	0	2	1,267.6465	1,685.50		10106100	952	962	Empty	TRUE
1938231	N/A	chi2-GFP	20210709_C25420_002_S304493_chi2-GFP_FTHCD (F295758)	YenC1 OS=Yersinia entomophaga OX=935293 GN=PL78_03765 PE=4 SV=1	tr|A0A3S6EXC9|A0A3S6EXC9_YERET		p3553_935293_Yersinia_entomophaga_d_20200529.fasta	108,758.7	1	62	113	227	0.00963	0.817	TTGYENTVGVSFSLLTK	R	D	0.997	79.6	25	59.8	37.8	0	4	0	0	2	1,816.9328	3,164.50		11011500	911	927	Empty	TRUE
1938231	N/A	chi2-GFP	20210709_C25420_002_S304493_chi2-GFP_FTHCD (F295758)	YenC1 OS=Yersinia entomophaga OX=935293 GN=PL78_03765 PE=4 SV=1	tr|A0A3S6EXC9|A0A3S6EXC9_YERET		p3553_935293_Yersinia_entomophaga_d_20200529.fasta	108,758.7	1	62	113	227	0.00963	0.817	VEAFFDAAGR	K	Q	0.997	65.3	25	19.3	63.1	0	2	0	0	2	1,082.5265	2,233.50		7544490	450	459	Empty	TRUE
1938231	N/A	chi2-GFP	20210709_C25420_002_S304493_chi2-GFP_FTHCD (F295758)	YenC1 OS=Yersinia entomophaga OX=935293 GN=PL78_03765 PE=4 SV=1	tr|A0A3S6EXC9|A0A3S6EXC9_YERET		p3553_935293_Yersinia_entomophaga_d_20200529.fasta	108,758.7	1	62	113	227	0.00963	0.817	VFQDLR	R	Y	0.5	42.9	25	30	28.6	0	1	0	0	2	777.425	1,577.00		13965500	321	326	Empty	TRUE
1938231	N/A	chi2-GFP	20210709_C25420_002_S304493_chi2-GFP_FTHCD (F295758)	YenC1 OS=Yersinia entomophaga OX=935293 GN=PL78_03765 PE=4 SV=1	tr|A0A3S6EXC9|A0A3S6EXC9_YERET		p3553_935293_Yersinia_entomophaga_d_20200529.fasta	108,758.7	1	62	113	227	0.00963	0.817	VLYLAGLER	R	R	0.997	38.7	25	15.4	38.7	0	2	0	0	2	1,033.6041	2,581.50		41131700	521	529	Empty	TRUE
1938231	N/A	chi2-GFP	20210709_C25420_002_S304493_chi2-GFP_FTHCD (F295758)	YenC1 OS=Yersinia entomophaga OX=935293 GN=PL78_03765 PE=4 SV=1	tr|A0A3S6EXC9|A0A3S6EXC9_YERET		p3553_935293_Yersinia_entomophaga_d_20200529.fasta	108,758.7	1	62	113	227	0.00963	0.817	VVPENTYIYDTLYQLVSANGR	K	E	0.997	86.2	25	18.4	86.2	0	3	4	0	2	2,415.2191	4,031.00		16842800	353	373	Empty	TRUE
1938231	N/A	chi2-GFP	20210709_C25420_002_S304493_chi2-GFP_FTHCD (F295758)	YenC1 OS=Yersinia entomophaga OX=935293 GN=PL78_03765 PE=4 SV=1	tr|A0A3S6EXC9|A0A3S6EXC9_YERET		p3553_935293_Yersinia_entomophaga_d_20200529.fasta	108,758.7	1	62	113	227	0.00963	0.817	WLSADPAGTIDGLNLFR	R	M	0.997	147	25	22.2	147	0	4	0	0	2	1,845.9496	3,632.50		55217000	649	665	Empty	TRUE
1938231	N/A	chi2-GFP	20210709_C25420_002_S304493_chi2-GFP_FTHCD (F295758)	YenC1 OS=Yersinia entomophaga OX=935293 GN=PL78_03765 PE=4 SV=1	tr|A0A3S6EXC9|A0A3S6EXC9_YERET		p3553_935293_Yersinia_entomophaga_d_20200529.fasta	108,758.7	1	62	113	227	0.00963	0.817	WYAGTHWETKPLK	K	N	0.997	70.2	25	17.4	70.2	0	1	2	2	2	1,616.8221	1,901.00		35111100	765	777	Empty	TRUE
1938231	N/A	chi2-GFP	20210709_C25420_002_S304493_chi2-GFP_FTHCD (F295758)	YenC1 OS=Yersinia entomophaga OX=935293 GN=PL78_03765 PE=4 SV=1	tr|A0A3S6EXC9|A0A3S6EXC9_YERET		p3553_935293_Yersinia_entomophaga_d_20200529.fasta	108,758.7	1	62	113	227	0.00963	0.817	YSYDNLIGSSGLEVDGTGQLISQEEYYPYGGTAVWMAR	R	S	0.997	68.6	25	17.3	68.6	0	0	2	0	2	4,189.9338	3,691.00		1706270	575	612	Empty	TRUE
1938231	N/A	chi2-GFP	20210709_C25420_002_S304493_chi2-GFP_FTHCD (F295758)	YenC1 OS=Yersinia entomophaga OX=935293 GN=PL78_03765 PE=4 SV=1	tr|A0A3S6EXC9|A0A3S6EXC9_YERET		p3553_935293_Yersinia_entomophaga_d_20200529.fasta	108,758.7	1	62	113	227	0.00963	0.817	YYQPWAGR	R	W	0.99	45.9	25	16.3	45.5	0	1	0	0	2	1,040.4948	1,950.00		252017000	641	648	Empty	FALSE	tr|A0A2D0TC51|A0A2D0TC51_YERET,tr|A0A3S6EWV9|A0A3S6EWV9_YERET
1938231	N/A	chi2-GFP	20210709_C25420_002_S304493_chi2-GFP_FTHCD (F295758)	YenC1 OS=Yersinia entomophaga OX=935293 GN=PL78_03765 PE=4 SV=1	tr|A0A3S6EXC9|A0A3S6EXC9_YERET		p3553_935293_Yersinia_entomophaga_d_20200529.fasta	108,758.7	1	62	113	227	0.00963	0.817	YYRHPDTPQEIAER	R	I	0.997	99.2	25	19.2	99.2	0	1	1	0	2	1,774.8508	1,352.50		3911660	30	43	Empty	TRUE
1938231	N/A	chi2-GFP	20210709_C25420_002_S304493_chi2-GFP_FTHCD (F295758)	Q86YZ3 SWISS-PROT:Q86YZ3 Tax_Id=9606 Gene_Symbol=HRNR Hornerin	zz|Y-FGCZCont00441|		p3553_935293_Yersinia_entomophaga_d_20200529.fasta	282,372.7	1	9	13	14	0.000594	0.054	GPYESGSGHSSGLGHQESR	R	S	0.997	104	25	19.5	104	0	0	0	1	2	1,928.8482	960		319170	572	590	Empty	TRUE
1938231	N/A	chi2-GFP	20210709_C25420_002_S304493_chi2-GFP_FTHCD (F295758)	Q86YZ3 SWISS-PROT:Q86YZ3 Tax_Id=9606 Gene_Symbol=HRNR Hornerin	zz|Y-FGCZCont00441|		p3553_935293_Yersinia_entomophaga_d_20200529.fasta	282,372.7	1	9	13	14	0.000594	0.054	GPYESGSGHSSGLGHR	R	E	0.997	101	25	19.3	101	0	0	1	0	2	1,584.7150	944		1825150	1038	1053	Empty	TRUE
1938231	N/A	chi2-GFP	20210709_C25420_002_S304493_chi2-GFP_FTHCD (F295758)	Q86YZ3 SWISS-PROT:Q86YZ3 Tax_Id=9606 Gene_Symbol=HRNR Hornerin	zz|Y-FGCZCont00441|		p3553_935293_Yersinia_entomophaga_d_20200529.fasta	282,372.7	1	9	13	14	0.000594	0.054	GSGSGQSPSSGQHGTGFGR	R	S	0.997	85.4	25	18.3	85.4	0	1	1	0	2	1,747.7744	1,006.00		1235670	430	448	Empty	TRUE
1938231	N/A	chi2-GFP	20210709_C25420_002_S304493_chi2-GFP_FTHCD (F295758)	Q86YZ3 SWISS-PROT:Q86YZ3 Tax_Id=9606 Gene_Symbol=HRNR Hornerin	zz|Y-FGCZCont00441|		p3553_935293_Yersinia_entomophaga_d_20200529.fasta	282,372.7	1	9	13	14	0.000594	0.054	HGSGLGHSSSHGQHGSGSGR	R	S	0.997	92.3	25	18.8	92.3	0	0	0	1	2	1,885.8397	868		730707	1248	1267	Empty	TRUE
1938231	N/A	chi2-GFP	20210709_C25420_002_S304493_chi2-GFP_FTHCD (F295758)	Q86YZ3 SWISS-PROT:Q86YZ3 Tax_Id=9606 Gene_Symbol=HRNR Hornerin	zz|Y-FGCZCont00441|		p3553_935293_Yersinia_entomophaga_d_20200529.fasta	282,372.7	1	9	13	14	0.000594	0.054	QSLGHGQHGSGSGQSPSPSR	R	G	0.997	151	25	22.5	151	0	1	2	1	2	1,947.9017	562		14502500	992	1011	Empty	TRUE
1938231	N/A	chi2-GFP	20210709_C25420_002_S304493_chi2-GFP_FTHCD (F295758)	Q86YZ3 SWISS-PROT:Q86YZ3 Tax_Id=9606 Gene_Symbol=HRNR Hornerin	zz|Y-FGCZCont00441|		p3553_935293_Yersinia_entomophaga_d_20200529.fasta	282,372.7	1	9	13	14	0.000594	0.054	QSSSYGPHGYGSGR	R	S	0.997	70.8	25	17.4	70.8	0	1	0	0	2	1,439.6298	1,043.00		461549	554	567	Empty	TRUE
1938231	N/A	chi2-GFP	20210709_C25420_002_S304493_chi2-GFP_FTHCD (F295758)	Q86YZ3 SWISS-PROT:Q86YZ3 Tax_Id=9606 Gene_Symbol=HRNR Hornerin	zz|Y-FGCZCont00441|		p3553_935293_Yersinia_entomophaga_d_20200529.fasta	282,372.7	1	9	13	14	0.000594	0.054	SSSGQSSGYTQHGSGSGHSSSYEQHGSR	K	S	0.994	54.1	25	67.1	54.1	0	0	0	1	2	2,826.1693	564		285236	936	963	Empty	TRUE
1938231	N/A	chi2-GFP	20210709_C25420_002_S304493_chi2-GFP_FTHCD (F295758)	Q86YZ3 SWISS-PROT:Q86YZ3 Tax_Id=9606 Gene_Symbol=HRNR Hornerin	zz|Y-FGCZCont00441|		p3553_935293_Yersinia_entomophaga_d_20200529.fasta	282,372.7	1	9	13	14	0.000594	0.054	SSSRGPYESGSGHSSGLGHQESR	R	S	0.997	109	25	19.8	109	0	0	0	1	2	2,346.0453	926		684756	568	590	Empty	TRUE
1938231	N/A	chi2-GFP	20210709_C25420_002_S304493_chi2-GFP_FTHCD (F295758)	Q86YZ3 SWISS-PROT:Q86YZ3 Tax_Id=9606 Gene_Symbol=HRNR Hornerin	zz|Y-FGCZCont00441|		p3553_935293_Yersinia_entomophaga_d_20200529.fasta	282,372.7	1	9	13	14	0.000594	0.054	YGQQGSGSGQSPSR	R	G	0.776	18.1	25	14.1	18.1	0	1	0	0	2	1,395.6248	877		52,934.5	649	662	Empty	TRUE
1938231	N/A	chi2-GFP	20210709_C25420_002_S304493_chi2-GFP_FTHCD (F295758)	Transcriptional regulator SlyA OS=Yersinia entomophaga OX=935293 GN=PL78_05820 PE=4 SV=1	tr|A0A3S6EYD3|A0A3S6EYD3_YERET		p3553_935293_Yersinia_entomophaga_d_20200529.fasta	16,308.4	1	6	6	6	0.000255	0.364	KLEHVIETTR	K	G	0.997	63.3	25	20	60.3	0	1	0	0	2	1,225.6900	1,148.00		1039590	102	111	Empty	TRUE
1938231	N/A	chi2-GFP	20210709_C25420_002_S304493_chi2-GFP_FTHCD (F295758)	Transcriptional regulator SlyA OS=Yersinia entomophaga OX=935293 GN=PL78_05820 PE=4 SV=1	tr|A0A3S6EYD3|A0A3S6EYD3_YERET		p3553_935293_Yersinia_entomophaga_d_20200529.fasta	16,308.4	1	6	6	6	0.000255	0.364	LEHVIETTR	K	G	0.997	62.9	25	16.9	62.9	0	0	1	0	2	1,097.5950	1,237.00		710779	103	111	Empty	TRUE
1938231	N/A	chi2-GFP	20210709_C25420_002_S304493_chi2-GFP_FTHCD (F295758)	Transcriptional regulator SlyA OS=Yersinia entomophaga OX=935293 GN=PL78_05820 PE=4 SV=1	tr|A0A3S6EYD3|A0A3S6EYD3_YERET		p3553_935293_Yersinia_entomophaga_d_20200529.fasta	16,308.4	1	6	6	6	0.000255	0.364	LEQNINQLHSK	K	-	0.997	79.2	25	18	79.2	0	1	0	0	2	1,323.7016	1,229.00		1032020	133	143	Empty	TRUE
1938231	N/A	chi2-GFP	20210709_C25420_002_S304493_chi2-GFP_FTHCD (F295758)	Transcriptional regulator SlyA OS=Yersinia entomophaga OX=935293 GN=PL78_05820 PE=4 SV=1	tr|A0A3S6EYD3|A0A3S6EYD3_YERET		p3553_935293_Yersinia_entomophaga_d_20200529.fasta	16,308.4	1	6	6	6	0.000255	0.364	LPPEQSQIQLAK	R	A	0.997	39	25	15.4	39	0	1	0	0	2	1,351.7582	1,874.00		1665640	43	54	Empty	TRUE
1938231	N/A	chi2-GFP	20210709_C25420_002_S304493_chi2-GFP_FTHCD (F295758)	Transcriptional regulator SlyA OS=Yersinia entomophaga OX=935293 GN=PL78_05820 PE=4 SV=1	tr|A0A3S6EYD3|A0A3S6EYD3_YERET		p3553_935293_Yersinia_entomophaga_d_20200529.fasta	16,308.4	1	6	6	6	0.000255	0.364	MESTLGSDLAR	-	L	0.997	52.9	25	16.3	52.9	0	1	0	0	2	1,179.5675	1,812.00		2559330	1	11	Empty	TRUE
1938231	N/A	chi2-GFP	20210709_C25420_002_S304493_chi2-GFP_FTHCD (F295758)	Transcriptional regulator SlyA OS=Yersinia entomophaga OX=935293 GN=PL78_05820 PE=4 SV=1	tr|A0A3S6EYD3|A0A3S6EYD3_YERET		p3553_935293_Yersinia_entomophaga_d_20200529.fasta	16,308.4	1	6	6	6	0.000255	0.364	TLDQLEDK	R	G	0.99	38.2	25	15.4	38.2	0	1	0	0	2	961.484	1,433.00		3046560	66	73	Empty	TRUE
1938231	N/A	chi2-GFP	20210709_C25420_002_S304493_chi2-GFP_FTHCD (F295758)	Elongation factor Tu OS=Yersinia entomophaga OX=935293 GN=tuB PE=3 SV=1	tr|E7BXF2|E7BXF2_YERET		p3553_935293_Yersinia_entomophaga_d_20200529.fasta	43,220.6	1	7	7	7	0.000297	0.183	AGENVGVLLR	R	G	0.997	72.7	25	17.5	72.7	0	1	0	0	2	1,027.5895	2,154.00		2958600	271	280	Empty	TRUE
1938231	N/A	chi2-GFP	20210709_C25420_002_S304493_chi2-GFP_FTHCD (F295758)	Elongation factor Tu OS=Yersinia entomophaga OX=935293 GN=tuB PE=3 SV=1	tr|E7BXF2|E7BXF2_YERET		p3553_935293_Yersinia_entomophaga_d_20200529.fasta	43,220.6	1	7	7	7	0.000297	0.183	AIDKPFLLPIEDVFSISGR	R	G	0.991	44.9	25	23.6	37.1	0	0	1	0	2	2,117.1644	3,912.00		2155550	206	224	Empty	TRUE
1938231	N/A	chi2-GFP	20210709_C25420_002_S304493_chi2-GFP_FTHCD (F295758)	Elongation factor Tu OS=Yersinia entomophaga OX=935293 GN=tuB PE=3 SV=1	tr|E7BXF2|E7BXF2_YERET		p3553_935293_Yersinia_entomophaga_d_20200529.fasta	43,220.6	1	7	7	7	0.000297	0.183	GYRPQFYFR	K	T	0.989	45.1	25	18.1	42.8	0	0	1	0	2	1,233.6163	2,144.00		1365540	326	334	Empty	TRUE
1938231	N/A	chi2-GFP	20210709_C25420_002_S304493_chi2-GFP_FTHCD (F295758)	Elongation factor Tu OS=Yersinia entomophaga OX=935293 GN=tuB PE=3 SV=1	tr|E7BXF2|E7BXF2_YERET		p3553_935293_Yersinia_entomophaga_d_20200529.fasta	43,220.6	1	7	7	7	0.000297	0.183	HTPFFK	R	G	0.5	20	25	14.3	20	0	1	0	0	2	776.409	1,536.00		903937	320	325	Empty	TRUE
1938231	N/A	chi2-GFP	20210709_C25420_002_S304493_chi2-GFP_FTHCD (F295758)	Elongation factor Tu OS=Yersinia entomophaga OX=935293 GN=tuB PE=3 SV=1	tr|E7BXF2|E7BXF2_YERET		p3553_935293_Yersinia_entomophaga_d_20200529.fasta	43,220.6	1	7	7	7	0.000297	0.183	TTLTAAITSVLAK	K	T	0.997	51.3	25	16.2	51.3	0	1	0	0	2	1,289.7676	3,258.00		1211700	26	38	Empty	TRUE
1938231	N/A	chi2-GFP	20210709_C25420_002_S304493_chi2-GFP_FTHCD (F295758)	Elongation factor Tu OS=Yersinia entomophaga OX=935293 GN=tuB PE=3 SV=1	tr|E7BXF2|E7BXF2_YERET		p3553_935293_Yersinia_entomophaga_d_20200529.fasta	43,220.6	1	7	7	7	0.000297	0.183	VGEEVEIVGIK	K	D	0.997	73.3	25	19.8	71	0	1	0	0	2	1,171.6570	2,331.00		1783450	239	249	Empty	TRUE
1938231	N/A	chi2-GFP	20210709_C25420_002_S304493_chi2-GFP_FTHCD (F295758)	Elongation factor Tu OS=Yersinia entomophaga OX=935293 GN=tuB PE=3 SV=1	tr|E7BXF2|E7BXF2_YERET		p3553_935293_Yersinia_entomophaga_d_20200529.fasta	43,220.6	1	7	7	7	0.000297	0.183	VGEEVEIVGIKDTVK	K	S	0.994	47.6	25	16	47.6	0	0	1	0	2	1,614.8951	2,251.00		2011300	239	253	Empty	TRUE
1938231	N/A	chi2-GFP	20210709_C25420_002_S304493_chi2-GFP_FTHCD (F295758)	Histidine ammonia-lyase OS=Yersinia entomophaga OX=935293 GN=hutH PE=3 SV=1	tr|A0A3S6F1K5|A0A3S6F1K5_YERET		p3553_935293_Yersinia_entomophaga_d_20200529.fasta	54,764.1	1	2	2	2	8.49e-05	0.045	GQIDAAHAYR	R	H	0.996	57.5	25	16.6	57.5	0	0	1	0	2	1,101.5436	1,131.00		1005250	249	258	Empty	TRUE
1938231	N/A	chi2-GFP	20210709_C25420_002_S304493_chi2-GFP_FTHCD (F295758)	Histidine ammonia-lyase OS=Yersinia entomophaga OX=935293 GN=hutH PE=3 SV=1	tr|A0A3S6F1K5|A0A3S6F1K5_YERET		p3553_935293_Yersinia_entomophaga_d_20200529.fasta	54,764.1	1	2	2	2	8.49e-05	0.045	IILDDESYGPIQK	R	S	0.997	66.9	25	17.2	66.9	0	1	0	0	2	1,490.7740	2,312.00		885304	26	38	Empty	TRUE
1938231	N/A	chi2-GFP	20210709_C25420_002_S304493_chi2-GFP_FTHCD (F295758)	Lysine decarboxylase LdcC OS=Yersinia entomophaga OX=935293 GN=PL78_08555 PE=4 SV=1	tr|A0A3S6EZV3|A0A3S6EZV3_YERET		p3553_935293_Yersinia_entomophaga_d_20200529.fasta	80,470.9	1	6	6	6	0.000255	0.124	ADADHMYLDPIK	K	V	0.997	49.8	25	16.1	49.8	0	1	0	0	2	1,388.6517	2,149.00		1002970	479	490	Empty	TRUE
1938231	N/A	chi2-GFP	20210709_C25420_002_S304493_chi2-GFP_FTHCD (F295758)	Lysine decarboxylase LdcC OS=Yersinia entomophaga OX=935293 GN=PL78_08555 PE=4 SV=1	tr|A0A3S6EZV3|A0A3S6EZV3_YERET		p3553_935293_Yersinia_entomophaga_d_20200529.fasta	80,470.9	1	6	6	6	0.000255	0.124	IQDLAAGIHQLIR	R	H	0.997	89.9	25	18.6	89.9	0	0	1	0	2	1,447.8382	2,634.00		2007810	586	598	Empty	TRUE
1938231	N/A	chi2-GFP	20210709_C25420_002_S304493_chi2-GFP_FTHCD (F295758)	Lysine decarboxylase LdcC OS=Yersinia entomophaga OX=935293 GN=PL78_08555 PE=4 SV=1	tr|A0A3S6EZV3|A0A3S6EZV3_YERET		p3553_935293_Yersinia_entomophaga_d_20200529.fasta	80,470.9	1	6	6	6	0.000255	0.124	NAYGILGGIPK	R	R	0.997	48.3	25	16	48.3	0	1	0	0	2	1,102.6257	2,555.00		1185000	267	277	Empty	TRUE
1938231	N/A	chi2-GFP	20210709_C25420_002_S304493_chi2-GFP_FTHCD (F295758)	Lysine decarboxylase LdcC OS=Yersinia entomophaga OX=935293 GN=PL78_08555 PE=4 SV=1	tr|A0A3S6EZV3|A0A3S6EZV3_YERET		p3553_935293_Yersinia_entomophaga_d_20200529.fasta	80,470.9	1	6	6	6	0.000255	0.124	NMLPDLYAEDPDFYR	K	H	0.997	55.2	25	16.5	55.2	0	1	0	0	2	1,858.8318	3,078.00		804202	568	582	Empty	TRUE
1938231	N/A	chi2-GFP	20210709_C25420_002_S304493_chi2-GFP_FTHCD (F295758)	Lysine decarboxylase LdcC OS=Yersinia entomophaga OX=935293 GN=PL78_08555 PE=4 SV=1	tr|A0A3S6EZV3|A0A3S6EZV3_YERET		p3553_935293_Yersinia_entomophaga_d_20200529.fasta	80,470.9	1	6	6	6	0.000255	0.124	VIYETQSTHK	K	L	0.997	52.3	25	16.3	52.3	0	1	0	0	2	1,205.6161	1,050.00		898382	358	367	Empty	TRUE
1938231	N/A	chi2-GFP	20210709_C25420_002_S304493_chi2-GFP_FTHCD (F295758)	Lysine decarboxylase LdcC OS=Yersinia entomophaga OX=935293 GN=PL78_08555 PE=4 SV=1	tr|A0A3S6EZV3|A0A3S6EZV3_YERET		p3553_935293_Yersinia_entomophaga_d_20200529.fasta	80,470.9	1	6	6	6	0.000255	0.124	VVANMILPYPPGVPVVMPGEMITEESR	K	A	0.967	37	25	15.3	37	0	0	1	0	2	2,925.4925	3,942.00		478637	644	670	Empty	TRUE
1938231	N/A	chi2-GFP	20210709_C25420_002_S304493_chi2-GFP_FTHCD (F295758)	50S ribosomal protein L16 OS=Yersinia entomophaga OX=935293 GN=rplP PE=3 SV=1	tr|A0A3S6F230|A0A3S6F230_YERET		p3553_935293_Yersinia_entomophaga_d_20200529.fasta	15,306.5	1	5	5	5	0.000212	0.412	GKGNVEYWVALIQPGK	K	M	0.997	71.9	25	24.1	65.3	0	1	0	0	2	1,758.9539	2,988.00		819618	85	100	Empty	TRUE
1938231	N/A	chi2-GFP	20210709_C25420_002_S304493_chi2-GFP_FTHCD (F295758)	50S ribosomal protein L16 OS=Yersinia entomophaga OX=935293 GN=rplP PE=3 SV=1	tr|A0A3S6F230|A0A3S6F230_YERET		p3553_935293_Yersinia_entomophaga_d_20200529.fasta	15,306.5	1	5	5	5	0.000212	0.412	GLAQGTDVSFGEFGLK	R	A	0.997	92.9	25	18.8	92.9	0	1	0	0	2	1,625.8172	2,916.00		4613680	19	34	Empty	TRUE
1938231	N/A	chi2-GFP	20210709_C25420_002_S304493_chi2-GFP_FTHCD (F295758)	50S ribosomal protein L16 OS=Yersinia entomophaga OX=935293 GN=rplP PE=3 SV=1	tr|A0A3S6F230|A0A3S6F230_YERET		p3553_935293_Yersinia_entomophaga_d_20200529.fasta	15,306.5	1	5	5	5	0.000212	0.412	GNVEYWVALIQPGK	K	M	0.997	84.5	25	18.3	84.5	0	1	0	0	2	1,573.8374	3,284.00		2180200	87	100	Empty	TRUE
1938231	N/A	chi2-GFP	20210709_C25420_002_S304493_chi2-GFP_FTHCD (F295758)	50S ribosomal protein L16 OS=Yersinia entomophaga OX=935293 GN=rplP PE=3 SV=1	tr|A0A3S6F230|A0A3S6F230_YERET		p3553_935293_Yersinia_entomophaga_d_20200529.fasta	15,306.5	1	5	5	5	0.000212	0.412	LPVGTTFVTK	K	T	0.997	67.4	25	17.2	67.4	0	1	0	0	2	1,062.6195	2,148.00		6645350	124	133	Empty	TRUE
1938231	N/A	chi2-GFP	20210709_C25420_002_S304493_chi2-GFP_FTHCD (F295758)	50S ribosomal protein L16 OS=Yersinia entomophaga OX=935293 GN=rplP PE=3 SV=1	tr|A0A3S6F230|A0A3S6F230_YERET		p3553_935293_Yersinia_entomophaga_d_20200529.fasta	15,306.5	1	5	5	5	0.000212	0.412	MLFEMAGVPEETAR	K	E	0.997	73.1	25	17.6	73.1	0	1	0	0	2	1,580.7448	2,824.00		1433100	101	114	Empty	TRUE
1938231	N/A	chi2-GFP	20210709_C25420_002_S304493_chi2-GFP_FTHCD (F295758)	DNA-directed RNA polymerase subunit alpha OS=Yersinia entomophaga OX=935293 GN=rpoA PE=3 SV=1	tr|A0A3S6F170|A0A3S6F170_YERET		p3553_935293_Yersinia_entomophaga_d_20200529.fasta	36,482.0	1	7	10	10	0.000424	0.231	EGVQEDILEILLNLK	K	G	0.997	96.2	25	19	96.2	0	1	1	0	2	1,725.9636	4,291.50		1859050	72	86	Empty	TRUE
1938231	N/A	chi2-GFP	20210709_C25420_002_S304493_chi2-GFP_FTHCD (F295758)	DNA-directed RNA polymerase subunit alpha OS=Yersinia entomophaga OX=935293 GN=rpoA PE=3 SV=1	tr|A0A3S6F170|A0A3S6F170_YERET		p3553_935293_Yersinia_entomophaga_d_20200529.fasta	36,482.0	1	7	10	10	0.000424	0.231	IAYNVEAAR	R	V	0.997	59.3	25	17.9	58.1	0	1	0	0	2	1,006.5315	1,530.00		5225390	183	191	Empty	TRUE
1938231	N/A	chi2-GFP	20210709_C25420_002_S304493_chi2-GFP_FTHCD (F295758)	DNA-directed RNA polymerase subunit alpha OS=Yersinia entomophaga OX=935293 GN=rpoA PE=3 SV=1	tr|A0A3S6F170|A0A3S6F170_YERET		p3553_935293_Yersinia_entomophaga_d_20200529.fasta	36,482.0	1	7	10	10	0.000424	0.231	IHSEEDERPIGR	R	L	0.997	73.8	25	17.6	73.8	0	1	1	1	2	1,437.7082	1,009.00		9775140	159	170	Empty	TRUE
1938231	N/A	chi2-GFP	20210709_C25420_002_S304493_chi2-GFP_FTHCD (F295758)	DNA-directed RNA polymerase subunit alpha OS=Yersinia entomophaga OX=935293 GN=rpoA PE=3 SV=1	tr|A0A3S6F170|A0A3S6F170_YERET		p3553_935293_Yersinia_entomophaga_d_20200529.fasta	36,482.0	1	7	10	10	0.000424	0.231	LVDIEQVSSTHAK	R	V	0.997	61.4	25	16.8	61.4	0	1	0	0	2	1,426.7537	1,724.00		1945050	13	25	Empty	TRUE
1938231	N/A	chi2-GFP	20210709_C25420_002_S304493_chi2-GFP_FTHCD (F295758)	DNA-directed RNA polymerase subunit alpha OS=Yersinia entomophaga OX=935293 GN=rpoA PE=3 SV=1	tr|A0A3S6F170|A0A3S6F170_YERET		p3553_935293_Yersinia_entomophaga_d_20200529.fasta	36,482.0	1	7	10	10	0.000424	0.231	MQGSVTEFLKPR	-	L	0.997	83.3	25	18.2	83.3	0	0	1	0	2	1,392.7305	2,216.00		1488620	1	12	Empty	TRUE
1938231	N/A	chi2-GFP	20210709_C25420_002_S304493_chi2-GFP_FTHCD (F295758)	DNA-directed RNA polymerase subunit alpha OS=Yersinia entomophaga OX=935293 GN=rpoA PE=3 SV=1	tr|A0A3S6F170|A0A3S6F170_YERET		p3553_935293_Yersinia_entomophaga_d_20200529.fasta	36,482.0	1	7	10	10	0.000424	0.231	TEVELLK	R	T	0.9	37.1	25	25.9	26.5	0	1	0	0	2	831.482	1,853.00		1064730	285	291	Empty	TRUE
1938231	N/A	chi2-GFP	20210709_C25420_002_S304493_chi2-GFP_FTHCD (F295758)	DNA-directed RNA polymerase subunit alpha OS=Yersinia entomophaga OX=935293 GN=rpoA PE=3 SV=1	tr|A0A3S6F170|A0A3S6F170_YERET		p3553_935293_Yersinia_entomophaga_d_20200529.fasta	36,482.0	1	7	10	10	0.000424	0.231	VTLEPLER	K	G	0.99	27.8	25	14.7	27.8	0	1	0	0	2	956.541	2,004.00		2315610	26	33	Empty	TRUE
1938231	N/A	chi2-GFP	20210709_C25420_002_S304493_chi2-GFP_FTHCD (F295758)	Small heat shock protein IbpB OS=Yersinia entomophaga OX=935293 GN=ibpB PE=3 SV=1	tr|A0A3S6F1L3|A0A3S6F1L3_YERET		p3553_935293_Yersinia_entomophaga_d_20200529.fasta	17,335.0	1	11	16	26	0.0011	0.73	GKPAPVEK	R	Q	0.99	28.8	25	14.8	28.8	0	2	0	0	2	825.483	716.5		1153190	72	79	Empty	TRUE
1938231	N/A	chi2-GFP	20210709_C25420_002_S304493_chi2-GFP_FTHCD (F295758)	Small heat shock protein IbpB OS=Yersinia entomophaga OX=935293 GN=ibpB PE=3 SV=1	tr|A0A3S6F1L3|A0A3S6F1L3_YERET		p3553_935293_Yersinia_entomophaga_d_20200529.fasta	17,335.0	1	11	16	26	0.0011	0.73	ISLALAGFK	R	Q	0.997	61.7	25	16.9	61.7	0	2	0	0	2	919.561	2,748.50		7914870	47	55	Empty	TRUE
1938231	N/A	chi2-GFP	20210709_C25420_002_S304493_chi2-GFP_FTHCD (F295758)	Small heat shock protein IbpB OS=Yersinia entomophaga OX=935293 GN=ibpB PE=3 SV=1	tr|A0A3S6F1L3|A0A3S6F1L3_YERET		p3553_935293_Yersinia_entomophaga_d_20200529.fasta	17,335.0	1	11	16	26	0.0011	0.73	ITIGRPVEDRPALDNAETVQQ	R	-	0.997	98	25	19.1	98	0	1	1	0	2	2,322.2051	2,018.50		6215740	132	152	Empty	TRUE
1938231	N/A	chi2-GFP	20210709_C25420_002_S304493_chi2-GFP_FTHCD (F295758)	Small heat shock protein IbpB OS=Yersinia entomophaga OX=935293 GN=ibpB PE=3 SV=1	tr|A0A3S6F1L3|A0A3S6F1L3_YERET		p3553_935293_Yersinia_entomophaga_d_20200529.fasta	17,335.0	1	11	16	26	0.0011	0.73	LASTMQGSTEAQGFPPYNIEK	K	S	0.997	148	25	22.3	148	0	5	1	0	2	2,269.0807	2,369.50		18325400	19	39	Empty	TRUE
1938231	N/A	chi2-GFP	20210709_C25420_002_S304493_chi2-GFP_FTHCD (F295758)	Small heat shock protein IbpB OS=Yersinia entomophaga OX=935293 GN=ibpB PE=3 SV=1	tr|A0A3S6F1L3|A0A3S6F1L3_YERET		p3553_935293_Yersinia_entomophaga_d_20200529.fasta	17,335.0	1	11	16	26	0.0011	0.73	MRNYDLSPLLR	-	Q	0.997	48.6	25	16	48.6	0	1	1	0	2	1,393.7258	2,347.50		8811970	1	11	Empty	TRUE
1938231	N/A	chi2-GFP	20210709_C25420_002_S304493_chi2-GFP_FTHCD (F295758)	Small heat shock protein IbpB OS=Yersinia entomophaga OX=935293 GN=ibpB PE=3 SV=1	tr|A0A3S6F1L3|A0A3S6F1L3_YERET		p3553_935293_Yersinia_entomophaga_d_20200529.fasta	17,335.0	1	11	16	26	0.0011	0.73	NYDLSPLLR	R	Q	0.997	50.8	25	16.2	50.8	0	3	0	0	2	1,090.5892	2,644.00		24913500	3	11	Empty	TRUE
1938231	N/A	chi2-GFP	20210709_C25420_002_S304493_chi2-GFP_FTHCD (F295758)	Small heat shock protein IbpB OS=Yersinia entomophaga OX=935293 GN=ibpB PE=3 SV=1	tr|A0A3S6F1L3|A0A3S6F1L3_YERET		p3553_935293_Yersinia_entomophaga_d_20200529.fasta	17,335.0	1	11	16	26	0.0011	0.73	QSELEIEVEGPR	K	L	0.997	42.5	25	15.7	42.5	0	1	0	0	2	1,385.6908	2,177.00		999562	56	67	Empty	TRUE
1938231	N/A	chi2-GFP	20210709_C25420_002_S304493_chi2-GFP_FTHCD (F295758)	Small heat shock protein IbpB OS=Yersinia entomophaga OX=935293 GN=ibpB PE=3 SV=1	tr|A0A3S6F1L3|A0A3S6F1L3_YERET		p3553_935293_Yersinia_entomophaga_d_20200529.fasta	17,335.0	1	11	16	26	0.0011	0.73	QVEYLHQGLIR	K	K	0.997	60.1	25	16.8	60.1	0	0	2	0	2	1,355.7431	1,992.00		18372600	80	90	Empty	TRUE
1938231	N/A	chi2-GFP	20210709_C25420_002_S304493_chi2-GFP_FTHCD (F295758)	Small heat shock protein IbpB OS=Yersinia entomophaga OX=935293 GN=ibpB PE=3 SV=1	tr|A0A3S6F1L3|A0A3S6F1L3_YERET		p3553_935293_Yersinia_entomophaga_d_20200529.fasta	17,335.0	1	11	16	26	0.0011	0.73	QVEYLHQGLIRK	K	E	0.997	56.7	25	16.5	56.7	0	1	0	1	2	1,483.8381	1,613.50		5381620	80	91	Empty	TRUE
1938231	N/A	chi2-GFP	20210709_C25420_002_S304493_chi2-GFP_FTHCD (F295758)	Small heat shock protein IbpB OS=Yersinia entomophaga OX=935293 GN=ibpB PE=3 SV=1	tr|A0A3S6F1L3|A0A3S6F1L3_YERET		p3553_935293_Yersinia_entomophaga_d_20200529.fasta	17,335.0	1	11	16	26	0.0011	0.73	QVPEALQPQR	R	I	0.997	44.8	25	18.1	42.5	0	2	0	0	2	1,165.6325	1,564.00		9282030	122	131	Empty	TRUE
1938231	N/A	chi2-GFP	20210709_C25420_002_S304493_chi2-GFP_FTHCD (F295758)	Small heat shock protein IbpB OS=Yersinia entomophaga OX=935293 GN=ibpB PE=3 SV=1	tr|A0A3S6F1L3|A0A3S6F1L3_YERET		p3553_935293_Yersinia_entomophaga_d_20200529.fasta	17,335.0	1	11	16	26	0.0011	0.73	QWIGFDK	R	L	0.9	42.7	25	22	36.4	0	2	0	0	2	893.452	2,219.00		8100520	12	18	Empty	TRUE
1938231	N/A	chi2-GFP	20210709_C25420_002_S304493_chi2-GFP_FTHCD (F295758)	30S ribosomal protein S10 OS=Yersinia entomophaga OX=935293 GN=rpsJ PE=3 SV=1	tr|A0A3S6F125|A0A3S6F125_YERET		p3553_935293_Yersinia_entomophaga_d_20200529.fasta	11,697.6	1	4	4	4	0.00017	0.388	FTVLVSPHVNK	R	D	0.997	53.8	25	17	53.2	0	0	1	0	2	1,240.7048	2,069.00		2753180	49	59	Empty	TRUE
1938231	N/A	chi2-GFP	20210709_C25420_002_S304493_chi2-GFP_FTHCD (F295758)	30S ribosomal protein S10 OS=Yersinia entomophaga OX=935293 GN=rpsJ PE=3 SV=1	tr|A0A3S6F125|A0A3S6F125_YERET		p3553_935293_Yersinia_entomophaga_d_20200529.fasta	11,697.6	1	4	4	4	0.00017	0.388	LIDQSTAEIVETAK	R	R	0.997	82.1	25	18.1	82.1	0	1	0	0	2	1,517.8059	2,142.00		1939590	17	30	Empty	TRUE
1938231	N/A	chi2-GFP	20210709_C25420_002_S304493_chi2-GFP_FTHCD (F295758)	30S ribosomal protein S10 OS=Yersinia entomophaga OX=935293 GN=rpsJ PE=3 SV=1	tr|A0A3S6F125|A0A3S6F125_YERET		p3553_935293_Yersinia_entomophaga_d_20200529.fasta	11,697.6	1	4	4	4	0.00017	0.388	TGAQVTGPIPLPTR	R	K	0.997	42.2	25	15.6	42.2	0	1	0	0	2	1,407.7957	2,385.00		906643	32	45	Empty	TRUE
1938231	N/A	chi2-GFP	20210709_C25420_002_S304493_chi2-GFP_FTHCD (F295758)	30S ribosomal protein S10 OS=Yersinia entomophaga OX=935293 GN=rpsJ PE=3 SV=1	tr|A0A3S6F125|A0A3S6F125_YERET		p3553_935293_Yersinia_entomophaga_d_20200529.fasta	11,697.6	1	4	4	4	0.00017	0.388	TGAQVTGPIPLPTRK	R	E	0.997	35.2	25	15.2	35.2	0	1	0	0	2	1,535.8907	2,067.00		445041	32	46	Empty	TRUE
1938231	N/A	chi2-GFP	20210709_C25420_002_S304493_chi2-GFP_FTHCD (F295758)	Hemolysin OS=Yersinia entomophaga OX=935293 GN=PL78_11060 PE=4 SV=1	tr|A0A3S6F1Y8|A0A3S6F1Y8_YERET		p3553_935293_Yersinia_entomophaga_d_20200529.fasta	171,600.9	0.369	1	1	3	0.000127	0.0146	LKGADIR	K	L	0.565	14.8	25	28.9	0	0	1	0	0	2	772.468	1,054.00		404216	302	308	Empty	TRUE
1938231	N/A	chi2-GFP	20210709_C25420_002_S304493_chi2-GFP_FTHCD (F295758)	Hemolysin OS=Yersinia entomophaga OX=935293 GN=PL78_11060 PE=4 SV=1	tr|A0A3S6F1Y8|A0A3S6F1Y8_YERET		p3553_935293_Yersinia_entomophaga_d_20200529.fasta	171,600.9	0.369	1	1	3	0.000127	0.0146	NPSLLLGK	R	Q	0.99	26.2	25	14.6	26.2	0	1	0	0	2	841.514	2,020.00		1919620	119	126	Empty	FALSE	tr|A0A3S6EX96|A0A3S6EX96_YERET
1938231	N/A	chi2-GFP	20210709_C25420_002_S304493_chi2-GFP_FTHCD (F295758)	Hemolysin OS=Yersinia entomophaga OX=935293 GN=PL78_11060 PE=4 SV=1	tr|A0A3S6F1Y8|A0A3S6F1Y8_YERET		p3553_935293_Yersinia_entomophaga_d_20200529.fasta	171,600.9	0.369	1	1	3	0.000127	0.0146	TGTVFNITK	R	D	0.997	39.2	25	15.4	39.2	0	1	0	0	2	980.541	2,010.00		794771	639	647	Empty	FALSE	tr|A0A3S6EX96|A0A3S6EX96_YERET
1938231	N/A	chi2-GFP	20210709_C25420_002_S304493_chi2-GFP_FTHCD (F295758)	2-oxoglutarate dehydrogenase OS=Yersinia entomophaga OX=935293 GN=PL78_01455 PE=4 SV=1	tr|A0A3S6EVK3|A0A3S6EVK3_YERET		p3553_935293_Yersinia_entomophaga_d_20200529.fasta	105,374.5	1	5	6	6	0.000255	0.0802	FLSELTAAEGLER	R	Y	0.997	70.6	25	19	69	0	1	0	0	2	1,435.7428	2,639.00		1359460	205	217	Empty	TRUE
1938231	N/A	chi2-GFP	20210709_C25420_002_S304493_chi2-GFP_FTHCD (F295758)	2-oxoglutarate dehydrogenase OS=Yersinia entomophaga OX=935293 GN=PL78_01455 PE=4 SV=1	tr|A0A3S6EVK3|A0A3S6EVK3_YERET		p3553_935293_Yersinia_entomophaga_d_20200529.fasta	105,374.5	1	5	6	6	0.000255	0.0802	HKEHLGTGDVK	K	Y	0.467	27.2	25	15.2	26.7	0	0	1	0	2	1,220.6384	879		298305	288	298	Empty	TRUE
1938231	N/A	chi2-GFP	20210709_C25420_002_S304493_chi2-GFP_FTHCD (F295758)	2-oxoglutarate dehydrogenase OS=Yersinia entomophaga OX=935293 GN=PL78_01455 PE=4 SV=1	tr|A0A3S6EVK3|A0A3S6EVK3_YERET		p3553_935293_Yersinia_entomophaga_d_20200529.fasta	105,374.5	1	5	6	6	0.000255	0.0802	HPLAVSSLDELANGTFLPAIGEIDELDPK	R	A	0.997	108	25	19.7	108	0	0	1	0	2	3,061.5733	3,932.00		2017830	786	814	Empty	TRUE
1938231	N/A	chi2-GFP	20210709_C25420_002_S304493_chi2-GFP_FTHCD (F295758)	2-oxoglutarate dehydrogenase OS=Yersinia entomophaga OX=935293 GN=PL78_01455 PE=4 SV=1	tr|A0A3S6EVK3|A0A3S6EVK3_YERET		p3553_935293_Yersinia_entomophaga_d_20200529.fasta	105,374.5	1	5	6	6	0.000255	0.0802	ISQAPDAIEMQSR	R	V	0.997	68.4	25	17.3	68.4	0	1	0	0	2	1,445.7054	1,728.00		917138	563	575	Empty	TRUE
1938231	N/A	chi2-GFP	20210709_C25420_002_S304493_chi2-GFP_FTHCD (F295758)	2-oxoglutarate dehydrogenase OS=Yersinia entomophaga OX=935293 GN=PL78_01455 PE=4 SV=1	tr|A0A3S6EVK3|A0A3S6EVK3_YERET		p3553_935293_Yersinia_entomophaga_d_20200529.fasta	105,374.5	1	5	6	6	0.000255	0.0802	RPLVVMSPK	R	S	0.997	50.2	25	16.1	50.2	0	2	0	0	2	1,026.6129	1,468.00		2528040	773	781	Empty	TRUE
1938231	N/A	chi2-GFP	20210709_C25420_002_S304493_chi2-GFP_FTHCD (F295758)	zz|FGCZCont0146_P35908|K22E_HUMAN blastpHomologue_0.0	zz|Y-FGCZCont00147|,zz|Y-FGCZCont00285|		p3553_935293_Yersinia_entomophaga_d_20200529.fasta	65,866.4	1	26	32	39	0.00165	0.56	AQYEEIAQR	K	S	0.997	52.2	25	22	46.5	0	1	0	0	2	1,107.5429	1,330.00		17965300	360	368	Empty	TRUE
1938231	N/A	chi2-GFP	20210709_C25420_002_S304493_chi2-GFP_FTHCD (F295758)	zz|FGCZCont0146_P35908|K22E_HUMAN blastpHomologue_0.0	zz|Y-FGCZCont00147|,zz|Y-FGCZCont00285|		p3553_935293_Yersinia_entomophaga_d_20200529.fasta	65,866.4	1	26	32	39	0.00165	0.56	DVDNAYMIK	K	V	0.997	44.2	25	15.8	44.2	0	1	0	0	2	1,084.4981	1,577.00		844028	294	302	Empty	TRUE
1938231	N/A	chi2-GFP	20210709_C25420_002_S304493_chi2-GFP_FTHCD (F295758)	zz|FGCZCont0146_P35908|K22E_HUMAN blastpHomologue_0.0	zz|Y-FGCZCont00147|,zz|Y-FGCZCont00285|		p3553_935293_Yersinia_entomophaga_d_20200529.fasta	65,866.4	1	26	32	39	0.00165	0.56	DYQELMNVK	R	L	0.997	34.9	25	15.2	34.9	0	2	0	0	2	1,139.5402	1,861.00		2520360	468	476	Empty	TRUE
1938231	N/A	chi2-GFP	20210709_C25420_002_S304493_chi2-GFP_FTHCD (F295758)	zz|FGCZCont0146_P35908|K22E_HUMAN blastpHomologue_0.0	zz|Y-FGCZCont00147|,zz|Y-FGCZCont00285|		p3553_935293_Yersinia_entomophaga_d_20200529.fasta	65,866.4	1	26	32	39	0.00165	0.56	FASFIDK	K	V	0.9	35.1	25	19.5	30.8	0	1	0	0	2	827.43	2,042.00		4286620	195	201	Empty	FALSE	zz|Y-FGCZCont00284|
1938231	N/A	chi2-GFP	20210709_C25420_002_S304493_chi2-GFP_FTHCD (F295758)	zz|FGCZCont0146_P35908|K22E_HUMAN blastpHomologue_0.0	zz|Y-FGCZCont00147|,zz|Y-FGCZCont00285|		p3553_935293_Yersinia_entomophaga_d_20200529.fasta	65,866.4	1	26	32	39	0.00165	0.56	FGGFGGPGGVGGLGGPGGFGPGGYPGGIHEVSVNQSLLQPLNVK	R	V	0.997	90.9	25	18.7	90.9	0	0	0	1	2	4,092.0734	3,513.00		1372210	129	172	Empty	TRUE
1938231	N/A	chi2-GFP	20210709_C25420_002_S304493_chi2-GFP_FTHCD (F295758)	zz|FGCZCont0146_P35908|K22E_HUMAN blastpHomologue_0.0	zz|Y-FGCZCont00147|,zz|Y-FGCZCont00285|		p3553_935293_Yersinia_entomophaga_d_20200529.fasta	65,866.4	1	26	32	39	0.00165	0.56	FLEQQNQVLQTK	R	W	0.997	84.2	25	18.3	84.2	0	1	0	0	2	1,475.7854	1,888.00		8796300	204	215	Empty	FALSE	zz|Y-FGCZCont00179|,zz|Y-FGCZCont00026|
1938231	N/A	chi2-GFP	20210709_C25420_002_S304493_chi2-GFP_FTHCD (F295758)	zz|FGCZCont0146_P35908|K22E_HUMAN blastpHomologue_0.0	zz|Y-FGCZCont00147|,zz|Y-FGCZCont00285|		p3553_935293_Yersinia_entomophaga_d_20200529.fasta	65,866.4	1	26	32	39	0.00165	0.56	GFSSGSAVVSGGSR	R	R	0.997	69.6	25	17.3	69.6	0	1	0	0	2	1,254.6072	1,424.00		2693940	21	34	Empty	TRUE
1938231	N/A	chi2-GFP	20210709_C25420_002_S304493_chi2-GFP_FTHCD (F295758)	zz|FGCZCont0146_P35908|K22E_HUMAN blastpHomologue_0.0	zz|Y-FGCZCont00147|,zz|Y-FGCZCont00285|		p3553_935293_Yersinia_entomophaga_d_20200529.fasta	65,866.4	1	26	32	39	0.00165	0.56	GFSSGSAVVSGGSRR	R	S	0.997	60.7	25	16.8	60.7	0	1	1	0	2	1,410.7083	1,241.00		3957660	21	35	Empty	TRUE
1938231	N/A	chi2-GFP	20210709_C25420_002_S304493_chi2-GFP_FTHCD (F295758)	zz|FGCZCont0146_P35908|K22E_HUMAN blastpHomologue_0.0	zz|Y-FGCZCont00147|,zz|Y-FGCZCont00285|		p3553_935293_Yersinia_entomophaga_d_20200529.fasta	65,866.4	1	26	32	39	0.00165	0.56	GGSGGGGSISGGGYGSGGGSGGR	R	Y	0.997	153	25	68.7	107	0	1	0	0	2	1,741.7488	1,065.00		1101600	556	578	Empty	TRUE
1938231	N/A	chi2-GFP	20210709_C25420_002_S304493_chi2-GFP_FTHCD (F295758)	zz|FGCZCont0146_P35908|K22E_HUMAN blastpHomologue_0.0	zz|Y-FGCZCont00147|,zz|Y-FGCZCont00285|		p3553_935293_Yersinia_entomophaga_d_20200529.fasta	65,866.4	1	26	32	39	0.00165	0.56	GGSISGGGYGSGGGK	K	H	0.997	64	25	17	64	0	1	0	0	2	1,197.5497	1,016.00		508829	587	601	Empty	TRUE
1938231	N/A	chi2-GFP	20210709_C25420_002_S304493_chi2-GFP_FTHCD (F295758)	zz|FGCZCont0146_P35908|K22E_HUMAN blastpHomologue_0.0	zz|Y-FGCZCont00147|,zz|Y-FGCZCont00285|		p3553_935293_Yersinia_entomophaga_d_20200529.fasta	65,866.4	1	26	32	39	0.00165	0.56	GGSISGGGYGSGGGKHSSGGGSR	K	G	0.518	29.4	25	14.8	29.4	0	0	0	1	2	1,922.8702	892		120889	587	609	Empty	TRUE
1938231	N/A	chi2-GFP	20210709_C25420_002_S304493_chi2-GFP_FTHCD (F295758)	zz|FGCZCont0146_P35908|K22E_HUMAN blastpHomologue_0.0	zz|Y-FGCZCont00147|,zz|Y-FGCZCont00285|		p3553_935293_Yersinia_entomophaga_d_20200529.fasta	65,866.4	1	26	32	39	0.00165	0.56	GGSSSGGGYGSGGGGSSSVK	R	G	0.997	118	25	20.4	118	0	1	0	0	2	1,588.6835	918		283299	610	629	Empty	TRUE
1938231	N/A	chi2-GFP	20210709_C25420_002_S304493_chi2-GFP_FTHCD (F295758)	zz|FGCZCont0146_P35908|K22E_HUMAN blastpHomologue_0.0	zz|Y-FGCZCont00147|,zz|Y-FGCZCont00285|		p3553_935293_Yersinia_entomophaga_d_20200529.fasta	65,866.4	1	26	32	39	0.00165	0.56	GSSSGGGYSSGSSSYGSGGR	R	Q	0.997	69.6	25	17.4	69.6	0	1	0	0	2	1,740.7055	997		212419	531	550	Empty	TRUE
1938231	N/A	chi2-GFP	20210709_C25420_002_S304493_chi2-GFP_FTHCD (F295758)	zz|FGCZCont0146_P35908|K22E_HUMAN blastpHomologue_0.0	zz|Y-FGCZCont00147|,zz|Y-FGCZCont00285|		p3553_935293_Yersinia_entomophaga_d_20200529.fasta	65,866.4	1	26	32	39	0.00165	0.56	HSSGGGSRGGSSSGGGYGSGGGGSSSVK	K	G	0.997	115	25	20.2	115	0	1	1	0	2	2,314.0040	891.5		3342830	602	629	Empty	TRUE
1938231	N/A	chi2-GFP	20210709_C25420_002_S304493_chi2-GFP_FTHCD (F295758)	zz|FGCZCont0146_P35908|K22E_HUMAN blastpHomologue_0.0	zz|Y-FGCZCont00147|,zz|Y-FGCZCont00285|		p3553_935293_Yersinia_entomophaga_d_20200529.fasta	65,866.4	1	26	32	39	0.00165	0.56	IEISELNR	K	V	0.99	50	25	29.2	37	0	1	0	0	2	973.531	1,860.00		1519360	400	407	Empty	FALSE	zz|Y-FGCZCont00179|,zz|Y-FGCZCont00026|,zz|Y-FGCZCont00051|
1938231	N/A	chi2-GFP	20210709_C25420_002_S304493_chi2-GFP_FTHCD (F295758)	zz|FGCZCont0146_P35908|K22E_HUMAN blastpHomologue_0.0	zz|Y-FGCZCont00147|,zz|Y-FGCZCont00285|		p3553_935293_Yersinia_entomophaga_d_20200529.fasta	65,866.4	1	26	32	39	0.00165	0.56	KDVDNAYMIK	K	V	0.997	56.7	25	16.5	56.7	0	1	0	0	2	1,212.5931	1,249.00		333493	293	302	Empty	TRUE
1938231	N/A	chi2-GFP	20210709_C25420_002_S304493_chi2-GFP_FTHCD (F295758)	zz|FGCZCont0146_P35908|K22E_HUMAN blastpHomologue_0.0	zz|Y-FGCZCont00147|,zz|Y-FGCZCont00285|		p3553_935293_Yersinia_entomophaga_d_20200529.fasta	65,866.4	1	26	32	39	0.00165	0.56	KYEDEINKR	K	T	0.997	77.4	25	22.7	72.5	0	1	1	0	2	1,194.6114	947		9011150	273	281	Empty	TRUE
1938231	N/A	chi2-GFP	20210709_C25420_002_S304493_chi2-GFP_FTHCD (F295758)	zz|FGCZCont0146_P35908|K22E_HUMAN blastpHomologue_0.0	zz|Y-FGCZCont00147|,zz|Y-FGCZCont00285|		p3553_935293_Yersinia_entomophaga_d_20200529.fasta	65,866.4	1	26	32	39	0.00165	0.56	LALDVEIATYRK	K	L	0.974	39.1	25	43.5	11	0	0	1	0	2	1,391.7894	2,410.00		1928360	477	488	Empty	FALSE	zz|Y-FGCZCont00284|
1938231	N/A	chi2-GFP	20210709_C25420_002_S304493_chi2-GFP_FTHCD (F295758)	zz|FGCZCont0146_P35908|K22E_HUMAN blastpHomologue_0.0	zz|Y-FGCZCont00147|,zz|Y-FGCZCont00285|		p3553_935293_Yersinia_entomophaga_d_20200529.fasta	65,866.4	1	26	32	39	0.00165	0.56	LQGEIAHVK	R	K	0.997	41.3	25	15.6	41.3	0	1	0	0	2	994.568	1,177.00		1781630	412	420	Empty	TRUE
1938231	N/A	chi2-GFP	20210709_C25420_002_S304493_chi2-GFP_FTHCD (F295758)	zz|FGCZCont0146_P35908|K22E_HUMAN blastpHomologue_0.0	zz|Y-FGCZCont00147|,zz|Y-FGCZCont00285|		p3553_935293_Yersinia_entomophaga_d_20200529.fasta	65,866.4	1	26	32	39	0.00165	0.56	LQGEIAHVKK	R	Q	0.997	56.9	25	16.6	56.9	0	1	1	0	2	1,122.6631	1,023.00		2424990	412	421	Empty	TRUE
1938231	N/A	chi2-GFP	20210709_C25420_002_S304493_chi2-GFP_FTHCD (F295758)	zz|FGCZCont0146_P35908|K22E_HUMAN blastpHomologue_0.0	zz|Y-FGCZCont00147|,zz|Y-FGCZCont00285|		p3553_935293_Yersinia_entomophaga_d_20200529.fasta	65,866.4	1	26	32	39	0.00165	0.56	NLDLDSIIAEVK	R	A	0.997	68.8	25	17.3	68.8	0	1	0	0	2	1,329.7262	3,338.00		4902280	348	359	Empty	FALSE	zz|Y-FGCZCont00284|
1938231	N/A	chi2-GFP	20210709_C25420_002_S304493_chi2-GFP_FTHCD (F295758)	zz|FGCZCont0146_P35908|K22E_HUMAN blastpHomologue_0.0	zz|Y-FGCZCont00147|,zz|Y-FGCZCont00285|		p3553_935293_Yersinia_entomophaga_d_20200529.fasta	65,866.4	1	26	32	39	0.00165	0.56	NVQDAIADAEQR	K	G	0.997	73	25	17.6	73	0	2	0	0	2	1,329.6394	1,614.50		7231120	425	436	Empty	TRUE
1938231	N/A	chi2-GFP	20210709_C25420_002_S304493_chi2-GFP_FTHCD (F295758)	zz|FGCZCont0146_P35908|K22E_HUMAN blastpHomologue_0.0	zz|Y-FGCZCont00147|,zz|Y-FGCZCont00285|		p3553_935293_Yersinia_entomophaga_d_20200529.fasta	65,866.4	1	26	32	39	0.00165	0.56	SKEEAEALYHSK	R	Y	0.997	75.9	25	17.7	75.9	0	0	1	0	2	1,391.6801	1,074.00		24868500	369	380	Empty	TRUE
1938231	N/A	chi2-GFP	20210709_C25420_002_S304493_chi2-GFP_FTHCD (F295758)	zz|FGCZCont0146_P35908|K22E_HUMAN blastpHomologue_0.0	zz|Y-FGCZCont00147|,zz|Y-FGCZCont00285|		p3553_935293_Yersinia_entomophaga_d_20200529.fasta	65,866.4	1	26	32	39	0.00165	0.56	SLVGLGGTK	R	S	0.997	66	25	29.2	54	0	1	0	0	2	831.494	1,715.00		8386010	62	70	Empty	TRUE
1938231	N/A	chi2-GFP	20210709_C25420_002_S304493_chi2-GFP_FTHCD (F295758)	zz|FGCZCont0146_P35908|K22E_HUMAN blastpHomologue_0.0	zz|Y-FGCZCont00147|,zz|Y-FGCZCont00285|		p3553_935293_Yersinia_entomophaga_d_20200529.fasta	65,866.4	1	26	32	39	0.00165	0.56	TAAENDFVTLK	R	K	0.997	78.7	25	17.9	78.7	0	1	0	0	2	1,208.6158	2,077.00		8222690	282	292	Empty	TRUE
1938231	N/A	chi2-GFP	20210709_C25420_002_S304493_chi2-GFP_FTHCD (F295758)	zz|FGCZCont0146_P35908|K22E_HUMAN blastpHomologue_0.0	zz|Y-FGCZCont00147|,zz|Y-FGCZCont00285|		p3553_935293_Yersinia_entomophaga_d_20200529.fasta	65,866.4	1	26	32	39	0.00165	0.56	TAAENDFVTLKK	R	D	0.997	54.4	25	16.4	54.4	0	1	0	0	2	1,336.7108	1,656.00		1482680	282	293	Empty	TRUE
1938231	N/A	chi2-GFP	20210709_C25420_002_S304493_chi2-GFP_FTHCD (F295758)	zz|FGCZCont0146_P35908|K22E_HUMAN blastpHomologue_0.0	zz|Y-FGCZCont00147|,zz|Y-FGCZCont00285|		p3553_935293_Yersinia_entomophaga_d_20200529.fasta	65,866.4	1	26	32	39	0.00165	0.56	TSQNSELNNMQDLVEDYKK	R	K	0.997	102	25	19.3	102	0	0	1	0	2	2,256.0450	2,417.00		1830660	254	272	Empty	TRUE
1938231	N/A	chi2-GFP	20210709_C25420_002_S304493_chi2-GFP_FTHCD (F295758)	zz|FGCZCont0146_P35908|K22E_HUMAN blastpHomologue_0.0	zz|Y-FGCZCont00147|,zz|Y-FGCZCont00285|		p3553_935293_Yersinia_entomophaga_d_20200529.fasta	65,866.4	1	26	32	39	0.00165	0.56	VDPEIQNVK	K	A	0.997	48.9	25	21.9	43	0	1	0	0	2	1,041.5576	1,433.00		10891100	173	181	Empty	TRUE
1938231	N/A	chi2-GFP	20210709_C25420_002_S304493_chi2-GFP_FTHCD (F295758)	zz|FGCZCont0146_P35908|K22E_HUMAN blastpHomologue_0.0	zz|Y-FGCZCont00147|,zz|Y-FGCZCont00285|		p3553_935293_Yersinia_entomophaga_d_20200529.fasta	65,866.4	1	26	32	39	0.00165	0.56	VLYDAEISQIHQSVTDTNVILSMDNSR	K	N	0.997	163	25	23.2	163	0	0	2	0	2	3,048.4944	2,984.00		5134600	321	347	Empty	TRUE
1938231	N/A	chi2-GFP	20210709_C25420_002_S304493_chi2-GFP_FTHCD (F295758)	zz|FGCZCont0146_P35908|K22E_HUMAN blastpHomologue_0.0	zz|Y-FGCZCont00147|,zz|Y-FGCZCont00285|		p3553_935293_Yersinia_entomophaga_d_20200529.fasta	65,866.4	1	26	32	39	0.00165	0.56	YEDEINKR	K	T	0.99	69.7	25	17.4	69.7	0	0	1	0	2	1,066.5164	974		1187070	274	281	Empty	FALSE	zz|Y-FGCZCont00179|,zz|Y-FGCZCont00026|,zz|Y-FGCZCont00284|,zz|Y-FGCZCont00051|
1938231	N/A	chi2-GFP	20210709_C25420_002_S304493_chi2-GFP_FTHCD (F295758)	zz|FGCZCont0146_P35908|K22E_HUMAN blastpHomologue_0.0	zz|Y-FGCZCont00147|,zz|Y-FGCZCont00285|		p3553_935293_Yersinia_entomophaga_d_20200529.fasta	65,866.4	1	26	32	39	0.00165	0.56	YEELQVTVGR	K	H	0.997	31	25	14.9	31	0	1	0	0	2	1,193.6161	1,982.00		2439460	381	390	Empty	TRUE
1938231	N/A	chi2-GFP	20210709_C25420_002_S304493_chi2-GFP_FTHCD (F295758)	zz|FGCZCont0146_P35908|K22E_HUMAN blastpHomologue_0.0	zz|Y-FGCZCont00147|,zz|Y-FGCZCont00285|		p3553_935293_Yersinia_entomophaga_d_20200529.fasta	65,866.4	1	26	32	39	0.00165	0.56	YLDGLTAER	R	T	0.997	63.5	25	17	63.5	0	1	0	0	2	1,037.5263	1,895.00		6593200	245	253	Empty	TRUE
1938231	N/A	chi2-GFP	20210709_C25420_002_S304493_chi2-GFP_FTHCD (F295758)	Glyceraldehyde-3-phosphate dehydrogenase OS=Yersinia entomophaga OX=935293 GN=PL78_04700 PE=3 SV=1	tr|A0A3S6EXS7|A0A3S6EXS7_YERET		p3553_935293_Yersinia_entomophaga_d_20200529.fasta	35,548.6	1	8	9	9	0.000382	0.32	FGIVEALMTTVHATTATQK	K	T	0.997	140	25	21.8	140	0	0	1	0	2	2,019.0581	3,595.00		763863	166	184	Empty	TRUE
1938231	N/A	chi2-GFP	20210709_C25420_002_S304493_chi2-GFP_FTHCD (F295758)	Glyceraldehyde-3-phosphate dehydrogenase OS=Yersinia entomophaga OX=935293 GN=PL78_04700 PE=3 SV=1	tr|A0A3S6EXS7|A0A3S6EXS7_YERET		p3553_935293_Yersinia_entomophaga_d_20200529.fasta	35,548.6	1	8	9	9	0.000382	0.32	KVVLTGPSKDDTPMFVMGVNHK	K	S	0.996	54.5	25	16.4	54.5	0	0	1	0	2	2,400.2417	2,296.00		832481	116	137	Empty	TRUE
1938231	N/A	chi2-GFP	20210709_C25420_002_S304493_chi2-GFP_FTHCD (F295758)	Glyceraldehyde-3-phosphate dehydrogenase OS=Yersinia entomophaga OX=935293 GN=PL78_04700 PE=3 SV=1	tr|A0A3S6EXS7|A0A3S6EXS7_YERET		p3553_935293_Yersinia_entomophaga_d_20200529.fasta	35,548.6	1	8	9	9	0.000382	0.32	LTSVFDAK	K	A	0.99	37.9	25	15.4	37.9	0	1	0	0	2	880.477	1,842.00		1287460	289	296	Empty	TRUE
1938231	N/A	chi2-GFP	20210709_C25420_002_S304493_chi2-GFP_FTHCD (F295758)	Glyceraldehyde-3-phosphate dehydrogenase OS=Yersinia entomophaga OX=935293 GN=PL78_04700 PE=3 SV=1	tr|A0A3S6EXS7|A0A3S6EXS7_YERET		p3553_935293_Yersinia_entomophaga_d_20200529.fasta	35,548.6	1	8	9	9	0.000382	0.32	LVSWYDNETGYSNK	K	V	0.997	54.3	25	16.4	54.3	0	1	0	0	2	1,675.7598	2,203.00		928354	308	321	Empty	TRUE
1938231	N/A	chi2-GFP	20210709_C25420_002_S304493_chi2-GFP_FTHCD (F295758)	Glyceraldehyde-3-phosphate dehydrogenase OS=Yersinia entomophaga OX=935293 GN=PL78_04700 PE=3 SV=1	tr|A0A3S6EXS7|A0A3S6EXS7_YERET		p3553_935293_Yersinia_entomophaga_d_20200529.fasta	35,548.6	1	8	9	9	0.000382	0.32	VIPELNGK	K	L	0.99	34.8	25	21.6	28.4	0	1	0	0	2	869.509	1,656.00		2851680	218	225	Empty	TRUE
1938231	N/A	chi2-GFP	20210709_C25420_002_S304493_chi2-GFP_FTHCD (F295758)	Glyceraldehyde-3-phosphate dehydrogenase OS=Yersinia entomophaga OX=935293 GN=PL78_04700 PE=3 SV=1	tr|A0A3S6EXS7|A0A3S6EXS7_YERET		p3553_935293_Yersinia_entomophaga_d_20200529.fasta	35,548.6	1	8	9	9	0.000382	0.32	VLDLISHISK	K	-	0.997	59.8	25	26.4	50.1	0	1	1	0	2	1,124.6675	2,348.50		3275650	322	331	Empty	TRUE
1938231	N/A	chi2-GFP	20210709_C25420_002_S304493_chi2-GFP_FTHCD (F295758)	Glyceraldehyde-3-phosphate dehydrogenase OS=Yersinia entomophaga OX=935293 GN=PL78_04700 PE=3 SV=1	tr|A0A3S6EXS7|A0A3S6EXS7_YERET		p3553_935293_Yersinia_entomophaga_d_20200529.fasta	35,548.6	1	8	9	9	0.000382	0.32	VPTPNVSVVDLTAR	R	L	0.997	128	25	21	128	0	1	0	0	2	1,467.8166	2,555.00		3226070	233	246	Empty	TRUE
1938231	N/A	chi2-GFP	20210709_C25420_002_S304493_chi2-GFP_FTHCD (F295758)	Glyceraldehyde-3-phosphate dehydrogenase OS=Yersinia entomophaga OX=935293 GN=PL78_04700 PE=3 SV=1	tr|A0A3S6EXS7|A0A3S6EXS7_YERET		p3553_935293_Yersinia_entomophaga_d_20200529.fasta	35,548.6	1	8	9	9	0.000382	0.32	VTAERDPANLK	R	W	0.997	32.3	25	16.4	30.9	0	1	0	0	2	1,213.6536	1,106.00		504829	74	84	Empty	TRUE
1938231	N/A	chi2-GFP	20210709_C25420_002_S304493_chi2-GFP_FTHCD (F295758)	Chitinase OS=Yersinia entomophaga OX=935293 GN=PL78_03755 PE=4 SV=1	tr|A0A3S6EWW7|A0A3S6EWW7_YERET		p3553_935293_Yersinia_entomophaga_d_20200529.fasta	69,670.4	1	51	104	721	0.0306	0.87	AAGLLGGLR	R	E	0.997	63.8	25	18.3	62.5	0	22	0	0	2	827.51	3,905.00		339312000	278	286	Empty	TRUE
1938231	N/A	chi2-GFP	20210709_C25420_002_S304493_chi2-GFP_FTHCD (F295758)	Chitinase OS=Yersinia entomophaga OX=935293 GN=PL78_03755 PE=4 SV=1	tr|A0A3S6EWW7|A0A3S6EWW7_YERET		p3553_935293_Yersinia_entomophaga_d_20200529.fasta	69,670.4	1	51	104	721	0.0306	0.87	AATADEINK	R	I	0.997	65.9	25	27.4	55.6	0	3	0	0	2	932.468	1,006.00		5885470	75	83	Empty	TRUE
1938231	N/A	chi2-GFP	20210709_C25420_002_S304493_chi2-GFP_FTHCD (F295758)	Chitinase OS=Yersinia entomophaga OX=935293 GN=PL78_03755 PE=4 SV=1	tr|A0A3S6EWW7|A0A3S6EWW7_YERET		p3553_935293_Yersinia_entomophaga_d_20200529.fasta	69,670.4	1	51	104	721	0.0306	0.87	AATADEINKIGNPTTADVKPTENIPSPILVEDK	R	Y	0.997	110	25	19.9	110	0	0	0	1	2	3,461.8015	2,575.00		3671850	75	107	Empty	TRUE
1938231	N/A	chi2-GFP	20210709_C25420_002_S304493_chi2-GFP_FTHCD (F295758)	Chitinase OS=Yersinia entomophaga OX=935293 GN=PL78_03755 PE=4 SV=1	tr|A0A3S6EWW7|A0A3S6EWW7_YERET		p3553_935293_Yersinia_entomophaga_d_20200529.fasta	69,670.4	1	51	104	721	0.0306	0.87	AATADEINKIGNPTTADVKPTENIPSPILVEDKYTEETYSRPDVNFK	R	E	0.977	62.9	25	16.9	62.9	0	0	0	0	2	5,191.5963	2,730.00		11246200	75	121	Empty	TRUE
1938231	N/A	chi2-GFP	20210709_C25420_002_S304493_chi2-GFP_FTHCD (F295758)	Chitinase OS=Yersinia entomophaga OX=935293 GN=PL78_03755 PE=4 SV=1	tr|A0A3S6EWW7|A0A3S6EWW7_YERET		p3553_935293_Yersinia_entomophaga_d_20200529.fasta	69,670.4	1	51	104	721	0.0306	0.87	AMSDISDVIGEPLAAWDSQVGGR	K	V	0.997	166	25	23.4	166	0	14	4	1	2	2,374.1346	3,592.00		164456000	12	34	Empty	TRUE
1938231	N/A	chi2-GFP	20210709_C25420_002_S304493_chi2-GFP_FTHCD (F295758)	Chitinase OS=Yersinia entomophaga OX=935293 GN=PL78_03755 PE=4 SV=1	tr|A0A3S6EWW7|A0A3S6EWW7_YERET		p3553_935293_Yersinia_entomophaga_d_20200529.fasta	69,670.4	1	51	104	721	0.0306	0.87	DGENYVLLIK	K	E	0.997	97.8	25	23.4	93.6	0	16	0	0	2	1,163.6308	3,202.00		114013000	365	374	Empty	TRUE
1938231	N/A	chi2-GFP	20210709_C25420_002_S304493_chi2-GFP_FTHCD (F295758)	Chitinase OS=Yersinia entomophaga OX=935293 GN=PL78_03755 PE=4 SV=1	tr|A0A3S6EWW7|A0A3S6EWW7_YERET		p3553_935293_Yersinia_entomophaga_d_20200529.fasta	69,670.4	1	51	104	721	0.0306	0.87	DPGEQELFDLSAEAAIDYLHNELGIPMEK	K	I	0.997	187	25	24.7	187	0	0	6	1	2	3,244.5359	4,300.00		68551000	446	474	Empty	TRUE
1938231	N/A	chi2-GFP	20210709_C25420_002_S304493_chi2-GFP_FTHCD (F295758)	Chitinase OS=Yersinia entomophaga OX=935293 GN=PL78_03755 PE=4 SV=1	tr|A0A3S6EWW7|A0A3S6EWW7_YERET		p3553_935293_Yersinia_entomophaga_d_20200529.fasta	69,670.4	1	51	104	721	0.0306	0.87	EDGSQGNLSYTATR	K	V	0.997	110	25	19.9	110	0	13	1	0	2	1,498.6769	1,941.00		272308000	122	135	Empty	TRUE
1938231	N/A	chi2-GFP	20210709_C25420_002_S304493_chi2-GFP_FTHCD (F295758)	Chitinase OS=Yersinia entomophaga OX=935293 GN=PL78_03755 PE=4 SV=1	tr|A0A3S6EWW7|A0A3S6EWW7_YERET		p3553_935293_Yersinia_entomophaga_d_20200529.fasta	69,670.4	1	51	104	721	0.0306	0.87	EGLGYVADSNQETIDMGPLYNPGK	R	E	0.997	194	25	25.1	194	0	47	16	0	2	2,568.1926	3,582.00		178100000	597	620	Empty	TRUE
1938231	N/A	chi2-GFP	20210709_C25420_002_S304493_chi2-GFP_FTHCD (F295758)	Chitinase OS=Yersinia entomophaga OX=935293 GN=PL78_03755 PE=4 SV=1	tr|A0A3S6EWW7|A0A3S6EWW7_YERET		p3553_935293_Yersinia_entomophaga_d_20200529.fasta	69,670.4	1	51	104	721	0.0306	0.87	EGLGYVADSNQETIDMGPLYNPGKEIYLK	R	S	0.997	90	25	18.6	90	0	0	3	0	2	3,214.5617	3,054.00		7140520	597	625	Empty	TRUE
1938231	N/A	chi2-GFP	20210709_C25420_002_S304493_chi2-GFP_FTHCD (F295758)	Chitinase OS=Yersinia entomophaga OX=935293 GN=PL78_03755 PE=4 SV=1	tr|A0A3S6EWW7|A0A3S6EWW7_YERET		p3553_935293_Yersinia_entomophaga_d_20200529.fasta	69,670.4	1	51	104	721	0.0306	0.87	EISIACSGVK	K	A	0.997	57.8	25	16.6	57.8	0	5	0	0	2	1,006.5238	2,026.00		23774500	391	400	Empty	TRUE
1938231	N/A	chi2-GFP	20210709_C25420_002_S304493_chi2-GFP_FTHCD (F295758)	Chitinase OS=Yersinia entomophaga OX=935293 GN=PL78_03755 PE=4 SV=1	tr|A0A3S6EWW7|A0A3S6EWW7_YERET		p3553_935293_Yersinia_entomophaga_d_20200529.fasta	69,670.4	1	51	104	721	0.0306	0.87	FGYSNR	R	K	0.5	31.7	25	15	31.7	0	2	0	0	2	743.347	1,174.50		30550000	384	389	Empty	TRUE
1938231	N/A	chi2-GFP	20210709_C25420_002_S304493_chi2-GFP_FTHCD (F295758)	Chitinase OS=Yersinia entomophaga OX=935293 GN=PL78_03755 PE=4 SV=1	tr|A0A3S6EWW7|A0A3S6EWW7_YERET		p3553_935293_Yersinia_entomophaga_d_20200529.fasta	69,670.4	1	51	104	721	0.0306	0.87	FGYSNRK	R	E	0.9	30.4	25	14.9	30.4	0	1	0	0	2	871.442	979		3190530	384	390	Empty	TRUE
1938231	N/A	chi2-GFP	20210709_C25420_002_S304493_chi2-GFP_FTHCD (F295758)	Chitinase OS=Yersinia entomophaga OX=935293 GN=PL78_03755 PE=4 SV=1	tr|A0A3S6EWW7|A0A3S6EWW7_YERET		p3553_935293_Yersinia_entomophaga_d_20200529.fasta	69,670.4	1	51	104	721	0.0306	0.87	FPMFSCVDIDWEYPGGGGDEGNISSDK	R	D	0.997	147	25	22.2	147	0	1	2	0	2	2,922.2237	3,685.00		8179770	338	364	Empty	TRUE
1938231	N/A	chi2-GFP	20210709_C25420_002_S304493_chi2-GFP_FTHCD (F295758)	Chitinase OS=Yersinia entomophaga OX=935293 GN=PL78_03755 PE=4 SV=1	tr|A0A3S6EWW7|A0A3S6EWW7_YERET		p3553_935293_Yersinia_entomophaga_d_20200529.fasta	69,670.4	1	51	104	721	0.0306	0.87	GFDLATLMQNPATYDR	R	L	0.997	146	25	27.6	140	0	12	1	0	2	1,812.8587	3,165.00		192902000	180	195	Empty	TRUE
1938231	N/A	chi2-GFP	20210709_C25420_002_S304493_chi2-GFP_FTHCD (F295758)	Chitinase OS=Yersinia entomophaga OX=935293 GN=PL78_03755 PE=4 SV=1	tr|A0A3S6EWW7|A0A3S6EWW7_YERET		p3553_935293_Yersinia_entomophaga_d_20200529.fasta	69,670.4	1	51	104	721	0.0306	0.87	GHFISLDTPR	K	T	0.997	75.4	25	17.7	75.4	0	16	4	0	2	1,142.5954	2,098.00		668235000	553	562	Empty	TRUE
1938231	N/A	chi2-GFP	20210709_C25420_002_S304493_chi2-GFP_FTHCD (F295758)	Chitinase OS=Yersinia entomophaga OX=935293 GN=PL78_03755 PE=4 SV=1	tr|A0A3S6EWW7|A0A3S6EWW7_YERET		p3553_935293_Yersinia_entomophaga_d_20200529.fasta	69,670.4	1	51	104	721	0.0306	0.87	GHIVPLDPYGDLGTAR	K	N	0.997	97	25	19.1	97	0	7	14	0	2	1,680.8707	4,558.00		950427000	236	251	Empty	TRUE
1938231	N/A	chi2-GFP	20210709_C25420_002_S304493_chi2-GFP_FTHCD (F295758)	Chitinase OS=Yersinia entomophaga OX=935293 GN=PL78_03755 PE=4 SV=1	tr|A0A3S6EWW7|A0A3S6EWW7_YERET		p3553_935293_Yersinia_entomophaga_d_20200529.fasta	69,670.4	1	51	104	721	0.0306	0.87	GRGFDLATLMQNPATYDR	R	L	0.997	137	25	25.5	133	0	1	1	0	2	2,025.9813	2,988.50		36679700	178	195	Empty	TRUE
1938231	N/A	chi2-GFP	20210709_C25420_002_S304493_chi2-GFP_FTHCD (F295758)	Chitinase OS=Yersinia entomophaga OX=935293 GN=PL78_03755 PE=4 SV=1	tr|A0A3S6EWW7|A0A3S6EWW7_YERET		p3553_935293_Yersinia_entomophaga_d_20200529.fasta	69,670.4	1	51	104	721	0.0306	0.87	IGNPTTADVKPTENIPSPILVEDK	K	Y	0.997	171	25	23.7	171	0	3	12	2	2	2,548.3509	2,623.00		462954000	84	107	Empty	TRUE
1938231	N/A	chi2-GFP	20210709_C25420_002_S304493_chi2-GFP_FTHCD (F295758)	Chitinase OS=Yersinia entomophaga OX=935293 GN=PL78_03755 PE=4 SV=1	tr|A0A3S6EWW7|A0A3S6EWW7_YERET		p3553_935293_Yersinia_entomophaga_d_20200529.fasta	69,670.4	1	51	104	721	0.0306	0.87	IGNPTTADVKPTENIPSPILVEDKYTEETYSRPDVNFK	K	E	0.997	124	25	20.8	124	0	0	1	2	2	4,278.1457	2,688.00		77590200	84	121	Empty	TRUE
1938231	N/A	chi2-GFP	20210709_C25420_002_S304493_chi2-GFP_FTHCD (F295758)	Chitinase OS=Yersinia entomophaga OX=935293 GN=PL78_03755 PE=4 SV=1	tr|A0A3S6EWW7|A0A3S6EWW7_YERET		p3553_935293_Yersinia_entomophaga_d_20200529.fasta	69,670.4	1	51	104	721	0.0306	0.87	IGNPTTADVKPTENIPSPILVEDKYTEETYSRPDVNFKEDGSQGNLSYTATR	K	V	0.893	29.5	25	14.8	29.5	0	0	0	0	2	5,757.8048	2,639.00		9258920	84	135	Empty	TRUE
1938231	N/A	chi2-GFP	20210709_C25420_002_S304493_chi2-GFP_FTHCD (F295758)	Chitinase OS=Yersinia entomophaga OX=935293 GN=PL78_03755 PE=4 SV=1	tr|A0A3S6EWW7|A0A3S6EWW7_YERET		p3553_935293_Yersinia_entomophaga_d_20200529.fasta	69,670.4	1	51	104	721	0.0306	0.87	IHLGYANYGR	K	S	0.997	64.7	25	17	64.7	0	10	11	0	2	1,163.5956	1,953.00		526461000	475	484	Empty	TRUE
1938231	N/A	chi2-GFP	20210709_C25420_002_S304493_chi2-GFP_FTHCD (F295758)	Chitinase OS=Yersinia entomophaga OX=935293 GN=PL78_03755 PE=4 SV=1	tr|A0A3S6EWW7|A0A3S6EWW7_YERET		p3553_935293_Yersinia_entomophaga_d_20200529.fasta	69,670.4	1	51	104	721	0.0306	0.87	KAHAMGHK	K	L	0.99	32.2	25	26.1	21.2	0	3	0	0	2	879.462	325		346385	291	298	Empty	TRUE
1938231	N/A	chi2-GFP	20210709_C25420_002_S304493_chi2-GFP_FTHCD (F295758)	Chitinase OS=Yersinia entomophaga OX=935293 GN=PL78_03755 PE=4 SV=1	tr|A0A3S6EWW7|A0A3S6EWW7_YERET		p3553_935293_Yersinia_entomophaga_d_20200529.fasta	69,670.4	1	51	104	721	0.0306	0.87	KEISIACSGVK	R	A	0.997	78.4	25	25.9	70.4	0	2	0	0	2	1,134.6188	1,577.50		6838070	390	400	Empty	TRUE
1938231	N/A	chi2-GFP	20210709_C25420_002_S304493_chi2-GFP_FTHCD (F295758)	Chitinase OS=Yersinia entomophaga OX=935293 GN=PL78_03755 PE=4 SV=1	tr|A0A3S6EWW7|A0A3S6EWW7_YERET		p3553_935293_Yersinia_entomophaga_d_20200529.fasta	69,670.4	1	51	104	721	0.0306	0.87	KVQEVWDGWNAQAPSLGLPQIGK	K	G	0.997	159	25	22.9	159	0	4	9	0	2	2,521.3201	3,185.00		367167000	213	235	Empty	TRUE
1938231	N/A	chi2-GFP	20210709_C25420_002_S304493_chi2-GFP_FTHCD (F295758)	Chitinase OS=Yersinia entomophaga OX=935293 GN=PL78_03755 PE=4 SV=1	tr|A0A3S6EWW7|A0A3S6EWW7_YERET		p3553_935293_Yersinia_entomophaga_d_20200529.fasta	69,670.4	1	51	104	721	0.0306	0.87	LDGGGSKEEER	R	G	0.997	104	25	19.5	104	0	2	1	0	2	1,176.5493	562		2052630	167	177	Empty	TRUE
1938231	N/A	chi2-GFP	20210709_C25420_002_S304493_chi2-GFP_FTHCD (F295758)	Chitinase OS=Yersinia entomophaga OX=935293 GN=PL78_03755 PE=4 SV=1	tr|A0A3S6EWW7|A0A3S6EWW7_YERET		p3553_935293_Yersinia_entomophaga_d_20200529.fasta	69,670.4	1	51	104	721	0.0306	0.87	LDLAFSIGGWSLSSYFSALAENPDER	K	R	0.997	115	25	20.2	115	0	1	1	0	2	2,845.3680	4,272.50		4297330	299	324	Empty	TRUE
1938231	N/A	chi2-GFP	20210709_C25420_002_S304493_chi2-GFP_FTHCD (F295758)	Chitinase OS=Yersinia entomophaga OX=935293 GN=PL78_03755 PE=4 SV=1	tr|A0A3S6EWW7|A0A3S6EWW7_YERET		p3553_935293_Yersinia_entomophaga_d_20200529.fasta	69,670.4	1	51	104	721	0.0306	0.87	LGGVFSWSGDQDCGLLANAAR	K	E	0.997	138	25	21.6	138	0	41	13	0	2	2,137.0133	4,077.00		158023000	576	596	Empty	TRUE
1938231	N/A	chi2-GFP	20210709_C25420_002_S304493_chi2-GFP_FTHCD (F295758)	Chitinase OS=Yersinia entomophaga OX=935293 GN=PL78_03755 PE=4 SV=1	tr|A0A3S6EWW7|A0A3S6EWW7_YERET		p3553_935293_Yersinia_entomophaga_d_20200529.fasta	69,670.4	1	51	104	721	0.0306	0.87	LIFSFLGICGDIGNK	R	S	0.997	91.4	25	18.7	91.4	0	23	2	0	2	1,596.8457	4,487.00		52391800	196	210	Empty	TRUE
1938231	N/A	chi2-GFP	20210709_C25420_002_S304493_chi2-GFP_FTHCD (F295758)	Chitinase OS=Yersinia entomophaga OX=935293 GN=PL78_03755 PE=4 SV=1	tr|A0A3S6EWW7|A0A3S6EWW7_YERET		p3553_935293_Yersinia_entomophaga_d_20200529.fasta	69,670.4	1	51	104	721	0.0306	0.87	LSAYITDWCQYDAR	K	L	0.997	98.1	25	19.1	98.1	0	51	1	0	2	1,704.7687	4,029.50		113301000	153	166	Empty	TRUE
1938231	N/A	chi2-GFP	20210709_C25420_002_S304493_chi2-GFP_FTHCD (F295758)	Chitinase OS=Yersinia entomophaga OX=935293 GN=PL78_03755 PE=4 SV=1	tr|A0A3S6EWW7|A0A3S6EWW7_YERET		p3553_935293_Yersinia_entomophaga_d_20200529.fasta	69,670.4	1	51	104	721	0.0306	0.87	MVNKYTYTSSK	-	A	0.997	67	25	17.2	67	0	2	1	0	2	1,321.6456	1,034.00		3662710	1	11	Empty	TRUE
1938231	N/A	chi2-GFP	20210709_C25420_002_S304493_chi2-GFP_FTHCD (F295758)	Chitinase OS=Yersinia entomophaga OX=935293 GN=PL78_03755 PE=4 SV=1	tr|A0A3S6EWW7|A0A3S6EWW7_YERET		p3553_935293_Yersinia_entomophaga_d_20200529.fasta	69,670.4	1	51	104	721	0.0306	0.87	NGFVLMTDTNADADFLFSEAK	K	G	0.997	168	25	23.5	168	0	41	38	0	2	2,306.0647	4,317.00		163072000	532	552	Empty	TRUE
1938231	N/A	chi2-GFP	20210709_C25420_002_S304493_chi2-GFP_FTHCD (F295758)	Chitinase OS=Yersinia entomophaga OX=935293 GN=PL78_03755 PE=4 SV=1	tr|A0A3S6EWW7|A0A3S6EWW7_YERET		p3553_935293_Yersinia_entomophaga_d_20200529.fasta	69,670.4	1	51	104	721	0.0306	0.87	NGPALGTMENGAPEFFDIVK	K	N	0.997	155	25	22.7	155	0	9	1	0	2	2,123.0117	3,347.00		238849000	499	518	Empty	TRUE
1938231	N/A	chi2-GFP	20210709_C25420_002_S304493_chi2-GFP_FTHCD (F295758)	Chitinase OS=Yersinia entomophaga OX=935293 GN=PL78_03755 PE=4 SV=1	tr|A0A3S6EWW7|A0A3S6EWW7_YERET		p3553_935293_Yersinia_entomophaga_d_20200529.fasta	69,670.4	1	51	104	721	0.0306	0.87	NGPALGTMENGAPEFFDIVKNYMDAEHSLSMGK	K	N	0.997	213	25	26.3	213	0	0	1	1	2	3,570.6341	3,943.50		2934770	499	531	Empty	TRUE
1938231	N/A	chi2-GFP	20210709_C25420_002_S304493_chi2-GFP_FTHCD (F295758)	Chitinase OS=Yersinia entomophaga OX=935293 GN=PL78_03755 PE=4 SV=1	tr|A0A3S6EWW7|A0A3S6EWW7_YERET		p3553_935293_Yersinia_entomophaga_d_20200529.fasta	69,670.4	1	51	104	721	0.0306	0.87	NVGLPPESADTSIESGTFLPYYQQNR	R	A	0.997	153	25	22.5	153	0	4	4	0	2	2,883.3797	3,045.50		219083000	252	277	Empty	TRUE
1938231	N/A	chi2-GFP	20210709_C25420_002_S304493_chi2-GFP_FTHCD (F295758)	Chitinase OS=Yersinia entomophaga OX=935293 GN=PL78_03755 PE=4 SV=1	tr|A0A3S6EWW7|A0A3S6EWW7_YERET		p3553_935293_Yersinia_entomophaga_d_20200529.fasta	69,670.4	1	51	104	721	0.0306	0.87	NYMDAEHSLSMGK	K	N	0.997	105	25	19.5	105	0	20	12	0	2	1,482.6352	1,810.00		767678000	519	531	Empty	TRUE
1938231	N/A	chi2-GFP	20210709_C25420_002_S304493_chi2-GFP_FTHCD (F295758)	Chitinase OS=Yersinia entomophaga OX=935293 GN=PL78_03755 PE=4 SV=1	tr|A0A3S6EWW7|A0A3S6EWW7_YERET		p3553_935293_Yersinia_entomophaga_d_20200529.fasta	69,670.4	1	51	104	721	0.0306	0.87	QKGEYAAK	K	N	0.99	48.4	25	32.8	31.6	0	2	0	0	2	894.468	713.5		5568390	566	573	Empty	TRUE
1938231	N/A	chi2-GFP	20210709_C25420_002_S304493_chi2-GFP_FTHCD (F295758)	Chitinase OS=Yersinia entomophaga OX=935293 GN=PL78_03755 PE=4 SV=1	tr|A0A3S6EWW7|A0A3S6EWW7_YERET		p3553_935293_Yersinia_entomophaga_d_20200529.fasta	69,670.4	1	51	104	721	0.0306	0.87	RVFVASVVDFFVR	R	F	0.997	81.4	25	20.2	79.3	0	1	2	0	2	1,540.8633	3,590.00		5714740	325	337	Empty	TRUE
1938231	N/A	chi2-GFP	20210709_C25420_002_S304493_chi2-GFP_FTHCD (F295758)	Chitinase OS=Yersinia entomophaga OX=935293 GN=PL78_03755 PE=4 SV=1	tr|A0A3S6EWW7|A0A3S6EWW7_YERET		p3553_935293_Yersinia_entomophaga_d_20200529.fasta	69,670.4	1	51	104	721	0.0306	0.87	SAVGGDLTTR	R	Q	0.997	81.6	25	19.5	80.1	0	19	0	0	2	976.506	4,673.00		443108000	485	494	Empty	TRUE
1938231	N/A	chi2-GFP	20210709_C25420_002_S304493_chi2-GFP_FTHCD (F295758)	Chitinase OS=Yersinia entomophaga OX=935293 GN=PL78_03755 PE=4 SV=1	tr|A0A3S6EWW7|A0A3S6EWW7_YERET		p3553_935293_Yersinia_entomophaga_d_20200529.fasta	69,670.4	1	51	104	721	0.0306	0.87	SKKVQEVWDGWNAQAPSLGLPQIGK	K	G	0.96	43	25	15.7	43	0	0	0	1	2	2,736.4471	2,963.00		2413560	211	235	Empty	TRUE
1938231	N/A	chi2-GFP	20210709_C25420_002_S304493_chi2-GFP_FTHCD (F295758)	Chitinase OS=Yersinia entomophaga OX=935293 GN=PL78_03755 PE=4 SV=1	tr|A0A3S6EWW7|A0A3S6EWW7_YERET		p3553_935293_Yersinia_entomophaga_d_20200529.fasta	69,670.4	1	51	104	721	0.0306	0.87	VCAPMYNHYVGDK	R	T	0.997	100	25	19.3	100	0	1	3	0	2	1,496.6661	1,727.00		123668000	136	148	Empty	TRUE
1938231	N/A	chi2-GFP	20210709_C25420_002_S304493_chi2-GFP_FTHCD (F295758)	Chitinase OS=Yersinia entomophaga OX=935293 GN=PL78_03755 PE=4 SV=1	tr|A0A3S6EWW7|A0A3S6EWW7_YERET		p3553_935293_Yersinia_entomophaga_d_20200529.fasta	69,670.4	1	51	104	721	0.0306	0.87	VFNVIFDGK	R	V	0.997	57.6	25	16.6	57.6	0	42	0	0	2	1,038.5619	3,513.00		978956000	35	43	Empty	TRUE
1938231	N/A	chi2-GFP	20210709_C25420_002_S304493_chi2-GFP_FTHCD (F295758)	Chitinase OS=Yersinia entomophaga OX=935293 GN=PL78_03755 PE=4 SV=1	tr|A0A3S6EWW7|A0A3S6EWW7_YERET		p3553_935293_Yersinia_entomophaga_d_20200529.fasta	69,670.4	1	51	104	721	0.0306	0.87	VFVASVVDFFVR	R	F	0.997	85	25	24.6	78.8	0	30	1	0	2	1,384.7622	4,551.00		80463500	326	337	Empty	TRUE
1938231	N/A	chi2-GFP	20210709_C25420_002_S304493_chi2-GFP_FTHCD (F295758)	Chitinase OS=Yersinia entomophaga OX=935293 GN=PL78_03755 PE=4 SV=1	tr|A0A3S6EWW7|A0A3S6EWW7_YERET		p3553_935293_Yersinia_entomophaga_d_20200529.fasta	69,670.4	1	51	104	721	0.0306	0.87	VNKYTYTSSK	M	A	0.997	64.5	25	17	64.5	0	2	2	0	1	1,190.6051	990		7980650	2	11	Empty	TRUE
1938231	N/A	chi2-GFP	20210709_C25420_002_S304493_chi2-GFP_FTHCD (F295758)	Chitinase OS=Yersinia entomophaga OX=935293 GN=PL78_03755 PE=4 SV=1	tr|A0A3S6EWW7|A0A3S6EWW7_YERET		p3553_935293_Yersinia_entomophaga_d_20200529.fasta	69,670.4	1	51	104	721	0.0306	0.87	VQEVWDGWNAQAPSLGLPQIGK	K	G	0.997	138	25	21.6	138	0	6	2	0	2	2,393.2251	3,375.00		51775300	214	235	Empty	TRUE
1938231	N/A	chi2-GFP	20210709_C25420_002_S304493_chi2-GFP_FTHCD (F295758)	Chitinase OS=Yersinia entomophaga OX=935293 GN=PL78_03755 PE=4 SV=1	tr|A0A3S6EWW7|A0A3S6EWW7_YERET		p3553_935293_Yersinia_entomophaga_d_20200529.fasta	69,670.4	1	51	104	721	0.0306	0.87	VQEVWDGWNAQAPSLGLPQIGKGHIVPLDPYGDLGTAR	K	N	0.997	113	25	20.1	113	0	0	1	1	2	4,055.0780	3,499.00		4578330	214	251	Empty	TRUE
1938231	N/A	chi2-GFP	20210709_C25420_002_S304493_chi2-GFP_FTHCD (F295758)	Chitinase OS=Yersinia entomophaga OX=935293 GN=PL78_03755 PE=4 SV=1	tr|A0A3S6EWW7|A0A3S6EWW7_YERET		p3553_935293_Yersinia_entomophaga_d_20200529.fasta	69,670.4	1	51	104	721	0.0306	0.87	VYTNTYWVER	K	W	0.997	76.2	25	17.8	76.2	0	23	0	0	2	1,330.6425	4,545.00		150501000	44	53	Empty	TRUE
1938231	N/A	chi2-GFP	20210709_C25420_002_S304493_chi2-GFP_FTHCD (F295758)	Chitinase OS=Yersinia entomophaga OX=935293 GN=PL78_03755 PE=4 SV=1	tr|A0A3S6EWW7|A0A3S6EWW7_YERET		p3553_935293_Yersinia_entomophaga_d_20200529.fasta	69,670.4	1	51	104	721	0.0306	0.87	WQVPGIGSSDGNPHNAWK	R	F	0.997	116	25	20.3	116	0	3	10	0	2	1,949.9254	2,573.00		399462000	54	71	Empty	TRUE
1938231	N/A	chi2-GFP	20210709_C25420_002_S304493_chi2-GFP_FTHCD (F295758)	Chitinase OS=Yersinia entomophaga OX=935293 GN=PL78_03755 PE=4 SV=1	tr|A0A3S6EWW7|A0A3S6EWW7_YERET		p3553_935293_Yersinia_entomophaga_d_20200529.fasta	69,670.4	1	51	104	721	0.0306	0.87	YTEETYSRPDVNFK	K	E	0.997	100	25	19.3	100	0	4	4	0	2	1,748.8126	1,841.50		323963000	108	121	Empty	TRUE
1938231	N/A	chi2-GFP	20210709_C25420_002_S304493_chi2-GFP_FTHCD (F295758)	Chitinase OS=Yersinia entomophaga OX=935293 GN=PL78_03755 PE=4 SV=1	tr|A0A3S6EWW7|A0A3S6EWW7_YERET		p3553_935293_Yersinia_entomophaga_d_20200529.fasta	69,670.4	1	51	104	721	0.0306	0.87	YTEETYSRPDVNFKEDGSQGNLSYTATR	K	V	0.997	198	25	25.4	198	0	0	4	5	2	3,228.4717	2,045.00		426800000	108	135	Empty	TRUE
1938231	N/A	chi2-GFP	20210709_C25420_002_S304493_chi2-GFP_FTHCD (F295758)	Chitinase OS=Yersinia entomophaga OX=935293 GN=PL78_03755 PE=4 SV=1	tr|A0A3S6EWW7|A0A3S6EWW7_YERET		p3553_935293_Yersinia_entomophaga_d_20200529.fasta	69,670.4	1	51	104	721	0.0306	0.87	YTYTSSK	K	A	0.9	35.3	25	15.2	35.3	0	1	0	0	2	849.399	951		1528110	5	11	Empty	TRUE
1938231	N/A	chi2-GFP	20210709_C25420_002_S304493_chi2-GFP_FTHCD (F295758)	zz|FGCZCont0257_P42212|GFP_AEQVI blastpHomologue_1.0e-179	zz|Y-FGCZCont00258|		p3553_935293_Yersinia_entomophaga_d_20200529.fasta	26,886.8	1	17	35	159	0.00675	0.483	AEVKFEGDTLVNR	R	I	0.997	92	25	24.5	86.3	0	8	12	0	2	1,477.7646	2,131.50		219942000	110	122	Empty	TRUE
1938231	N/A	chi2-GFP	20210709_C25420_002_S304493_chi2-GFP_FTHCD (F295758)	zz|FGCZCont0257_P42212|GFP_AEQVI blastpHomologue_1.0e-179	zz|Y-FGCZCont00258|		p3553_935293_Yersinia_entomophaga_d_20200529.fasta	26,886.8	1	17	35	159	0.00675	0.483	AEVKFEGDTLVNRIELK	R	G	0.997	79.8	25	18	79.8	0	1	1	1	2	1,961.0704	2,456.00		3405720	110	126	Empty	TRUE
1938231	N/A	chi2-GFP	20210709_C25420_002_S304493_chi2-GFP_FTHCD (F295758)	zz|FGCZCont0257_P42212|GFP_AEQVI blastpHomologue_1.0e-179	zz|Y-FGCZCont00258|		p3553_935293_Yersinia_entomophaga_d_20200529.fasta	26,886.8	1	17	35	159	0.00675	0.483	DHMVLLEFVTAAGITHGMDELYK	R	-	0.997	231	25	27.5	231	0	10	38	14	2	2,606.2633	4,001.00		254696000	216	238	Empty	TRUE
1938231	N/A	chi2-GFP	20210709_C25420_002_S304493_chi2-GFP_FTHCD (F295758)	zz|FGCZCont0257_P42212|GFP_AEQVI blastpHomologue_1.0e-179	zz|Y-FGCZCont00258|		p3553_935293_Yersinia_entomophaga_d_20200529.fasta	26,886.8	1	17	35	159	0.00675	0.483	DPNEKR	K	D	0.5	28.1	25	25.1	17.8	0	4	0	0	2	758.379	407.5		315033	210	215	Empty	TRUE
1938231	N/A	chi2-GFP	20210709_C25420_002_S304493_chi2-GFP_FTHCD (F295758)	zz|FGCZCont0257_P42212|GFP_AEQVI blastpHomologue_1.0e-179	zz|Y-FGCZCont00258|		p3553_935293_Yersinia_entomophaga_d_20200529.fasta	26,886.8	1	17	35	159	0.00675	0.483	EDGNILGHK	K	L	0.997	44.7	25	19.1	41.3	0	3	0	0	2	982.495	1,201.00		36339100	132	140	Empty	TRUE
1938231	N/A	chi2-GFP	20210709_C25420_002_S304493_chi2-GFP_FTHCD (F295758)	zz|FGCZCont0257_P42212|GFP_AEQVI blastpHomologue_1.0e-179	zz|Y-FGCZCont00258|		p3553_935293_Yersinia_entomophaga_d_20200529.fasta	26,886.8	1	17	35	159	0.00675	0.483	FEGDTLVNR	K	I	0.997	68.2	25	19	66.5	0	18	0	0	2	1,050.5215	1,996.50		221633000	114	122	Empty	TRUE
1938231	N/A	chi2-GFP	20210709_C25420_002_S304493_chi2-GFP_FTHCD (F295758)	zz|FGCZCont0257_P42212|GFP_AEQVI blastpHomologue_1.0e-179	zz|Y-FGCZCont00258|		p3553_935293_Yersinia_entomophaga_d_20200529.fasta	26,886.8	1	17	35	159	0.00675	0.483	FEGDTLVNRIELK	K	G	0.976	39.2	25	15.4	39.2	0	0	1	0	2	1,533.8273	2,443.00		1000680	114	126	Empty	TRUE
1938231	N/A	chi2-GFP	20210709_C25420_002_S304493_chi2-GFP_FTHCD (F295758)	zz|FGCZCont0257_P42212|GFP_AEQVI blastpHomologue_1.0e-179	zz|Y-FGCZCont00258|		p3553_935293_Yersinia_entomophaga_d_20200529.fasta	26,886.8	1	17	35	159	0.00675	0.483	FICTTGK	K	L	0.9	43.3	25	20	39	0	2	0	0	2	769.391	1,366.50		25675300	46	52	Empty	TRUE
1938231	N/A	chi2-GFP	20210709_C25420_002_S304493_chi2-GFP_FTHCD (F295758)	zz|FGCZCont0257_P42212|GFP_AEQVI blastpHomologue_1.0e-179	zz|Y-FGCZCont00258|		p3553_935293_Yersinia_entomophaga_d_20200529.fasta	26,886.8	1	17	35	159	0.00675	0.483	GEELFTGVVPILVELDGDVNGHK	K	F	0.997	124	25	20.7	124	0	2	4	0	2	2,437.2613	4,074.00		14194500	4	26	Empty	TRUE
1938231	N/A	chi2-GFP	20210709_C25420_002_S304493_chi2-GFP_FTHCD (F295758)	zz|FGCZCont0257_P42212|GFP_AEQVI blastpHomologue_1.0e-179	zz|Y-FGCZCont00258|		p3553_935293_Yersinia_entomophaga_d_20200529.fasta	26,886.8	1	17	35	159	0.00675	0.483	GIDFKEDGNILGHK	K	L	0.997	84	25	24.8	77.4	0	3	6	1	2	1,542.7914	2,110.50		215881000	127	140	Empty	TRUE
1938231	N/A	chi2-GFP	20210709_C25420_002_S304493_chi2-GFP_FTHCD (F295758)	zz|FGCZCont0257_P42212|GFP_AEQVI blastpHomologue_1.0e-179	zz|Y-FGCZCont00258|		p3553_935293_Yersinia_entomophaga_d_20200529.fasta	26,886.8	1	17	35	159	0.00675	0.483	IELKGIDFKEDGNILGHK	R	L	0.935	37.9	25	15.4	37.9	0	0	0	1	2	2,026.0972	2,405.00		2229860	123	140	Empty	TRUE
1938231	N/A	chi2-GFP	20210709_C25420_002_S304493_chi2-GFP_FTHCD (F295758)	zz|FGCZCont0257_P42212|GFP_AEQVI blastpHomologue_1.0e-179	zz|Y-FGCZCont00258|		p3553_935293_Yersinia_entomophaga_d_20200529.fasta	26,886.8	1	17	35	159	0.00675	0.483	QHDFFK	K	S	0.5	34.8	25	15.2	34.8	0	5	0	0	2	821.394	1,435.00		89780700	80	85	Empty	TRUE
1938231	N/A	chi2-GFP	20210709_C25420_002_S304493_chi2-GFP_FTHCD (F295758)	zz|FGCZCont0257_P42212|GFP_AEQVI blastpHomologue_1.0e-179	zz|Y-FGCZCont00258|		p3553_935293_Yersinia_entomophaga_d_20200529.fasta	26,886.8	1	17	35	159	0.00675	0.483	RDHMVLLEFVTAAGITHGMDELYK	K	-	0.997	184	25	24.5	184	0	0	2	1	2	2,746.3694	3,519.50		84451400	215	238	Empty	TRUE
1938231	N/A	chi2-GFP	20210709_C25420_002_S304493_chi2-GFP_FTHCD (F295758)	zz|FGCZCont0257_P42212|GFP_AEQVI blastpHomologue_1.0e-179	zz|Y-FGCZCont00258|		p3553_935293_Yersinia_entomophaga_d_20200529.fasta	26,886.8	1	17	35	159	0.00675	0.483	SAMPEGYVQER	K	T	0.997	78.1	25	17.9	78.1	0	12	0	0	2	1,282.5733	1,493.50		188289000	86	96	Empty	TRUE
1938231	N/A	chi2-GFP	20210709_C25420_002_S304493_chi2-GFP_FTHCD (F295758)	zz|FGCZCont0257_P42212|GFP_AEQVI blastpHomologue_1.0e-179	zz|Y-FGCZCont00258|		p3553_935293_Yersinia_entomophaga_d_20200529.fasta	26,886.8	1	17	35	159	0.00675	0.483	TRAEVK	K	F	0.5	29.7	25	30.5	0.19	0	1	0	0	2	703.41	559		163465	108	113	Empty	TRUE
1938231	N/A	chi2-GFP	20210709_C25420_002_S304493_chi2-GFP_FTHCD (F295758)	zz|FGCZCont0257_P42212|GFP_AEQVI blastpHomologue_1.0e-179	zz|Y-FGCZCont00258|		p3553_935293_Yersinia_entomophaga_d_20200529.fasta	26,886.8	1	17	35	159	0.00675	0.483	YPDHMK	R	Q	0.5	27.5	25	14.7	27.5	0	4	0	0	2	806.35	733.5		13658600	74	79	Empty	TRUE
1938231	N/A	chi2-GFP	20210709_C25420_002_S304493_chi2-GFP_FTHCD (F295758)	zz|FGCZCont0257_P42212|GFP_AEQVI blastpHomologue_1.0e-179	zz|Y-FGCZCont00258|		p3553_935293_Yersinia_entomophaga_d_20200529.fasta	26,886.8	1	17	35	159	0.00675	0.483	YPDHMKQHDFFK	R	S	0.997	79.5	25	18	79.5	0	0	2	1	2	1,592.7316	1,525.00		29105900	74	85	Empty	TRUE
1938231	N/A	chi2-GFP	20210709_C25420_002_S304493_chi2-GFP_FTHCD (F295758)	zz|FGCZCont0112_P02769|ALBU_BOVIN blastpHomologue_0.0	zz|Y-FGCZCont00113|,zz|Y-FGCZCont00185|,zz|Y-FGCZCont00219|		p3553_935293_Yersinia_entomophaga_d_20200529.fasta	69,294.2	1	4	4	4	0.00017	0.0577	HPEYAVSVLLR	R	L	0.989	24.2	25	14.5	24.2	0	1	0	0	2	1,283.7106	193		120396	361	371	Empty	TRUE
1938231	N/A	chi2-GFP	20210709_C25420_002_S304493_chi2-GFP_FTHCD (F295758)	zz|FGCZCont0112_P02769|ALBU_BOVIN blastpHomologue_0.0	zz|Y-FGCZCont00113|,zz|Y-FGCZCont00185|,zz|Y-FGCZCont00219|		p3553_935293_Yersinia_entomophaga_d_20200529.fasta	69,294.2	1	4	4	4	0.00017	0.0577	LVNELTEFAK	K	T	0.997	48.3	25	16	48.3	0	1	0	0	2	1,163.6307	191		98,183.1	66	75	Empty	TRUE
1938231	N/A	chi2-GFP	20210709_C25420_002_S304493_chi2-GFP_FTHCD (F295758)	zz|FGCZCont0112_P02769|ALBU_BOVIN blastpHomologue_0.0	zz|Y-FGCZCont00113|,zz|Y-FGCZCont00185|,zz|Y-FGCZCont00219|		p3553_935293_Yersinia_entomophaga_d_20200529.fasta	69,294.2	1	4	4	4	0.00017	0.0577	LVTDLTK	K	V	0.9	28.8	25	26	17.6	0	1	0	0	2	789.472	193		175394	257	263	Empty	TRUE
1938231	N/A	chi2-GFP	20210709_C25420_002_S304493_chi2-GFP_FTHCD (F295758)	zz|FGCZCont0112_P02769|ALBU_BOVIN blastpHomologue_0.0	zz|Y-FGCZCont00113|,zz|Y-FGCZCont00185|,zz|Y-FGCZCont00219|		p3553_935293_Yersinia_entomophaga_d_20200529.fasta	69,294.2	1	4	4	4	0.00017	0.0577	YLYEIAR	K	R	0.9	29.5	25	15.2	0	0	1	0	0	2	927.493	192		280768	161	167	Empty	TRUE
1938231	N/A	chi2-GFP	20210709_C25420_002_S304493_chi2-GFP_FTHCD (F295758)	Membrane protein OS=Yersinia entomophaga OX=935293 GN=PL78_02825 PE=3 SV=1	tr|A0A3S6EXE9|A0A3S6EXE9_YERET		p3553_935293_Yersinia_entomophaga_d_20200529.fasta	38,038.1	1	12	15	15	0.000636	0.473	AQGVQLAAK	K	L	0.997	41.5	25	15.6	41.5	0	1	0	0	2	885.515	1,220.00		1450320	101	109	Empty	TRUE
1938231	N/A	chi2-GFP	20210709_C25420_002_S304493_chi2-GFP_FTHCD (F295758)	Membrane protein OS=Yersinia entomophaga OX=935293 GN=PL78_02825 PE=3 SV=1	tr|A0A3S6EXE9|A0A3S6EXE9_YERET		p3553_935293_Yersinia_entomophaga_d_20200529.fasta	38,038.1	1	12	15	15	0.000636	0.473	ATLKPEGQQALDQLYSQLSSIDPK	K	D	0.997	85.3	25	18.3	85.3	0	1	1	0	2	2,630.3676	3,261.00		11118200	239	262	Empty	TRUE
1938231	N/A	chi2-GFP	20210709_C25420_002_S304493_chi2-GFP_FTHCD (F295758)	Membrane protein OS=Yersinia entomophaga OX=935293 GN=PL78_02825 PE=3 SV=1	tr|A0A3S6EXE9|A0A3S6EXE9_YERET		p3553_935293_Yersinia_entomophaga_d_20200529.fasta	38,038.1	1	12	15	15	0.000636	0.473	DNTWYTGGK	K	L	0.997	45.3	25	16	45.1	0	1	0	0	2	1,041.4637	1,587.00		2086920	25	33	Empty	TRUE
1938231	N/A	chi2-GFP	20210709_C25420_002_S304493_chi2-GFP_FTHCD (F295758)	Membrane protein OS=Yersinia entomophaga OX=935293 GN=PL78_02825 PE=3 SV=1	tr|A0A3S6EXE9|A0A3S6EXE9_YERET		p3553_935293_Yersinia_entomophaga_d_20200529.fasta	38,038.1	1	12	15	15	0.000636	0.473	FGQDDAVAPVAPAPAPAPVVDTKR	R	F	0.997	101	25	19.3	101	0	1	1	0	2	2,389.2513	2,264.00		4500140	202	225	Empty	TRUE
1938231	N/A	chi2-GFP	20210709_C25420_002_S304493_chi2-GFP_FTHCD (F295758)	Membrane protein OS=Yersinia entomophaga OX=935293 GN=PL78_02825 PE=3 SV=1	tr|A0A3S6EXE9|A0A3S6EXE9_YERET		p3553_935293_Yersinia_entomophaga_d_20200529.fasta	38,038.1	1	12	15	15	0.000636	0.473	IGQAAPNLK	R	L	0.997	41.7	25	15.6	41.7	0	1	0	0	2	911.531	1,317.00		14324200	275	283	Empty	TRUE
1938231	N/A	chi2-GFP	20210709_C25420_002_S304493_chi2-GFP_FTHCD (F295758)	Membrane protein OS=Yersinia entomophaga OX=935293 GN=PL78_02825 PE=3 SV=1	tr|A0A3S6EXE9|A0A3S6EXE9_YERET		p3553_935293_Yersinia_entomophaga_d_20200529.fasta	38,038.1	1	12	15	15	0.000636	0.473	LDYQWVNNIGDAATVGARPDNGMLSLGVSYR	R	F	0.247	27.5	25	14.7	27.5	0	0	1	0	2	3,352.6381	3,315.00		1273430	171	201	Empty	TRUE
1938231	N/A	chi2-GFP	20210709_C25420_002_S304493_chi2-GFP_FTHCD (F295758)	Membrane protein OS=Yersinia entomophaga OX=935293 GN=PL78_02825 PE=3 SV=1	tr|A0A3S6EXE9|A0A3S6EXE9_YERET		p3553_935293_Yersinia_entomophaga_d_20200529.fasta	38,038.1	1	12	15	15	0.000636	0.473	LGGMVWR	R	A	0.9	56.9	25	28	45.4	0	1	0	0	2	818.434	2,154.00		7174940	124	130	Empty	TRUE
1938231	N/A	chi2-GFP	20210709_C25420_002_S304493_chi2-GFP_FTHCD (F295758)	Membrane protein OS=Yersinia entomophaga OX=935293 GN=PL78_02825 PE=3 SV=1	tr|A0A3S6EXE9|A0A3S6EXE9_YERET		p3553_935293_Yersinia_entomophaga_d_20200529.fasta	38,038.1	1	12	15	15	0.000636	0.473	LGWSQYHDVGTGSGIYNESNDGPTHK	K	D	0.997	150	25	22.4	150	0	0	1	1	2	2,819.2658	2,035.00		7106190	34	59	Empty	TRUE
1938231	N/A	chi2-GFP	20210709_C25420_002_S304493_chi2-GFP_FTHCD (F295758)	Membrane protein OS=Yersinia entomophaga OX=935293 GN=PL78_02825 PE=3 SV=1	tr|A0A3S6EXE9|A0A3S6EXE9_YERET		p3553_935293_Yersinia_entomophaga_d_20200529.fasta	38,038.1	1	12	15	15	0.000636	0.473	LSYPIAQDLDLYTR	K	L	0.997	82.3	25	18.1	82.3	0	1	0	0	2	1,667.8641	3,015.00		1426580	110	123	Empty	TRUE
1938231	N/A	chi2-GFP	20210709_C25420_002_S304493_chi2-GFP_FTHCD (F295758)	Membrane protein OS=Yersinia entomophaga OX=935293 GN=PL78_02825 PE=3 SV=1	tr|A0A3S6EXE9|A0A3S6EXE9_YERET		p3553_935293_Yersinia_entomophaga_d_20200529.fasta	38,038.1	1	12	15	15	0.000636	0.473	RVEIEVK	R	G	0.9	36.4	25	32.6	19.1	0	1	0	0	2	872.52	1,296.00		2235840	340	346	Empty	TRUE
1938231	N/A	chi2-GFP	20210709_C25420_002_S304493_chi2-GFP_FTHCD (F295758)	Membrane protein OS=Yersinia entomophaga OX=935293 GN=PL78_02825 PE=3 SV=1	tr|A0A3S6EXE9|A0A3S6EXE9_YERET		p3553_935293_Yersinia_entomophaga_d_20200529.fasta	38,038.1	1	12	15	15	0.000636	0.473	SVVEYLVSK	R	G	0.997	36.5	25	15.3	36.5	0	1	0	0	2	1,023.5720	2,279.00		5239080	291	299	Empty	TRUE
1938231	N/A	chi2-GFP	20210709_C25420_002_S304493_chi2-GFP_FTHCD (F295758)	Membrane protein OS=Yersinia entomophaga OX=935293 GN=PL78_02825 PE=3 SV=1	tr|A0A3S6EXE9|A0A3S6EXE9_YERET		p3553_935293_Yersinia_entomophaga_d_20200529.fasta	38,038.1	1	12	15	15	0.000636	0.473	VEIEVK	R	G	0.5	25.5	25	26.8	13.2	0	1	0	0	2	716.419	1,480.00		2267320	341	346	Empty	TRUE
1938231	N/A	chi2-GFP	20210709_C25420_002_S304493_chi2-GFP_FTHCD (F295758)	6,7-dimethyl-8-ribityllumazine synthase OS=Yersinia entomophaga OX=935293 GN=ribH PE=3 SV=1	tr|A0A3S6EW16|A0A3S6EW16_YERET		p3553_935293_Yersinia_entomophaga_d_20200529.fasta	16,165.7	1	9	12	13	0.000552	0.667	AGNKGAEAALTALEMINVIK	K	A	0.997	68.8	25	17.3	68.8	0	0	1	0	2	2,014.1003	3,556.00		1832730	133	152	Empty	TRUE
1938231	N/A	chi2-GFP	20210709_C25420_002_S304493_chi2-GFP_FTHCD (F295758)	6,7-dimethyl-8-ribityllumazine synthase OS=Yersinia entomophaga OX=935293 GN=ribH PE=3 SV=1	tr|A0A3S6EW16|A0A3S6EW16_YERET		p3553_935293_Yersinia_entomophaga_d_20200529.fasta	16,165.7	1	9	12	13	0.000552	0.667	FNNFINDSLLEGAIDALK	R	R	0.997	90.6	25	18.7	90.6	0	1	0	0	2	1,994.0231	3,985.00		1504720	22	39	Empty	TRUE
1938231	N/A	chi2-GFP	20210709_C25420_002_S304493_chi2-GFP_FTHCD (F295758)	6,7-dimethyl-8-ribityllumazine synthase OS=Yersinia entomophaga OX=935293 GN=ribH PE=3 SV=1	tr|A0A3S6EW16|A0A3S6EW16_YERET		p3553_935293_Yersinia_entomophaga_d_20200529.fasta	16,165.7	1	9	12	13	0.000552	0.667	FNNFINDSLLEGAIDALKR	R	I	0.997	150	25	22.4	150	0	1	1	0	2	2,150.1242	3,767.50		3937950	22	40	Empty	TRUE
1938231	N/A	chi2-GFP	20210709_C25420_002_S304493_chi2-GFP_FTHCD (F295758)	6,7-dimethyl-8-ribityllumazine synthase OS=Yersinia entomophaga OX=935293 GN=ribH PE=3 SV=1	tr|A0A3S6EW16|A0A3S6EW16_YERET		p3553_935293_Yersinia_entomophaga_d_20200529.fasta	16,165.7	1	9	12	13	0.000552	0.667	GAEAALTALEMINVIK	K	A	0.997	95.8	25	19	95.8	0	1	1	0	2	1,643.9038	3,772.00		10717700	137	152	Empty	TRUE
1938231	N/A	chi2-GFP	20210709_C25420_002_S304493_chi2-GFP_FTHCD (F295758)	6,7-dimethyl-8-ribityllumazine synthase OS=Yersinia entomophaga OX=935293 GN=ribH PE=3 SV=1	tr|A0A3S6EW16|A0A3S6EW16_YERET		p3553_935293_Yersinia_entomophaga_d_20200529.fasta	16,165.7	1	9	12	13	0.000552	0.667	IGQVSDDNITVVWVPGAYELPLAVNVLAK	R	T	0.997	90.2	25	18.6	90.2	0	0	1	0	2	3,080.6669	4,226.00		6108280	41	69	Empty	TRUE
1938231	N/A	chi2-GFP	20210709_C25420_002_S304493_chi2-GFP_FTHCD (F295758)	6,7-dimethyl-8-ribityllumazine synthase OS=Yersinia entomophaga OX=935293 GN=ribH PE=3 SV=1	tr|A0A3S6EW16|A0A3S6EW16_YERET		p3553_935293_Yersinia_entomophaga_d_20200529.fasta	16,165.7	1	9	12	13	0.000552	0.667	MNVIEGVVATPTAR	-	V	0.997	97.8	25	19.1	97.8	0	3	0	0	2	1,457.7781	2,417.00		7114830	1	14	Empty	TRUE
1938231	N/A	chi2-GFP	20210709_C25420_002_S304493_chi2-GFP_FTHCD (F295758)	6,7-dimethyl-8-ribityllumazine synthase OS=Yersinia entomophaga OX=935293 GN=ribH PE=3 SV=1	tr|A0A3S6EW16|A0A3S6EW16_YERET		p3553_935293_Yersinia_entomophaga_d_20200529.fasta	16,165.7	1	9	12	13	0.000552	0.667	TNRYDAVIALGTVIR	K	G	0.996	52.2	25	16.3	52.2	0	0	1	0	2	1,661.9334	2,795.00		2385230	70	84	Empty	TRUE
1938231	N/A	chi2-GFP	20210709_C25420_002_S304493_chi2-GFP_FTHCD (F295758)	6,7-dimethyl-8-ribityllumazine synthase OS=Yersinia entomophaga OX=935293 GN=ribH PE=3 SV=1	tr|A0A3S6EW16|A0A3S6EW16_YERET		p3553_935293_Yersinia_entomophaga_d_20200529.fasta	16,165.7	1	9	12	13	0.000552	0.667	VAIAIAR	R	F	0.9	42.5	25	28.3	29.9	0	1	0	0	2	713.467	1,699.00		2035370	15	21	Empty	TRUE
1938231	N/A	chi2-GFP	20210709_C25420_002_S304493_chi2-GFP_FTHCD (F295758)	6,7-dimethyl-8-ribityllumazine synthase OS=Yersinia entomophaga OX=935293 GN=ribH PE=3 SV=1	tr|A0A3S6EW16|A0A3S6EW16_YERET		p3553_935293_Yersinia_entomophaga_d_20200529.fasta	16,165.7	1	9	12	13	0.000552	0.667	YDAVIALGTVIR	R	G	0.997	67.8	25	17.2	67.8	0	1	0	0	2	1,290.7417	3,041.00		2877830	73	84	Empty	TRUE
1938231	N/A	chi2-GFP	20210709_C25420_002_S304493_chi2-GFP_FTHCD (F295758)	Murein lipoprotein OS=Yersinia entomophaga OX=935293 GN=PL78_05965 PE=4 SV=1	tr|A0A3S6EY62|A0A3S6EY62_YERET		p3553_935293_Yersinia_entomophaga_d_20200529.fasta	8,356.5	1	3	3	4	0.00017	0.487	IDQLSSDVQTLNAK	K	V	0.997	80.4	25	18	80.4	0	2	0	0	2	1,531.7964	2,005.50		1209550	27	40	Empty	TRUE
1938231	N/A	chi2-GFP	20210709_C25420_002_S304493_chi2-GFP_FTHCD (F295758)	Murein lipoprotein OS=Yersinia entomophaga OX=935293 GN=PL78_05965 PE=4 SV=1	tr|A0A3S6EY62|A0A3S6EY62_YERET		p3553_935293_Yersinia_entomophaga_d_20200529.fasta	8,356.5	1	3	3	4	0.00017	0.487	SDVQAAKDDAAR	R	A	0.997	94.2	25	18.9	94.2	0	1	0	0	2	1,246.6023	897		3075020	53	64	Empty	TRUE
1938231	N/A	chi2-GFP	20210709_C25420_002_S304493_chi2-GFP_FTHCD (F295758)	Murein lipoprotein OS=Yersinia entomophaga OX=935293 GN=PL78_05965 PE=4 SV=1	tr|A0A3S6EY62|A0A3S6EY62_YERET		p3553_935293_Yersinia_entomophaga_d_20200529.fasta	8,356.5	1	3	3	4	0.00017	0.487	VDQLSNDVNAIR	K	S	0.997	110	25	19.9	110	0	1	0	0	2	1,343.6914	1,901.00		33839900	41	52	Empty	TRUE
1938231	N/A	chi2-GFP	20210709_C25420_002_S304493_chi2-GFP_FTHCD (F295758)	Probable cytosol aminopeptidase OS=Yersinia entomophaga OX=935293 GN=pepA PE=3 SV=1	tr|A0A3S6F3R1|A0A3S6F3R1_YERET		p3553_935293_Yersinia_entomophaga_d_20200529.fasta	54,816.6	1	6	6	6	0.000255	0.143	GLTFDSGGISIKPAEGMDEMK	K	Y	0.995	61.1	25	16.8	61.1	0	0	1	0	2	2,183.0363	2,678.00		1401990	271	291	Empty	TRUE
1938231	N/A	chi2-GFP	20210709_C25420_002_S304493_chi2-GFP_FTHCD (F295758)	Probable cytosol aminopeptidase OS=Yersinia entomophaga OX=935293 GN=pepA PE=3 SV=1	tr|A0A3S6F3R1|A0A3S6F3R1_YERET		p3553_935293_Yersinia_entomophaga_d_20200529.fasta	54,816.6	1	6	6	6	0.000255	0.143	GNPNADAKPIVLVGK	K	G	0.997	42.1	25	15.6	42.1	0	1	0	0	2	1,492.8484	1,798.00		1661680	256	270	Empty	TRUE
1938231	N/A	chi2-GFP	20210709_C25420_002_S304493_chi2-GFP_FTHCD (F295758)	Probable cytosol aminopeptidase OS=Yersinia entomophaga OX=935293 GN=pepA PE=3 SV=1	tr|A0A3S6F3R1|A0A3S6F3R1_YERET		p3553_935293_Yersinia_entomophaga_d_20200529.fasta	54,816.6	1	6	6	6	0.000255	0.143	LSPIAEQLDK	R	I	0.997	36.8	25	15.3	36.8	0	1	0	0	2	1,113.6152	1,997.00		1506470	28	37	Empty	TRUE
1938231	N/A	chi2-GFP	20210709_C25420_002_S304493_chi2-GFP_FTHCD (F295758)	Probable cytosol aminopeptidase OS=Yersinia entomophaga OX=935293 GN=pepA PE=3 SV=1	tr|A0A3S6F3R1|A0A3S6F3R1_YERET		p3553_935293_Yersinia_entomophaga_d_20200529.fasta	54,816.6	1	6	6	6	0.000255	0.143	MVFNVPTR	K	R	0.99	47.1	25	23	40	0	1	0	0	2	963.508	2,167.00		2525510	157	164	Empty	TRUE
1938231	N/A	chi2-GFP	20210709_C25420_002_S304493_chi2-GFP_FTHCD (F295758)	Probable cytosol aminopeptidase OS=Yersinia entomophaga OX=935293 GN=pepA PE=3 SV=1	tr|A0A3S6F3R1|A0A3S6F3R1_YERET		p3553_935293_Yersinia_entomophaga_d_20200529.fasta	54,816.6	1	6	6	6	0.000255	0.143	RLSPIAEQLDK	R	I	0.997	46.6	25	29.7	32.7	0	1	0	0	2	1,269.7163	1,738.00		1848760	27	37	Empty	TRUE
1938231	N/A	chi2-GFP	20210709_C25420_002_S304493_chi2-GFP_FTHCD (F295758)	Probable cytosol aminopeptidase OS=Yersinia entomophaga OX=935293 GN=pepA PE=3 SV=1	tr|A0A3S6F3R1|A0A3S6F3R1_YERET		p3553_935293_Yersinia_entomophaga_d_20200529.fasta	54,816.6	1	6	6	6	0.000255	0.143	VGQTLLLHHVPNILSER	K	I	0.993	51.9	25	16.2	51.9	0	0	0	1	2	1,926.0921	2,553.00		1980580	56	72	Empty	TRUE
1938231	N/A	chi2-GFP	20210709_C25420_002_S304493_chi2-GFP_FTHCD (F295758)	P20930 SWISS-PROT:P20930 Tax_Id=9606 Gene_Symbol=FLG Filaggrin	zz|Y-FGCZCont00442|		p3553_935293_Yersinia_entomophaga_d_20200529.fasta	435,145.7	0.985	2	2	2	8.49e-05	0.00837	GYSPTHREEEYGKNHHNSSK	K	K	0.238	29.6	25	14.9	29.6	0	0	0	1	2	2,357.0653	914		345737	163	182	Empty	TRUE
1938231	N/A	chi2-GFP	20210709_C25420_002_S304493_chi2-GFP_FTHCD (F295758)	P20930 SWISS-PROT:P20930 Tax_Id=9606 Gene_Symbol=FLG Filaggrin	zz|Y-FGCZCont00442|		p3553_935293_Yersinia_entomophaga_d_20200529.fasta	435,145.7	0.985	2	2	2	8.49e-05	0.00837	HSGIGHGQASSAVR	R	D	0.997	75.8	25	17.7	75.8	0	0	1	0	2	1,363.6825	890		360606	2019	2032	Empty	TRUE
1938231	N/A	chi2-GFP	20210709_C25420_002_S304493_chi2-GFP_FTHCD (F295758)	Ribose-phosphate pyrophosphokinase OS=Yersinia entomophaga OX=935293 GN=prs PE=3 SV=1	tr|A0A3S6EX52|A0A3S6EX52_YERET		p3553_935293_Yersinia_entomophaga_d_20200529.fasta	34,275.6	1	4	5	5	0.000212	0.194	ANVSQVMHIIGDVAGR	R	D	0.997	124	25	20.8	124	0	0	1	0	2	1,666.8694	2,929.00		3736880	199	214	Empty	TRUE
1938231	N/A	chi2-GFP	20210709_C25420_002_S304493_chi2-GFP_FTHCD (F295758)	Ribose-phosphate pyrophosphokinase OS=Yersinia entomophaga OX=935293 GN=prs PE=3 SV=1	tr|A0A3S6EX52|A0A3S6EX52_YERET		p3553_935293_Yersinia_entomophaga_d_20200529.fasta	34,275.6	1	4	5	5	0.000212	0.194	LFAGNATPELAQR	K	I	0.997	86.7	25	26	79.1	0	1	0	0	2	1,387.7329	2,076.00		6390090	6	18	Empty	TRUE
1938231	N/A	chi2-GFP	20210709_C25420_002_S304493_chi2-GFP_FTHCD (F295758)	Ribose-phosphate pyrophosphokinase OS=Yersinia entomophaga OX=935293 GN=prs PE=3 SV=1	tr|A0A3S6EX52|A0A3S6EX52_YERET		p3553_935293_Yersinia_entomophaga_d_20200529.fasta	34,275.6	1	4	5	5	0.000212	0.194	LLNDTDMAIIDKR	K	R	0.997	110	25	20.6	109	0	1	1	0	2	1,517.7995	2,256.00		2958890	183	195	Empty	TRUE
1938231	N/A	chi2-GFP	20210709_C25420_002_S304493_chi2-GFP_FTHCD (F295758)	Ribose-phosphate pyrophosphokinase OS=Yersinia entomophaga OX=935293 GN=prs PE=3 SV=1	tr|A0A3S6EX52|A0A3S6EX52_YERET		p3553_935293_Yersinia_entomophaga_d_20200529.fasta	34,275.6	1	4	5	5	0.000212	0.194	VFAYATHPIFSGNAVENIR	R	N	0.997	141	25	21.8	141	0	0	1	0	2	2,106.0766	2,610.00		2490710	244	262	Empty	TRUE
1938231	N/A	chi2-GFP	20210709_C25420_002_S304493_chi2-GFP_FTHCD (F295758)	50S ribosomal protein L2 OS=Yersinia entomophaga OX=935293 GN=rplB PE=3 SV=1	tr|A0A3S6F104|A0A3S6F104_YERET		p3553_935293_Yersinia_entomophaga_d_20200529.fasta	30,120.9	1	2	3	3	0.000127	0.113	ATLGEVGNAEHMLR	R	V	0.997	99.5	25	19.2	99.5	0	1	1	0	2	1,497.7479	2,074.00		8908450	190	203	Empty	TRUE
1938231	N/A	chi2-GFP	20210709_C25420_002_S304493_chi2-GFP_FTHCD (F295758)	50S ribosomal protein L2 OS=Yersinia entomophaga OX=935293 GN=rplB PE=3 SV=1	tr|A0A3S6F104|A0A3S6F104_YERET		p3553_935293_Yersinia_entomophaga_d_20200529.fasta	30,120.9	1	2	3	3	0.000127	0.113	GTAMNPVDHPHGGGEGR	R	N	0.994	60.7	25	16.8	60.7	0	0	1	0	2	1,704.7510	901		234680	222	238	Empty	TRUE
1938231	N/A	chi2-GFP	20210709_C25420_002_S304493_chi2-GFP_FTHCD (F295758)	Bacterioferritin OS=Yersinia entomophaga OX=935293 GN=PL78_11345 PE=3 SV=1	tr|A0A3S6F240|A0A3S6F240_YERET		p3553_935293_Yersinia_entomophaga_d_20200529.fasta	18,393.4	1	12	18	20	0.000849	0.842	EGIAYADSIHDYVTR	R	D	0.997	99.5	25	19.2	99.5	0	1	1	0	2	1,709.8130	2,233.50		5092230	103	117	Empty	TRUE
1938231	N/A	chi2-GFP	20210709_C25420_002_S304493_chi2-GFP_FTHCD (F295758)	Bacterioferritin OS=Yersinia entomophaga OX=935293 GN=PL78_11345 PE=3 SV=1	tr|A0A3S6F240|A0A3S6F240_YERET		p3553_935293_Yersinia_entomophaga_d_20200529.fasta	18,393.4	1	12	18	20	0.000849	0.842	EILTDEEEHIDWLETELSLIER	K	L	0.997	141	25	21.8	141	0	1	1	0	2	2,712.3254	3,935.00		37177300	122	143	Empty	TRUE
1938231	N/A	chi2-GFP	20210709_C25420_002_S304493_chi2-GFP_FTHCD (F295758)	Bacterioferritin OS=Yersinia entomophaga OX=935293 GN=PL78_11345 PE=3 SV=1	tr|A0A3S6F240|A0A3S6F240_YERET		p3553_935293_Yersinia_entomophaga_d_20200529.fasta	18,393.4	1	12	18	20	0.000849	0.842	EYHESIDEMK	K	H	0.976	43.4	25	15.7	43.4	0	0	1	0	2	1,280.5464	1,338.00		2807020	44	53	Empty	TRUE
1938231	N/A	chi2-GFP	20210709_C25420_002_S304493_chi2-GFP_FTHCD (F295758)	Bacterioferritin OS=Yersinia entomophaga OX=935293 GN=PL78_11345 PE=3 SV=1	tr|A0A3S6F240|A0A3S6F240_YERET		p3553_935293_Yersinia_entomophaga_d_20200529.fasta	18,393.4	1	12	18	20	0.000849	0.842	IISHLNK	K	L	0.9	30.8	25	15.8	29.9	0	1	0	0	2	824.499	1,036.00		547745	7	13	Empty	TRUE
1938231	N/A	chi2-GFP	20210709_C25420_002_S304493_chi2-GFP_FTHCD (F295758)	Bacterioferritin OS=Yersinia entomophaga OX=935293 GN=PL78_11345 PE=3 SV=1	tr|A0A3S6F240|A0A3S6F240_YERET		p3553_935293_Yersinia_entomophaga_d_20200529.fasta	18,393.4	1	12	18	20	0.000849	0.842	ILFLEGIPNLQDLGK	R	I	0.997	96.4	25	19	96.4	0	2	0	0	2	1,669.9527	3,822.00		3059590	62	76	Empty	TRUE
1938231	N/A	chi2-GFP	20210709_C25420_002_S304493_chi2-GFP_FTHCD (F295758)	Bacterioferritin OS=Yersinia entomophaga OX=935293 GN=PL78_11345 PE=3 SV=1	tr|A0A3S6F240|A0A3S6F240_YERET		p3553_935293_Yersinia_entomophaga_d_20200529.fasta	18,393.4	1	12	18	20	0.000849	0.842	INIGEDVEEMLR	K	S	0.997	78.5	25	17.9	78.5	0	1	0	0	2	1,417.6993	3,201.00		6623380	77	88	Empty	TRUE
1938231	N/A	chi2-GFP	20210709_C25420_002_S304493_chi2-GFP_FTHCD (F295758)	Bacterioferritin OS=Yersinia entomophaga OX=935293 GN=PL78_11345 PE=3 SV=1	tr|A0A3S6F240|A0A3S6F240_YERET		p3553_935293_Yersinia_entomophaga_d_20200529.fasta	18,393.4	1	12	18	20	0.000849	0.842	KIISHLNK	K	L	0.99	23.6	25	14.5	23.6	0	1	0	0	2	952.594	952		767301	6	13	Empty	TRUE
1938231	N/A	chi2-GFP	20210709_C25420_002_S304493_chi2-GFP_FTHCD (F295758)	Bacterioferritin OS=Yersinia entomophaga OX=935293 GN=PL78_11345 PE=3 SV=1	tr|A0A3S6F240|A0A3S6F240_YERET		p3553_935293_Yersinia_entomophaga_d_20200529.fasta	18,393.4	1	12	18	20	0.000849	0.842	LGIQNYSQAQLGK	R	L	0.997	93.4	25	18.8	93.4	0	1	0	0	2	1,419.7592	1,997.00		636382	144	156	Empty	TRUE
1938231	N/A	chi2-GFP	20210709_C25420_002_S304493_chi2-GFP_FTHCD (F295758)	Bacterioferritin OS=Yersinia entomophaga OX=935293 GN=PL78_11345 PE=3 SV=1	tr|A0A3S6F240|A0A3S6F240_YERET		p3553_935293_Yersinia_entomophaga_d_20200529.fasta	18,393.4	1	12	18	20	0.000849	0.842	LLGNELVAINQYFLHAR	K	M	0.997	133	25	21.3	133	0	1	1	0	2	1,971.0811	3,564.00		2540020	14	30	Empty	TRUE
1938231	N/A	chi2-GFP	20210709_C25420_002_S304493_chi2-GFP_FTHCD (F295758)	Bacterioferritin OS=Yersinia entomophaga OX=935293 GN=PL78_11345 PE=3 SV=1	tr|A0A3S6F240|A0A3S6F240_YERET		p3553_935293_Yersinia_entomophaga_d_20200529.fasta	18,393.4	1	12	18	20	0.000849	0.842	LNDKEYHESIDEMK	R	H	0.997	116	25	20.3	116	0	1	3	1	2	1,750.7954	1,466.00		11667900	40	53	Empty	TRUE
1938231	N/A	chi2-GFP	20210709_C25420_002_S304493_chi2-GFP_FTHCD (F295758)	Bacterioferritin OS=Yersinia entomophaga OX=935293 GN=PL78_11345 PE=3 SV=1	tr|A0A3S6F240|A0A3S6F240_YERET		p3553_935293_Yersinia_entomophaga_d_20200529.fasta	18,393.4	1	12	18	20	0.000849	0.842	NWGLIR	K	L	0.5	25.5	25	14.6	25.5	0	1	0	0	2	758.431	2,289.00		12409600	34	39	Empty	TRUE
1938231	N/A	chi2-GFP	20210709_C25420_002_S304493_chi2-GFP_FTHCD (F295758)	Bacterioferritin OS=Yersinia entomophaga OX=935293 GN=PL78_11345 PE=3 SV=1	tr|A0A3S6F240|A0A3S6F240_YERET		p3553_935293_Yersinia_entomophaga_d_20200529.fasta	18,393.4	1	12	18	20	0.000849	0.842	SDLALELSGAK	R	D	0.997	53	25	16.3	53	0	1	0	0	2	1,103.5944	2,211.00		1631700	89	99	Empty	TRUE
1938231	N/A	chi2-GFP	20210709_C25420_002_S304493_chi2-GFP_FTHCD (F295758)	zz|FGCZCont0256_P15252|REF_HEVBR blastpHomologue_1.0e-96	zz|Y-FGCZCont00257|		p3553_935293_Yersinia_entomophaga_d_20200529.fasta	14,721.9	1	5	5	6	0.000255	0.457	DASIQVVSAIR	K	A	0.997	57.9	25	16.6	57.9	0	1	0	0	2	1,158.6477	2,278.00		2275000	100	110	Empty	TRUE
1938231	N/A	chi2-GFP	20210709_C25420_002_S304493_chi2-GFP_FTHCD (F295758)	zz|FGCZCont0256_P15252|REF_HEVBR blastpHomologue_1.0e-96	zz|Y-FGCZCont00257|		p3553_935293_Yersinia_entomophaga_d_20200529.fasta	14,721.9	1	5	5	6	0.000255	0.457	FSYIPNGALK	R	F	0.997	45.2	25	15.8	45.2	0	1	0	0	2	1,109.5990	2,332.00		5429160	68	77	Empty	TRUE
1938231	N/A	chi2-GFP	20210709_C25420_002_S304493_chi2-GFP_FTHCD (F295758)	zz|FGCZCont0256_P15252|REF_HEVBR blastpHomologue_1.0e-96	zz|Y-FGCZCont00257|		p3553_935293_Yersinia_entomophaga_d_20200529.fasta	14,721.9	1	5	5	6	0.000255	0.457	SLASSLPGQTK	R	I	0.997	34.6	25	15.2	34.6	0	2	0	0	2	1,088.5947	1,577.00		1441710	118	128	Empty	TRUE
1938231	N/A	chi2-GFP	20210709_C25420_002_S304493_chi2-GFP_FTHCD (F295758)	zz|FGCZCont0256_P15252|REF_HEVBR blastpHomologue_1.0e-96	zz|Y-FGCZCont00257|		p3553_935293_Yersinia_entomophaga_d_20200529.fasta	14,721.9	1	5	5	6	0.000255	0.457	SLPPIVK	R	D	0.9	28.5	25	14.8	28.5	0	1	0	0	2	753.487	1,908.00		4715140	93	99	Empty	TRUE
1938231	N/A	chi2-GFP	20210709_C25420_002_S304493_chi2-GFP_FTHCD (F295758)	zz|FGCZCont0256_P15252|REF_HEVBR blastpHomologue_1.0e-96	zz|Y-FGCZCont00257|		p3553_935293_Yersinia_entomophaga_d_20200529.fasta	14,721.9	1	5	5	6	0.000255	0.457	YLGFVQDAATYAVTTFSNVYLFAK	K	D	0.997	85.8	25	18.4	85.8	0	1	0	0	2	2,689.3548	4,300.00		2277850	17	40	Empty	TRUE
1938231	N/A	chi2-GFP	20210709_C25420_002_S304493_chi2-GFP_FTHCD (F295758)	Uncharacterized protein OS=Yersinia entomophaga OX=935293 GN=PL78_18785 PE=4 SV=1	tr|A0A3S6F569|A0A3S6F569_YERET		p3553_935293_Yersinia_entomophaga_d_20200529.fasta	49,150.6	0.995	2	2	2	8.49e-05	0.0306	DIQLNR	R	Q	0.5	27.3	25	36.4	5.64	0	1	0	0	2	758.416	1,335.00		2329240	43	48	Empty	TRUE
1938231	N/A	chi2-GFP	20210709_C25420_002_S304493_chi2-GFP_FTHCD (F295758)	Uncharacterized protein OS=Yersinia entomophaga OX=935293 GN=PL78_18785 PE=4 SV=1	tr|A0A3S6F569|A0A3S6F569_YERET		p3553_935293_Yersinia_entomophaga_d_20200529.fasta	49,150.6	0.995	2	2	2	8.49e-05	0.0306	VSIPLTGK	K	S	0.99	36	25	15.5	35.8	0	1	0	0	2	814.503	1,937.00		3088440	189	196	Empty	TRUE
1938231	N/A	chi2-GFP	20210709_C25420_002_S304493_chi2-GFP_FTHCD (F295758)	Aspartate ammonia-lyase OS=Yersinia entomophaga OX=935293 GN=aspA PE=3 SV=1	tr|A0A3S6EZR1|A0A3S6EZR1_YERET		p3553_935293_Yersinia_entomophaga_d_20200529.fasta	52,561.0	1	2	2	2	8.49e-05	0.0481	EFETILK	K	M	0.9	30.3	25	14.9	30.3	0	1	0	0	2	879.482	2,178.00		1341950	180	186	Empty	TRUE
1938231	N/A	chi2-GFP	20210709_C25420_002_S304493_chi2-GFP_FTHCD (F295758)	Aspartate ammonia-lyase OS=Yersinia entomophaga OX=935293 GN=aspA PE=3 SV=1	tr|A0A3S6EZR1|A0A3S6EZR1_YERET		p3553_935293_Yersinia_entomophaga_d_20200529.fasta	52,561.0	1	2	2	2	8.49e-05	0.0481	TQLQDAVPMTLGQEFR	R	A	0.997	85.2	25	18.3	85.2	0	1	0	0	2	1,833.9166	2,914.00		1345760	190	205	Empty	TRUE
1938231	N/A	chi2-GFP	20210709_C25420_002_S304493_chi2-GFP_FTHCD (F295758)	Hemolysin OS=Yersinia entomophaga OX=935293 GN=PL78_04365 PE=4 SV=1	tr|A0A3S6EX96|A0A3S6EX96_YERET		p3553_935293_Yersinia_entomophaga_d_20200529.fasta	167,774.6	1	19	22	24	0.00102	0.181	ANQGGVTLDAESHSHEAAVNR	K	D	0.997	112	25	20	112	0	0	0	1	2	2,163.0173	1,305.00		2481400	977	997	Empty	TRUE
1938231	N/A	chi2-GFP	20210709_C25420_002_S304493_chi2-GFP_FTHCD (F295758)	Hemolysin OS=Yersinia entomophaga OX=935293 GN=PL78_04365 PE=4 SV=1	tr|A0A3S6EX96|A0A3S6EX96_YERET		p3553_935293_Yersinia_entomophaga_d_20200529.fasta	167,774.6	1	19	22	24	0.00102	0.181	ETENHSGFNVK	R	A	0.997	66.5	25	17.2	66.5	0	0	1	0	2	1,261.5807	1,110.00		1319410	1091	1101	Empty	TRUE
1938231	N/A	chi2-GFP	20210709_C25420_002_S304493_chi2-GFP_FTHCD (F295758)	Hemolysin OS=Yersinia entomophaga OX=935293 GN=PL78_04365 PE=4 SV=1	tr|A0A3S6EX96|A0A3S6EX96_YERET		p3553_935293_Yersinia_entomophaga_d_20200529.fasta	167,774.6	1	19	22	24	0.00102	0.181	FSGNLDAGGSKGETDKK	K	T	0.997	64.2	25	29.7	51.5	0	1	1	0	2	1,710.8296	1,061.50		2741600	1192	1208	Empty	TRUE
1938231	N/A	chi2-GFP	20210709_C25420_002_S304493_chi2-GFP_FTHCD (F295758)	Hemolysin OS=Yersinia entomophaga OX=935293 GN=PL78_04365 PE=4 SV=1	tr|A0A3S6EX96|A0A3S6EX96_YERET		p3553_935293_Yersinia_entomophaga_d_20200529.fasta	167,774.6	1	19	22	24	0.00102	0.181	GDLTHQGTQQQIGGK	K	Y	0.997	97.9	25	19.1	97.9	0	1	0	0	2	1,567.7827	1,076.00		584338	846	860	Empty	TRUE
1938231	N/A	chi2-GFP	20210709_C25420_002_S304493_chi2-GFP_FTHCD (F295758)	Hemolysin OS=Yersinia entomophaga OX=935293 GN=PL78_04365 PE=4 SV=1	tr|A0A3S6EX96|A0A3S6EX96_YERET		p3553_935293_Yersinia_entomophaga_d_20200529.fasta	167,774.6	1	19	22	24	0.00102	0.181	LFSQQDITVVGSLVK	K	S	0.997	78.3	25	17.9	78.3	0	1	0	0	2	1,633.9161	3,078.00		1001130	660	674	Empty	TRUE
1938231	N/A	chi2-GFP	20210709_C25420_002_S304493_chi2-GFP_FTHCD (F295758)	Hemolysin OS=Yersinia entomophaga OX=935293 GN=PL78_04365 PE=4 SV=1	tr|A0A3S6EX96|A0A3S6EX96_YERET		p3553_935293_Yersinia_entomophaga_d_20200529.fasta	167,774.6	1	19	22	24	0.00102	0.181	NDAVGEQTALSGK	K	Q	0.997	56	25	16.5	56	0	1	0	0	2	1,289.6333	1,340.00		1369240	1517	1529	Empty	TRUE
1938231	N/A	chi2-GFP	20210709_C25420_002_S304493_chi2-GFP_FTHCD (F295758)	Hemolysin OS=Yersinia entomophaga OX=935293 GN=PL78_04365 PE=4 SV=1	tr|A0A3S6EX96|A0A3S6EX96_YERET		p3553_935293_Yersinia_entomophaga_d_20200529.fasta	167,774.6	1	19	22	24	0.00102	0.181	NIDAQGVVK	K	N	0.997	30.8	25	14.9	30.8	0	1	0	0	2	943.521	1,412.00		1247710	303	311	Empty	TRUE
1938231	N/A	chi2-GFP	20210709_C25420_002_S304493_chi2-GFP_FTHCD (F295758)	Hemolysin OS=Yersinia entomophaga OX=935293 GN=PL78_04365 PE=4 SV=1	tr|A0A3S6EX96|A0A3S6EX96_YERET		p3553_935293_Yersinia_entomophaga_d_20200529.fasta	167,774.6	1	19	22	24	0.00102	0.181	NITLNASDR	K	N	0.997	40	25	15.5	40	0	1	0	0	2	1,003.5167	1,478.00		2102040	350	358	Empty	TRUE
1938231	N/A	chi2-GFP	20210709_C25420_002_S304493_chi2-GFP_FTHCD (F295758)	Hemolysin OS=Yersinia entomophaga OX=935293 GN=PL78_04365 PE=4 SV=1	tr|A0A3S6EX96|A0A3S6EX96_YERET		p3553_935293_Yersinia_entomophaga_d_20200529.fasta	167,774.6	1	19	22	24	0.00102	0.181	NPSLLLGK	R	Q	0.99	26.2	25	14.6	26.2	0	1	0	0	2	841.514	2,020.00		1919620	119	126	Empty	FALSE	tr|A0A3S6F1Y8|A0A3S6F1Y8_YERET
1938231	N/A	chi2-GFP	20210709_C25420_002_S304493_chi2-GFP_FTHCD (F295758)	Hemolysin OS=Yersinia entomophaga OX=935293 GN=PL78_04365 PE=4 SV=1	tr|A0A3S6EX96|A0A3S6EX96_YERET		p3553_935293_Yersinia_entomophaga_d_20200529.fasta	167,774.6	1	19	22	24	0.00102	0.181	NTVLNADNGGIVLESAK	K	S	0.997	109	25	19.8	109	0	1	0	0	2	1,714.8971	2,328.00		2244790	1265	1281	Empty	TRUE
1938231	N/A	chi2-GFP	20210709_C25420_002_S304493_chi2-GFP_FTHCD (F295758)	Hemolysin OS=Yersinia entomophaga OX=935293 GN=PL78_04365 PE=4 SV=1	tr|A0A3S6EX96|A0A3S6EX96_YERET		p3553_935293_Yersinia_entomophaga_d_20200529.fasta	167,774.6	1	19	22	24	0.00102	0.181	SSTLSGGSVTLASGK	K	D	0.997	46.5	25	15.9	46.5	0	1	0	0	2	1,351.7064	1,632.00		1479300	741	755	Empty	TRUE
1938231	N/A	chi2-GFP	20210709_C25420_002_S304493_chi2-GFP_FTHCD (F295758)	Hemolysin OS=Yersinia entomophaga OX=935293 GN=PL78_04365 PE=4 SV=1	tr|A0A3S6EX96|A0A3S6EX96_YERET		p3553_935293_Yersinia_entomophaga_d_20200529.fasta	167,774.6	1	19	22	24	0.00102	0.181	TGTVFNITK	R	G	0.997	39.2	25	15.4	39.2	0	1	0	0	2	980.541	2,010.00		794771	627	635	Empty	FALSE	tr|A0A3S6F1Y8|A0A3S6F1Y8_YERET
1938231	N/A	chi2-GFP	20210709_C25420_002_S304493_chi2-GFP_FTHCD (F295758)	Hemolysin OS=Yersinia entomophaga OX=935293 GN=PL78_04365 PE=4 SV=1	tr|A0A3S6EX96|A0A3S6EX96_YERET		p3553_935293_Yersinia_entomophaga_d_20200529.fasta	167,774.6	1	19	22	24	0.00102	0.181	TQLIGGQIGSQK	K	G	0.997	50.7	25	16.2	50.7	0	1	0	0	2	1,229.6851	1,734.00		2038740	1540	1551	Empty	TRUE
1938231	N/A	chi2-GFP	20210709_C25420_002_S304493_chi2-GFP_FTHCD (F295758)	Hemolysin OS=Yersinia entomophaga OX=935293 GN=PL78_04365 PE=4 SV=1	tr|A0A3S6EX96|A0A3S6EX96_YERET		p3553_935293_Yersinia_entomophaga_d_20200529.fasta	167,774.6	1	19	22	24	0.00102	0.181	TSAGGNFGFAADYAK	K	V	0.997	56.5	25	16.5	56.5	0	1	0	0	2	1,476.6754	2,244.00		1864940	1209	1223	Empty	TRUE
1938231	N/A	chi2-GFP	20210709_C25420_002_S304493_chi2-GFP_FTHCD (F295758)	Hemolysin OS=Yersinia entomophaga OX=935293 GN=PL78_04365 PE=4 SV=1	tr|A0A3S6EX96|A0A3S6EX96_YERET		p3553_935293_Yersinia_entomophaga_d_20200529.fasta	167,774.6	1	19	22	24	0.00102	0.181	VDKGTTEVSDAR	K	G	0.997	104	25	19.5	104	0	1	0	0	2	1,277.6333	924		438091	1604	1615	Empty	TRUE
1938231	N/A	chi2-GFP	20210709_C25420_002_S304493_chi2-GFP_FTHCD (F295758)	Hemolysin OS=Yersinia entomophaga OX=935293 GN=PL78_04365 PE=4 SV=1	tr|A0A3S6EX96|A0A3S6EX96_YERET		p3553_935293_Yersinia_entomophaga_d_20200529.fasta	167,774.6	1	19	22	24	0.00102	0.181	VGVDVGLSHTNDPNSSVVSK	K	V	0.997	97.7	25	19.1	97.7	0	1	1	0	2	2,011.0091	1,863.50		3082650	1390	1409	Empty	TRUE
1938231	N/A	chi2-GFP	20210709_C25420_002_S304493_chi2-GFP_FTHCD (F295758)	Hemolysin OS=Yersinia entomophaga OX=935293 GN=PL78_04365 PE=4 SV=1	tr|A0A3S6EX96|A0A3S6EX96_YERET		p3553_935293_Yersinia_entomophaga_d_20200529.fasta	167,774.6	1	19	22	24	0.00102	0.181	VKADKVDGSVGGDLR	K	I	0.997	117	25	21	117	0	0	1	0	2	1,515.8128	1,242.00		1087740	1363	1377	Empty	TRUE
1938231	N/A	chi2-GFP	20210709_C25420_002_S304493_chi2-GFP_FTHCD (F295758)	Hemolysin OS=Yersinia entomophaga OX=935293 GN=PL78_04365 PE=4 SV=1	tr|A0A3S6EX96|A0A3S6EX96_YERET		p3553_935293_Yersinia_entomophaga_d_20200529.fasta	167,774.6	1	19	22	24	0.00102	0.181	VSGNNVTFTAAEDQTTSESSHAK	K	T	0.997	91.8	25	18.7	91.8	0	0	1	0	2	2,381.0851	1,587.00		2747940	773	795	Empty	TRUE
1938231	N/A	chi2-GFP	20210709_C25420_002_S304493_chi2-GFP_FTHCD (F295758)	Hemolysin OS=Yersinia entomophaga OX=935293 GN=PL78_04365 PE=4 SV=1	tr|A0A3S6EX96|A0A3S6EX96_YERET		p3553_935293_Yersinia_entomophaga_d_20200529.fasta	167,774.6	1	19	22	24	0.00102	0.181	VYTTTGSDVVVDAK	R	G	0.997	50.7	25	16.2	50.7	0	1	0	0	2	1,454.7374	1,720.00		256556	1013	1026	Empty	TRUE
1938231	N/A	chi2-GFP	20210709_C25420_002_S304493_chi2-GFP_FTHCD (F295758)	Hemolysin OS=Yersinia entomophaga OX=935293 GN=PL78_04365 PE=4 SV=1	tr|A0A3S6EX96|A0A3S6EX96_YERET		p3553_935293_Yersinia_entomophaga_d_20200529.fasta	167,774.6	1	19	22	24	0.00102	0.181	YQVDADNVHNLAAK	K	N	0.997	84.2	25	18.3	84.2	0	1	1	0	2	1,557.7656	1,609.50		4764090	861	874	Empty	TRUE
1938231	N/A	chi2-GFP	20210709_C25420_002_S304493_chi2-GFP_FTHCD (F295758)	Hemolysin OS=Yersinia entomophaga OX=935293 GN=PL78_04365 PE=4 SV=1	tr|A0A3S6EX96|A0A3S6EX96_YERET		p3553_935293_Yersinia_entomophaga_d_20200529.fasta	167,774.6	1	19	22	24	0.00102	0.181	YTGTALDAGK	R	G	0.997	55.2	25	16.4	55.2	0	1	0	0	2	996.5	1,243.00		2979960	1062	1071	Empty	TRUE
1938231	N/A	chi2-GFP	20210709_C25420_002_S304493_chi2-GFP_FTHCD (F295758)	50S ribosomal protein L14 OS=Yersinia entomophaga OX=935293 GN=rplN PE=3 SV=1	tr|A0A3S6F0Y7|A0A3S6F0Y7_YERET		p3553_935293_Yersinia_entomophaga_d_20200529.fasta	13,598.4	1	4	4	4	0.00017	0.341	IFGPVTR	R	E	0.9	35.7	25	18	33	0	1	0	0	2	789.462	1,729.00		5505480	99	105	Empty	TRUE
1938231	N/A	chi2-GFP	20210709_C25420_002_S304493_chi2-GFP_FTHCD (F295758)	50S ribosomal protein L14 OS=Yersinia entomophaga OX=935293 GN=rplN PE=3 SV=1	tr|A0A3S6F0Y7|A0A3S6F0Y7_YERET		p3553_935293_Yersinia_entomophaga_d_20200529.fasta	13,598.4	1	4	4	4	0.00017	0.341	MIQEQTMLNVADNSGAR	-	R	0.997	73.8	25	17.6	73.8	0	1	0	0	2	1,877.8845	2,244.00		1603500	1	17	Empty	TRUE
1938231	N/A	chi2-GFP	20210709_C25420_002_S304493_chi2-GFP_FTHCD (F295758)	50S ribosomal protein L14 OS=Yersinia entomophaga OX=935293 GN=rplN PE=3 SV=1	tr|A0A3S6F0Y7|A0A3S6F0Y7_YERET		p3553_935293_Yersinia_entomophaga_d_20200529.fasta	13,598.4	1	4	4	4	0.00017	0.341	RPDGSVIR	R	F	0.99	30.3	25	33.8	11.4	0	1	0	0	2	899.506	1,025.00		1013600	71	78	Empty	TRUE
1938231	N/A	chi2-GFP	20210709_C25420_002_S304493_chi2-GFP_FTHCD (F295758)	50S ribosomal protein L14 OS=Yersinia entomophaga OX=935293 GN=rplN PE=3 SV=1	tr|A0A3S6F0Y7|A0A3S6F0Y7_YERET		p3553_935293_Yersinia_entomophaga_d_20200529.fasta	13,598.4	1	4	4	4	0.00017	0.341	RYAGIGDIIK	R	I	0.997	51.5	25	30	37.7	0	1	0	0	2	1,105.6366	2,090.00		670044	31	40	Empty	TRUE
1938231	N/A	chi2-GFP	20210709_C25420_002_S304493_chi2-GFP_FTHCD (F295758)	50S ribosomal protein L28 OS=Yersinia entomophaga OX=935293 GN=rpmB PE=3 SV=1	tr|A0A3S6EZG0|A0A3S6EZG0_YERET		p3553_935293_Yersinia_entomophaga_d_20200529.fasta	8,994.4	1	2	3	3	0.000127	0.244	FLPNLHSHR	R	F	0.997	60.7	25	16.8	60.7	0	1	1	0	2	1,120.6010	1,470.50		1745440	29	37	Empty	TRUE
1938231	N/A	chi2-GFP	20210709_C25420_002_S304493_chi2-GFP_FTHCD (F295758)	50S ribosomal protein L28 OS=Yersinia entomophaga OX=935293 GN=rpmB PE=3 SV=1	tr|A0A3S6EZG0|A0A3S6EZG0_YERET		p3553_935293_Yersinia_entomophaga_d_20200529.fasta	8,994.4	1	2	3	3	0.000127	0.244	GIETVLAELR	K	A	0.997	60.8	25	30.2	47.4	0	1	0	0	2	1,100.6311	3,060.00		603907	63	72	Empty	TRUE
1938231	N/A	chi2-GFP	20210709_C25420_002_S304493_chi2-GFP_FTHCD (F295758)	Membrane protein OS=Yersinia entomophaga OX=935293 GN=PL78_05815 PE=4 SV=1	tr|A0A3S6EY00|A0A3S6EY00_YERET		p3553_935293_Yersinia_entomophaga_d_20200529.fasta	15,289.6	1	2	2	2	8.49e-05	0.232	KDDGTTILVVQK	R	Q	0.997	79.4	25	18	79.4	0	1	0	0	2	1,316.7423	1,729.00		1068000	118	129	Empty	TRUE
1938231	N/A	chi2-GFP	20210709_C25420_002_S304493_chi2-GFP_FTHCD (F295758)	Membrane protein OS=Yersinia entomophaga OX=935293 GN=PL78_05815 PE=4 SV=1	tr|A0A3S6EY00|A0A3S6EY00_YERET		p3553_935293_Yersinia_entomophaga_d_20200529.fasta	15,289.6	1	2	2	2	8.49e-05	0.232	SLATAAGAVAGGVAGQGVQGAMNR	R	T	0.997	98.1	25	19.1	98.1	0	0	1	0	2	2,114.0772	2,462.00		1056290	85	108	Empty	TRUE
1938231	N/A	chi2-GFP	20210709_C25420_002_S304493_chi2-GFP_FTHCD (F295758)	zz|FGCZCont0025_P04264|K2C1_HUMAN blastpHomologue_0.0	zz|Y-FGCZCont00026|,zz|Y-FGCZCont00179|		p3553_935293_Yersinia_entomophaga_d_20200529.fasta	66,019.2	1	12	13	46	0.00195	0.424	AEAESLYQSK	K	Y	0.997	65.2	25	17.1	65.2	0	1	0	0	2	1,125.5422	1,261.00		579520	367	376	Empty	FALSE	zz|Y-FGCZCont00051|
1938231	N/A	chi2-GFP	20210709_C25420_002_S304493_chi2-GFP_FTHCD (F295758)	zz|FGCZCont0025_P04264|K2C1_HUMAN blastpHomologue_0.0	zz|Y-FGCZCont00026|,zz|Y-FGCZCont00179|		p3553_935293_Yersinia_entomophaga_d_20200529.fasta	66,019.2	1	12	13	46	0.00195	0.424	DVDGAYMTK	K	V	0.989	22.9	25	14.4	22.9	0	1	0	0	2	1,015.4403	1,137.00		394714	290	298	Empty	FALSE	zz|Y-FGCZCont00051|
1938231	N/A	chi2-GFP	20210709_C25420_002_S304493_chi2-GFP_FTHCD (F295758)	zz|FGCZCont0025_P04264|K2C1_HUMAN blastpHomologue_0.0	zz|Y-FGCZCont00026|,zz|Y-FGCZCont00179|		p3553_935293_Yersinia_entomophaga_d_20200529.fasta	66,019.2	1	12	13	46	0.00195	0.424	DYQELMNTK	R	L	0.997	29.7	25	20.5	24	0	1	0	0	2	1,157.5145	1,269.00		1519420	464	472	Empty	TRUE
1938231	N/A	chi2-GFP	20210709_C25420_002_S304493_chi2-GFP_FTHCD (F295758)	zz|FGCZCont0025_P04264|K2C1_HUMAN blastpHomologue_0.0	zz|Y-FGCZCont00026|,zz|Y-FGCZCont00179|		p3553_935293_Yersinia_entomophaga_d_20200529.fasta	66,019.2	1	12	13	46	0.00195	0.424	FLEQQNQVLQTK	R	W	0.997	84.2	25	18.3	84.2	0	1	0	0	2	1,475.7854	1,888.00		8796300	200	211	Empty	FALSE	zz|Y-FGCZCont00285|,zz|Y-FGCZCont00147|
1938231	N/A	chi2-GFP	20210709_C25420_002_S304493_chi2-GFP_FTHCD (F295758)	zz|FGCZCont0025_P04264|K2C1_HUMAN blastpHomologue_0.0	zz|Y-FGCZCont00026|,zz|Y-FGCZCont00179|		p3553_935293_Yersinia_entomophaga_d_20200529.fasta	66,019.2	1	12	13	46	0.00195	0.424	GGSGGGGGGSSGGRGSGGGSSGGSIGGR	R	G	0.949	36	25	15.3	36	0	0	1	0	2	2,079.9151	568		127322	589	616	Empty	TRUE
1938231	N/A	chi2-GFP	20210709_C25420_002_S304493_chi2-GFP_FTHCD (F295758)	zz|FGCZCont0025_P04264|K2C1_HUMAN blastpHomologue_0.0	zz|Y-FGCZCont00026|,zz|Y-FGCZCont00179|		p3553_935293_Yersinia_entomophaga_d_20200529.fasta	66,019.2	1	12	13	46	0.00195	0.424	GSYGSGGSSYGSGGGSYGSGGGGGGHGSYGSGSSSGGYR	R	G	0.997	184	25	112	96.5	0	0	1	0	2	3,312.3083	1,325.00		631195	550	588	Empty	TRUE
1938231	N/A	chi2-GFP	20210709_C25420_002_S304493_chi2-GFP_FTHCD (F295758)	zz|FGCZCont0025_P04264|K2C1_HUMAN blastpHomologue_0.0	zz|Y-FGCZCont00026|,zz|Y-FGCZCont00179|		p3553_935293_Yersinia_entomophaga_d_20200529.fasta	66,019.2	1	12	13	46	0.00195	0.424	IEISELNR	K	V	0.99	50	25	29.2	37	0	1	0	0	2	973.531	1,860.00		1519360	396	403	Empty	FALSE	zz|Y-FGCZCont00285|,zz|Y-FGCZCont00147|,zz|Y-FGCZCont00051|
1938231	N/A	chi2-GFP	20210709_C25420_002_S304493_chi2-GFP_FTHCD (F295758)	zz|FGCZCont0025_P04264|K2C1_HUMAN blastpHomologue_0.0	zz|Y-FGCZCont00026|,zz|Y-FGCZCont00179|		p3553_935293_Yersinia_entomophaga_d_20200529.fasta	66,019.2	1	12	13	46	0.00195	0.424	KDVDGAYMTK	K	V	0.997	82.6	25	53.7	47.1	0	1	1	0	2	1,143.5353	930.5		666669	289	298	Empty	FALSE	zz|Y-FGCZCont00051|
1938231	N/A	chi2-GFP	20210709_C25420_002_S304493_chi2-GFP_FTHCD (F295758)	zz|FGCZCont0025_P04264|K2C1_HUMAN blastpHomologue_0.0	zz|Y-FGCZCont00026|,zz|Y-FGCZCont00179|		p3553_935293_Yersinia_entomophaga_d_20200529.fasta	66,019.2	1	12	13	46	0.00195	0.424	KQISNLQQSISDAEQR	K	G	0.997	89.4	25	18.6	89.4	0	1	0	0	2	1,844.9462	1,770.00		1107130	417	432	Empty	FALSE	zz|Y-FGCZCont00051|
1938231	N/A	chi2-GFP	20210709_C25420_002_S304493_chi2-GFP_FTHCD (F295758)	zz|FGCZCont0025_P04264|K2C1_HUMAN blastpHomologue_0.0	zz|Y-FGCZCont00026|,zz|Y-FGCZCont00179|		p3553_935293_Yersinia_entomophaga_d_20200529.fasta	66,019.2	1	12	13	46	0.00195	0.424	LLRDYQELMNTK	R	L	0.986	22.4	25	14.4	22.4	0	1	0	0	2	1,523.7888	2,145.00		587675	461	472	Empty	TRUE
1938231	N/A	chi2-GFP	20210709_C25420_002_S304493_chi2-GFP_FTHCD (F295758)	zz|FGCZCont0025_P04264|K2C1_HUMAN blastpHomologue_0.0	zz|Y-FGCZCont00026|,zz|Y-FGCZCont00179|		p3553_935293_Yersinia_entomophaga_d_20200529.fasta	66,019.2	1	12	13	46	0.00195	0.424	LNDLEDALQQAK	K	E	0.997	80	25	18	80	0	1	0	0	2	1,357.6960	2,309.00		11307900	444	455	Empty	TRUE
1938231	N/A	chi2-GFP	20210709_C25420_002_S304493_chi2-GFP_FTHCD (F295758)	zz|FGCZCont0025_P04264|K2C1_HUMAN blastpHomologue_0.0	zz|Y-FGCZCont00026|,zz|Y-FGCZCont00179|		p3553_935293_Yersinia_entomophaga_d_20200529.fasta	66,019.2	1	12	13	46	0.00195	0.424	LRSEIDNVKK	R	Q	0.997	63.1	25	19.9	60.2	0	2	2	0	2	1,201.6900	1,002.00		10689400	408	417	Empty	FALSE	zz|Y-FGCZCont00051|
1938231	N/A	chi2-GFP	20210709_C25420_002_S304493_chi2-GFP_FTHCD (F295758)	zz|FGCZCont0025_P04264|K2C1_HUMAN blastpHomologue_0.0	zz|Y-FGCZCont00026|,zz|Y-FGCZCont00179|		p3553_935293_Yersinia_entomophaga_d_20200529.fasta	66,019.2	1	12	13	46	0.00195	0.424	NKLNDLEDALQQAK	K	E	0.997	67.7	25	17.2	67.7	0	2	0	0	2	1,599.8339	2,307.00		2464520	442	455	Empty	TRUE
1938231	N/A	chi2-GFP	20210709_C25420_002_S304493_chi2-GFP_FTHCD (F295758)	zz|FGCZCont0025_P04264|K2C1_HUMAN blastpHomologue_0.0	zz|Y-FGCZCont00026|,zz|Y-FGCZCont00179|		p3553_935293_Yersinia_entomophaga_d_20200529.fasta	66,019.2	1	12	13	46	0.00195	0.424	NKYEDEINK	R	R	0.997	58.1	25	16.6	58.1	0	2	0	0	2	1,152.5532	1,026.00		3566040	268	276	Empty	FALSE	zz|Y-FGCZCont00284|,zz|Y-FGCZCont00051|
1938231	N/A	chi2-GFP	20210709_C25420_002_S304493_chi2-GFP_FTHCD (F295758)	zz|FGCZCont0025_P04264|K2C1_HUMAN blastpHomologue_0.0	zz|Y-FGCZCont00026|,zz|Y-FGCZCont00179|		p3553_935293_Yersinia_entomophaga_d_20200529.fasta	66,019.2	1	12	13	46	0.00195	0.424	NKYEDEINKR	R	T	0.997	68.5	25	24.8	61.1	0	2	1	0	2	1,308.6543	1,049.00		27188500	268	277	Empty	FALSE	zz|Y-FGCZCont00284|,zz|Y-FGCZCont00051|
1938231	N/A	chi2-GFP	20210709_C25420_002_S304493_chi2-GFP_FTHCD (F295758)	zz|FGCZCont0025_P04264|K2C1_HUMAN blastpHomologue_0.0	zz|Y-FGCZCont00026|,zz|Y-FGCZCont00179|		p3553_935293_Yersinia_entomophaga_d_20200529.fasta	66,019.2	1	12	13	46	0.00195	0.424	NMQDMVEDYR	K	N	0.997	59.8	25	16.7	59.8	0	3	0	0	2	1,300.5297	1,599.00		4616680	258	267	Empty	FALSE	zz|Y-FGCZCont00051|
1938231	N/A	chi2-GFP	20210709_C25420_002_S304493_chi2-GFP_FTHCD (F295758)	zz|FGCZCont0025_P04264|K2C1_HUMAN blastpHomologue_0.0	zz|Y-FGCZCont00026|,zz|Y-FGCZCont00179|		p3553_935293_Yersinia_entomophaga_d_20200529.fasta	66,019.2	1	12	13	46	0.00195	0.424	QISNLQQSISDAEQR	K	G	0.997	92.9	25	18.8	92.9	0	2	0	0	2	1,716.8512	1,895.50		9874500	418	432	Empty	FALSE	zz|Y-FGCZCont00051|
1938231	N/A	chi2-GFP	20210709_C25420_002_S304493_chi2-GFP_FTHCD (F295758)	zz|FGCZCont0025_P04264|K2C1_HUMAN blastpHomologue_0.0	zz|Y-FGCZCont00026|,zz|Y-FGCZCont00179|		p3553_935293_Yersinia_entomophaga_d_20200529.fasta	66,019.2	1	12	13	46	0.00195	0.424	SGGGFSSGSAGIINYQR	R	R	0.997	114	25	20.1	114	0	1	0	0	2	1,657.7929	2,073.00		3229740	13	29	Empty	TRUE
1938231	N/A	chi2-GFP	20210709_C25420_002_S304493_chi2-GFP_FTHCD (F295758)	zz|FGCZCont0025_P04264|K2C1_HUMAN blastpHomologue_0.0	zz|Y-FGCZCont00026|,zz|Y-FGCZCont00179|		p3553_935293_Yersinia_entomophaga_d_20200529.fasta	66,019.2	1	12	13	46	0.00195	0.424	SISISVAR	K	G	0.99	30	25	14.9	30	0	1	0	0	2	832.489	1,755.00		14258000	75	82	Empty	TRUE
1938231	N/A	chi2-GFP	20210709_C25420_002_S304493_chi2-GFP_FTHCD (F295758)	zz|FGCZCont0025_P04264|K2C1_HUMAN blastpHomologue_0.0	zz|Y-FGCZCont00026|,zz|Y-FGCZCont00179|		p3553_935293_Yersinia_entomophaga_d_20200529.fasta	66,019.2	1	12	13	46	0.00195	0.424	SKAEAESLYQSK	K	Y	0.997	97.4	25	20.4	96.2	0	1	1	0	2	1,340.6692	1,151.50		20920600	365	376	Empty	FALSE	zz|Y-FGCZCont00051|
1938231	N/A	chi2-GFP	20210709_C25420_002_S304493_chi2-GFP_FTHCD (F295758)	zz|FGCZCont0025_P04264|K2C1_HUMAN blastpHomologue_0.0	zz|Y-FGCZCont00026|,zz|Y-FGCZCont00179|		p3553_935293_Yersinia_entomophaga_d_20200529.fasta	66,019.2	1	12	13	46	0.00195	0.424	SLDLDSIIAEVK	R	A	0.997	80.9	25	18.1	80.9	0	3	0	0	2	1,302.7153	3,342.00		5810250	344	355	Empty	TRUE
1938231	N/A	chi2-GFP	20210709_C25420_002_S304493_chi2-GFP_FTHCD (F295758)	zz|FGCZCont0025_P04264|K2C1_HUMAN blastpHomologue_0.0	zz|Y-FGCZCont00026|,zz|Y-FGCZCont00179|		p3553_935293_Yersinia_entomophaga_d_20200529.fasta	66,019.2	1	12	13	46	0.00195	0.424	SLVNLGGSK	R	S	0.997	58	25	16.7	58	0	1	0	0	2	874.499	1,739.00		9325440	66	74	Empty	TRUE
1938231	N/A	chi2-GFP	20210709_C25420_002_S304493_chi2-GFP_FTHCD (F295758)	zz|FGCZCont0025_P04264|K2C1_HUMAN blastpHomologue_0.0	zz|Y-FGCZCont00026|,zz|Y-FGCZCont00179|		p3553_935293_Yersinia_entomophaga_d_20200529.fasta	66,019.2	1	12	13	46	0.00195	0.424	THNLEPYFESFINNLR	R	R	0.997	80.9	25	18.1	80.9	0	1	1	0	2	1,993.9766	3,417.00		17572000	224	239	Empty	TRUE
1938231	N/A	chi2-GFP	20210709_C25420_002_S304493_chi2-GFP_FTHCD (F295758)	zz|FGCZCont0025_P04264|K2C1_HUMAN blastpHomologue_0.0	zz|Y-FGCZCont00026|,zz|Y-FGCZCont00179|		p3553_935293_Yersinia_entomophaga_d_20200529.fasta	66,019.2	1	12	13	46	0.00195	0.424	THNLEPYFESFINNLRR	R	R	0.982	40.9	25	15.6	40.9	0	0	1	0	2	2,150.0777	3,226.00		2460720	224	240	Empty	TRUE
1938231	N/A	chi2-GFP	20210709_C25420_002_S304493_chi2-GFP_FTHCD (F295758)	zz|FGCZCont0025_P04264|K2C1_HUMAN blastpHomologue_0.0	zz|Y-FGCZCont00026|,zz|Y-FGCZCont00179|		p3553_935293_Yersinia_entomophaga_d_20200529.fasta	66,019.2	1	12	13	46	0.00195	0.424	TLLEGEESR	R	M	0.997	63.3	25	28	52.3	0	1	0	0	2	1,033.5161	1,437.00		26728800	484	492	Empty	FALSE	zz|Y-FGCZCont00051|
1938231	N/A	chi2-GFP	20210709_C25420_002_S304493_chi2-GFP_FTHCD (F295758)	zz|FGCZCont0025_P04264|K2C1_HUMAN blastpHomologue_0.0	zz|Y-FGCZCont00026|,zz|Y-FGCZCont00179|		p3553_935293_Yersinia_entomophaga_d_20200529.fasta	66,019.2	1	12	13	46	0.00195	0.424	TNAENEFVTIK	R	K	0.997	68.5	25	17.3	68.5	0	1	0	0	2	1,265.6372	2,015.00		4802380	278	288	Empty	FALSE	zz|Y-FGCZCont00051|
1938231	N/A	chi2-GFP	20210709_C25420_002_S304493_chi2-GFP_FTHCD (F295758)	zz|FGCZCont0025_P04264|K2C1_HUMAN blastpHomologue_0.0	zz|Y-FGCZCont00026|,zz|Y-FGCZCont00179|		p3553_935293_Yersinia_entomophaga_d_20200529.fasta	66,019.2	1	12	13	46	0.00195	0.424	TNAENEFVTIKK	R	D	0.997	90.3	25	18.6	90.3	0	1	1	0	2	1,393.7322	1,621.50		10734000	278	289	Empty	FALSE	zz|Y-FGCZCont00051|
1938231	N/A	chi2-GFP	20210709_C25420_002_S304493_chi2-GFP_FTHCD (F295758)	zz|FGCZCont0025_P04264|K2C1_HUMAN blastpHomologue_0.0	zz|Y-FGCZCont00026|,zz|Y-FGCZCont00179|		p3553_935293_Yersinia_entomophaga_d_20200529.fasta	66,019.2	1	12	13	46	0.00195	0.424	YEDEINKR	K	T	0.99	69.7	25	17.4	69.7	0	0	1	0	2	1,066.5164	974		1187070	270	277	Empty	FALSE	zz|Y-FGCZCont00285|,zz|Y-FGCZCont00147|,zz|Y-FGCZCont00284|,zz|Y-FGCZCont00051|
1938231	N/A	chi2-GFP	20210709_C25420_002_S304493_chi2-GFP_FTHCD (F295758)	zz|FGCZCont0025_P04264|K2C1_HUMAN blastpHomologue_0.0	zz|Y-FGCZCont00026|,zz|Y-FGCZCont00179|		p3553_935293_Yersinia_entomophaga_d_20200529.fasta	66,019.2	1	12	13	46	0.00195	0.424	YEELQITAGR	K	H	0.997	52.4	25	16.3	52.4	0	2	0	0	2	1,179.6005	1,965.50		10228400	377	386	Empty	FALSE	zz|Y-FGCZCont00051|
1938231	N/A	chi2-GFP	20210709_C25420_002_S304493_chi2-GFP_FTHCD (F295758)	IclR family transcriptional regulator OS=Yersinia entomophaga OX=935293 GN=PL78_06535 PE=4 SV=1	tr|A0A3S6EYM3|A0A3S6EYM3_YERET		p3553_935293_Yersinia_entomophaga_d_20200529.fasta	28,499.6	1	3	4	4	0.00017	0.132	EHFGSYKPR	R	S	0.997	70.7	25	17.4	70.7	0	1	1	0	2	1,120.5534	1,052.50		2527140	155	163	Empty	TRUE
1938231	N/A	chi2-GFP	20210709_C25420_002_S304493_chi2-GFP_FTHCD (F295758)	IclR family transcriptional regulator OS=Yersinia entomophaga OX=935293 GN=PL78_06535 PE=4 SV=1	tr|A0A3S6EYM3|A0A3S6EYM3_YERET		p3553_935293_Yersinia_entomophaga_d_20200529.fasta	28,499.6	1	3	4	4	0.00017	0.132	NETLQGVSSIATNISNK	R	H	0.997	74.8	25	17.7	74.8	0	1	0	0	2	1,775.9134	2,385.00		1928960	191	207	Empty	TRUE
1938231	N/A	chi2-GFP	20210709_C25420_002_S304493_chi2-GFP_FTHCD (F295758)	IclR family transcriptional regulator OS=Yersinia entomophaga OX=935293 GN=PL78_06535 PE=4 SV=1	tr|A0A3S6EYM3|A0A3S6EYM3_YERET		p3553_935293_Yersinia_entomophaga_d_20200529.fasta	28,499.6	1	3	4	4	0.00017	0.132	QVGWTFAR	R	N	0.99	22.4	25	16.8	19.9	0	1	0	0	2	964.5	2,280.00		1975080	183	190	Empty	TRUE
1938231	N/A	chi2-GFP	20210709_C25420_002_S304493_chi2-GFP_FTHCD (F295758)	RNA polymerase sigma factor RpoD OS=Yersinia entomophaga OX=935293 GN=rpoD PE=3 SV=1	tr|A0A3S6F097|A0A3S6F097_YERET		p3553_935293_Yersinia_entomophaga_d_20200529.fasta	70,169.3	1	2	2	2	8.49e-05	0.044	GLQFLDLIQEGNIGLMK	R	A	0.997	43.8	25	15.7	43.8	0	1	0	0	2	1,889.0205	3,956.00		156034	398	414	Empty	TRUE
1938231	N/A	chi2-GFP	20210709_C25420_002_S304493_chi2-GFP_FTHCD (F295758)	RNA polymerase sigma factor RpoD OS=Yersinia entomophaga OX=935293 GN=rpoD PE=3 SV=1	tr|A0A3S6F097|A0A3S6F097_YERET		p3553_935293_Yersinia_entomophaga_d_20200529.fasta	70,169.3	1	2	2	2	8.49e-05	0.044	LKDVAEDVQR	K	S	0.994	25.7	25	14.6	25.7	0	1	0	0	2	1,172.6271	1,225.00		807163	330	339	Empty	TRUE
1938231	N/A	chi2-GFP	20210709_C25420_002_S304493_chi2-GFP_FTHCD (F295758)	Peptidase B OS=Yersinia entomophaga OX=935293 GN=pepB PE=3 SV=1	tr|A0A3S6F3C1|A0A3S6F3C1_YERET		p3553_935293_Yersinia_entomophaga_d_20200529.fasta	46,642.1	1	9	10	10	0.000424	0.301	ALLSTNDQGMTIHLTGK	K	D	0.997	103	25	19.4	103	0	1	1	0	2	1,799.9323	2,389.50		5893680	23	39	Empty	TRUE
1938231	N/A	chi2-GFP	20210709_C25420_002_S304493_chi2-GFP_FTHCD (F295758)	Peptidase B OS=Yersinia entomophaga OX=935293 GN=pepB PE=3 SV=1	tr|A0A3S6F3C1|A0A3S6F3C1_YERET		p3553_935293_Yersinia_entomophaga_d_20200529.fasta	46,642.1	1	9	10	10	0.000424	0.301	GAVDQWSAGATGLGVR	K	T	0.997	60.2	25	16.8	60.2	0	1	0	0	2	1,544.7817	2,371.00		559786	405	420	Empty	TRUE
1938231	N/A	chi2-GFP	20210709_C25420_002_S304493_chi2-GFP_FTHCD (F295758)	Peptidase B OS=Yersinia entomophaga OX=935293 GN=pepB PE=3 SV=1	tr|A0A3S6F3C1|A0A3S6F3C1_YERET		p3553_935293_Yersinia_entomophaga_d_20200529.fasta	46,642.1	1	9	10	10	0.000424	0.301	GITFDSGGYSLK	K	Q	0.993	26.2	25	14.6	26.2	0	1	0	0	2	1,244.6159	2,333.00		4288320	197	208	Empty	TRUE
1938231	N/A	chi2-GFP	20210709_C25420_002_S304493_chi2-GFP_FTHCD (F295758)	Peptidase B OS=Yersinia entomophaga OX=935293 GN=pepB PE=3 SV=1	tr|A0A3S6F3C1|A0A3S6F3C1_YERET		p3553_935293_Yersinia_entomophaga_d_20200529.fasta	46,642.1	1	9	10	10	0.000424	0.301	HTINTPAEDLGPK	R	Q	0.997	62	25	16.9	62	0	1	0	0	2	1,392.7120	1,554.00		963403	113	125	Empty	TRUE
1938231	N/A	chi2-GFP	20210709_C25420_002_S304493_chi2-GFP_FTHCD (F295758)	Peptidase B OS=Yersinia entomophaga OX=935293 GN=pepB PE=3 SV=1	tr|A0A3S6F3C1|A0A3S6F3C1_YERET		p3553_935293_Yersinia_entomophaga_d_20200529.fasta	46,642.1	1	9	10	10	0.000424	0.301	NQLPSNFAELNNVAAPSYPAGASTAAGFLSHFVK	R	N	0.997	85.8	25	18.4	85.8	0	0	1	0	2	3,490.7389	3,644.00		973323	354	387	Empty	TRUE
1938231	N/A	chi2-GFP	20210709_C25420_002_S304493_chi2-GFP_FTHCD (F295758)	Peptidase B OS=Yersinia entomophaga OX=935293 GN=pepB PE=3 SV=1	tr|A0A3S6F3C1|A0A3S6F3C1_YERET		p3553_935293_Yersinia_entomophaga_d_20200529.fasta	46,642.1	1	9	10	10	0.000424	0.301	QSAFMDSMK	K	S	0.997	60.8	25	16.8	60.8	0	1	0	0	2	1,044.4489	1,746.00		1822780	209	217	Empty	TRUE
1938231	N/A	chi2-GFP	20210709_C25420_002_S304493_chi2-GFP_FTHCD (F295758)	Peptidase B OS=Yersinia entomophaga OX=935293 GN=pepB PE=3 SV=1	tr|A0A3S6F3C1|A0A3S6F3C1_YERET		p3553_935293_Yersinia_entomophaga_d_20200529.fasta	46,642.1	1	9	10	10	0.000424	0.301	SENEPFWR	K	L	0.99	40.8	25	15.6	40.8	0	1	0	0	2	1,064.4795	2,097.00		1997800	338	345	Empty	TRUE
[truncated: 244 more rows]
