# Supplementary material for: Stepwise assembly and release of Tc toxins from Yersinia entomophaga
Source: Nat Microbiol. 2024 Feb 5;9(2):405–20. doi: 10.1038/s41564-024-01611-2 (PMC10847046; doi:10.1038/s41564-024-01611-2)
Supplement: Supplementary file 5 — Raw numbers and statistical source data. [file 41564_2024_1611_MOESM5_ESM.xlsx]

## Sheet: SupFig3_ΔYenTc_quantification
Source Data Supplementary Figure 3 and text: Quantification of the cell types seen by cryoET of Y. entomophaga ΔYenTc lamellae at 24 h
Source Data text: Quantification of the cell types seen by cryoET of Y. entomophaga ΔYenTc lamellae at 24 h
tomography_session_1
24 hours, Y. entomophaga ΔYenTc
tiltseries	total number of cells [n]	intact cells [n]	lysing cells [n]	lysing cells w/YenTc [n]
TS01	3	2	1	0
TS02	2	0	2	0
TS03	2	2	0	0
TS04	4	4	0	0
TS05	3	2	1	0
TS06	4	2	2	0
TS07	5	4	1	0
TS08	3	2	1	0
TS09	6	4	2	0
TS10	2	2	0	0
TS11	3	0	3	0
TS12	4	3	1	0
TS13	3	2	1	0
TS14	2	2	0	0
TS15	3	2	1	0
TS16	3	3	0	0
TS17	2	2	0	0
TS18	2	2	0	0
TS19	3	0	3	0
TS20	4	3	1	0
TS21	1	1	0	0
TS22	3	2	1	0
TS26	2	2	0	0
TS28	3	2	1	0
sum	72	50	22	0
tomography_session_2
24 hours, Y. entomophaga ΔYenTc
tiltseries	total number of cells [n]	intact cells [n]	lysing cells [n]	lysing cells w/YenTc [n]
TS01	4	3	1	0
TS02	2	1	1	0
TS03	6	5	1	0
TS05	4	3	1	0
TS07	4	3	1	0
TS10	6	5	1	0
TS11	3	2	1	0
TS12	3	2	1	0
TS13	6	5	1	0
TS14	5	5	0	0
TS15	3	3	0	0
TS16	4	3	1	0
TS17	4	3	1	0
sum	54	43	11	0
24 hours, Y. entomophaga ΔYenTc	total [n]	intact [%]	lysing [%]	YenTc [%]	no YenTc [%]
total cells	126	73.8095	26.1905
lysing cells	33			0	100

## Sheet: SupFig4ab_ΔLCΔM66_quant
Source Data Supplementary Figure 4 a/b: Quantification of the filament occurence in cells seen by cryoET of Y. entomophaga ΔLCΔM66 double mutant lamellae at 24 h
Source Data Supplementary Figure 4 a/b: Quantification of the filament occurence in cells seen by cryoET of Y. entomophaga ΔLCΔM66 double mutant lamellae at 24 h
24 hours, Y. entomophaga ΔLCΔM66							24 hours, Y. entomophaga ΔLCΔM66
lamella 1							lamella 1
tiltseries	total number of cells [n]	intact cells with filaments [n]	intact cells with YenTc [n]	lysing cells [n]			tiltseries	total number of cells [n]	intact cells with filaments [n]	intact cells with YenTc [n]	lysing cells [n]
TS01	4	0	0	0			TS01	3	0	0	0
TS04	4	0	0	1			TS03	2	0	0	0
TS06	4	0	0	0			TS05	4	0	0	0
sum	12	0	0	1			TS07	3	0	0	0
							sum	12	0	0	0
lamella 2
tiltseries	total number of cells [n]	intact cells with filaments [n]	intact cells with YenTc [n]	lysing cells [n]			lamella 2
TS01	4	0	0	0			tiltseries	total number of cells [n]	intact cells with filaments [n]	intact cells with YenTc [n]	lysing cells [n]
TS02	4	0	0	0			TS01	3	0	0	0
TS06	4	0	0	0			TS03	4	0	0	0
TS07	4	0	0	0			TS06	2	0	0	0
sum	16	0	0	0			TS07	3	0	0	0
							sum	12	0	0	0
lamella 3
tiltseries	total number of cells [n]	intact cells with filaments [n]	intact cells with YenTc [n]	lysing cells [n]			lamella 3
TS01	3	0	0	0			tiltseries	total number of cells [n]	intact cells with filaments [n]	intact cells with YenTc [n]	lysing cells [n]
TS02	1	0	0	0			TS02	2	0	0	0
TS03	3	0	0	0			TS03	2	0	0	0
TS09	3	0	0	0			sum	4	0	0	0
sum	10	0	0	0
								total number of cells [n]	intact cells with filaments [n]	intact cells with YenTc [n]	lysing cells [n]
lamella 4							overall sum	28	0	0	0
tiltseries	total number of cells [n]	intact cells with filaments [n]	intact cells with YenTc [n]	lysing cells [n]
TS01	3	0	0	0
TS03	2	0	0	0
TS05	2	0	0	0
TS09	3	0	0	0
TS10	2	0	0	0
TS11	3	0	0	0
sum	15	0	0	0			24 hours, Y. entomophaga ΔLCΔM66	total [n]	intact with filaments [n]
							total cells	103	0
lamella 5
tiltseries	total number of cells [n]	intact cells with filaments [n]	intact cells with YenTc [n]	lysing cells [n]
TS01	3	0	0	0
TS03	2	0	0	0
sum	5	0	0	0
lamella 6
tiltseries	total number of cells [n]	intact cells with filaments [n]	intact cells with YenTc [n]	lysing cells [n]
TS01	4	0	0	0
TS02	2	0	0	0
sum	6	0	0	0
lamella 7
tiltseries	total number of cells [n]	intact cells with filaments [n]	intact cells with YenTc [n]	lysing cells [n]
TS02	2	0	0	0
TS05	3	0	0	0
TS06	3	0	0	0
sum	8	0	0	0
lamella 9
tiltseries	total number of cells [n]	intact cells with filaments [n]	intact cells with YenTc [n]	lysing cells [n]
TS07	3	0	0	0
sum	3	0	0	0
	total number of cells [n]	intact cells with filaments [n]	intact cells with YenTc [n]	lysing cells [n]
overall sum	75	0	0	1
