# Supplementary material for: Stepwise assembly and release of Tc toxins from Yersinia entomophaga
Source: Nat Microbiol. 2024 Feb 5;9(2):405–20. doi: 10.1038/s41564-024-01611-2 (PMC10847046; doi:10.1038/s41564-024-01611-2)
Supplement: Supplementary file 6 — Raw numbers and statistical source data. [file 41564_2024_1611_MOESM6_ESM.xlsx]

## Sheet: Fig1b_intoxication_assay
Source Data Figure 1 b: Quantification of intoxication assay on Costelytra givenii larvae
Source Data Figure 1 b: Quantification of diseased C. givenii larvae per treatment
n = number of diseased larvae						number of larvae:
treatment	Control [n]	ΔYenTc [n]	YenTc [n]	YenTc-sfGFP [n]		per replicate	12
biological_replicate_assay_1	0	1	12	12		total	36
biological_replicate_assay_2	1	1	11	12
biological_replicate_assay_3	0	0	11	11
sum	1	2	34	35
Source Data Figure 1 b: Diseased C. givenii larvae per treatment in %
treatment	Control [%]	ΔYenTc [%]	YenTc [%]	YenTc-sfGFP [%]
biological_replicate_assay_1	0	8.33333	100	100
biological_replicate_assay_2	8.33333	8.33333	91.6667	100
biological_replicate_assay_3	0	0	91.6667	91.6667
sum	2.77778	5.55556	94.4444	97.2222
Source Data Figure 1 b: Diseased larvae and Standart Error (SE) [%]
treatment	Diseased [%]	SE [%]
Control	2.77778	2.77778
ΔYenTc	5.55556	3.87184
YenTc	94.4444	3.87184
YenTc-sfGFP	97.2222	2.77778
Source Data Figure 1 b: Treatment comparison summary
Treatment	Diseased [%]	letter
Control	2.77778	b
ΔYenTc	5.55556	b
YenTc	94.4444	a
YenTc-sfGFP	97.2222	a
Source Data Figure 1 b: Pair-wise treatment comparison results using a generalized linear model (GLM)
Compared treatments		Significance level (p-value)
YenTc	vs. Control	< 0.001	S
YenTc-sfGFP		< 0.001	S
ΔYenTc		0.563
YenTc-sfGFP	vs. YenTc	0.563
ΔYenTc		< 0.001	S
ΔYenTc	vs. YenTc-sfGFP	< 0.001	S

## Sheet: Fig1d_chi2_fLM_quantification
Source Data Figure 1 d: Quantification of fLM images of Y. entomophaga chi2-sfGFP cells at 16 h and 24 h
Figure 1 d: Quantification of fLM images of Y. entomophaga chi2-sfGFP cells at 24 h
biological_replicate_1
221206_chi2_replicate1_24hrs		total [n]	intact [n]	lysing [n]	GFP in intact [n]	GFP in lysing [n]
	series02	109	96	2	9	2
	series03	303	261	8	26	8
	series04	294	259	7	21	7
	series05	253	224	3	24	2
	series06	288	254	4	27	3
	series07	305	270	8	19	8		intact: GFP/cells [%]	lysing: GFP/cells [%]
	sum	1552	1364	32	126	30		9.23754	93.75
biological_replicate_2
230620_chi2_replicate2_24hrs		total [n]	intact [n]	lysing [n]	GFP in intact [n]	GFP in lysing [n]
	pos30		36	2	6	3
	pos29		39	3	6	3
	pos28		283	5	8	3
	pos27		256	5	17	5
	pos26		229	8	12	7
	pos25		102	2	5	2
	pos23		52	0	6	0
	pos22		81	1	7	1
	pos21		189	11	9	10
	pos20		170	5	7	4
	pos19		128	5	8	4
	pos18		273	8	14	5
	pos17		287	7	17	6
	pos16		121	8	5	8
	pos15		165	5	11	4
	pos14		142	8	7	7
	pos13		82	1	6	0
	pos12		78	1	7	1
	pos11		99	3	6	3
	pos10		137	3	10	3
	pos9		114	6	12	6
	pos8		71	1	6	1
	pos7		76	1	10	1
	pos6		89	1	8	1
	pos5		51	0	2	0
	pos4		19	0	3	0
	pos3		66	0	3	0
	pos2		70	2	5	1
	pos1		36	4	3	3		intact: GFP/cells [%]	lysing: GFP/cells [%]
	sum		3541	106	226	92		6.38238	86.7925
biological_replicate_3
230628_chi2_replicate1_24hrs		total [n]	intact [n]	lysing [n]	GFP in intact [n]	GFP in lysing [n]
	pos32		21	1	2	1
	pos31		23	0	3	0
	pos30		37	1	5	1
	pos29		27	0	1	0
	pos28		29	0	4	0
	pos27		17	1	0	1
	pos26		23	0	3	0
	pos25		18	0	2	0
	pos24		26	0	2	0
	pos23		30	0	1	0
	pos22		38	1	4	1
	pos21		26	0	1	0
	pos20		36	1	6	1
	pos19		23	1	2	1
	pos18		31	1	4	1
	pos17		24	1	1	1
	pos16		25	0	2	0
	pos15		33	0	5	0
	pos14		40	2	4	1
	pos13		29	0	6	0
	pos12		31	0	1	0
	pos11		35	0	2	0
	pos10		45	2	2	2
	pos9		55	0	2	0
	pos8		69	1	5	0
	pos7		32	0	2	0
	pos6		26	0	2	0
	pos5		38	1	2	1
	pos4		54	1	4	1
	pos3		30	6	4	6
	pos2		38	2	2	2
	pos1		41	1	5	1		intact: GFP/cells [%]	lysing: GFP/cells [%]
	sum		1050	24	91	22		8.66667	91.6667
biological_replicate_4
230628_chi2_replicate2_24hrs		total [n]	intact [n]	lysing [n]	GFP in intact [n]	GFP in lysing [n]
	pos27		53	0	5	0
	pos26		44	2	3	2
	pos25		51	0	1	0
	pos24		43	3	4	3
	pos23		62	0	4	0
	pos22		60	0	5	0
	pos21		56	1	0	1
	pos20		37	0	0	0
	pos19		56	2	4	2
	pos18		36	0	3	0
	pos17		30	1	3	3
	pos16		44	0	4	0
	pos15		46	0	3	0
	pos14		36	0	5	0
	pos13		43	0	4	0
	pos12		42	2	2	2
	pos11		63	1	2	1
	pos10		54	6	2	5
	pos9		41	1	3	1
	pos8		54	1	4	1
	pos7		44	2	5	2
	pos6		65	3	6	2
	pos5		49	1	5	1
	pos4		52	1	2	1
	pos3		63	1	2	1
	pos2		61	3	4	2
	pos1		77	0	6	0		intact: GFP/cells [%]	lysing: GFP/cells [%]
	sum		1362	31	91	30		6.68135	96.7742
biological_replicates	intact: GFP/cells [%]	lysing: GFP/cells [%]	total intact [n]	total lysing [n]
221206_chi2_replicate1_24hrs	9.23754	93.75	1364	32
230620_chi2_replicate2_24hrs	6.38238	86.7925	3541	106
230628_chi2_replicate1_24hrs	8.66667	91.6667	1050	24
230628_chi2_replicate2_24hrs	6.68135	96.7742	1362	31
sum	30.9679	368.983	7317	193
average	7.74198	92.2458
Figure 1 d: Quantification of fLM images of Y. entomophaga chi2-sfGFP cells at 16 h
biological_replicate_1
220823_chi2_16hrs		total [n]	intact [n]	lysing [n]	GFP in intact [n]	GFP in lysing [n]
	series08	458	448	10	36	10
	series07	378	376	2	25	2
	series06	416	405	11	31	8
	series05	438	430	8	50	5		intact: GFP/cells [%]	lysing: GFP/cells [%]
		1690	1659	31	142	25		8.55937	80.6452
biological_replicate_2
230628_chi2_c1_16hrs		total [n]	intact [n]	lysing [n]	GFP in intact [n]	GFP in lysing [n]
	pos21	139	135	4	10	3
	pos20	41	41	0	3	0
	pos19	147	143	4	10	2
	pos18	29	29	0	3	0
	pos17	166	164	2	16	2
	pos16	26	26	0	3	0
	pos15	42	41	1	8	1
	pos14	190	185	5	14	5
	pos13	35	35	0	4	0
	pos12	66	66	0	7	0
	pos11	39	39	0	1	0
	pos10	68	66	2	4	1
	pos9	178	177	1	20	1
	pos8	34	33	1	5	0
	pos7	36	35	1	4	0
	pos6	43	41	2	5	2
	pos5	22	22	0	1	0
	pos4	27	27	0	2	0
	pos2	167	165	2	12	1
	pos1	144	140	4	11	3		intact: GFP/cells [%]	lysing: GFP/cells [%]
		1639	1610	29	143	21		8.88199	72.4138
biological_replicate_3
230628_chi2_c2_16hrs		total [n]	intact [n]	lysing [n]	GFP in intact [n]	GFP in lysing [n]
	pos35	59	59	0	5	0
	pos34	60	57	3	10	2
	pos33	138	136	2	17	1
	pos32	112	109	3	7	1
	pos31	114	112	2	8	1
	pos30	102	102	0	10	0
	pos29	57	57	0	9	0
	pos28	25	24	1	2	1
	pos27	39	39	0	1	0
	pos26	34	34	0	4	0
	pos25	28	26	2	1	1
	pos24	32	31	1	5	1
	pos23	24	24	0	0	0
	pos22	32	32	0	5	0
	pos21	29	29	0	2	0
	pos20	28	28	0	1	0
	pos19	25	25	0	0	0
	pos18	37	37	0	3	0
	pos17	43	42	1	4	1
	pos16	29	29	0	4	0
	pos15	36	34	2	1	2
	pos14	44	44	0	1	0
	pos13	29	29	0	4	0
	pos12	30	30	0	3	0
	pos11	35	35	0	4	0
	pos10	35	35	0	4	0
	pos9	39	39	0	6	0
	pos8	34	34	0	2	0
	pos7	32	32	0	5	0
	pos6	33	33	0	4	0
	pos5	39	39	0	3	0
	pos4	22	22	0	3	0
	pos3	28	28	0	5	0
	pos2	43	43	0	4	0
	pos1	32	32	0	5	0		intact: GFP/cells [%]	lysing: GFP/cells [%]
		1558	1541	17	152	11		9.86372	64.7059
biological_replicates	intact: GFP/cells [%]	lysing: GFP/cells [%]	total intact [n]	total lysing [n]
220823_chi2_16hrs	8.55937	80.6452	1659	31
230628_chi2_c1_16hrs	8.88199	72.4138	1610	29
230628_chi2_c2_16hrs	9.86372	64.7059	1541	17
sum	27.3051	217.765	4810	77
average	9.1017	72.5883

## Sheet: Fig2j_chi2_corr_quantification
Source Data Figure 2 j: Quantification of the cell types seen by correlated cryoLM/cryoET of Y. entomophaga chi2-sfGFP lamellae
Source Data Figure 2 j: Quantification of the cell types seen by correlated cryoLM/cryoET of Y. entomophaga chi2-sfGFP lamellae at 24 h
24 hours, Y. entomophaga chi2-sfGFP
tiltseries	total number of cells [n]	number of GFP correlations [n]	GFP correlation to intact cell [n]	GFP correlation to intact cell with filament [n]	GFP correlation to lysing cell [n]	intact cell w/o GFP [n]	lysing cell w/o GFP [n]
TS01	4	3	1	0	2	1	0
TS02	3	1	1	0	0	2	0
TS03	4	1	0	0	1	3
TS04	3	2	0	1	1	1	0
TS05	3	1	1	0	0	2	0
TS06	3	1	0	0	1	2	0
TS07	4	2	0	0	2	2	0
TS08	3	1	0	0	1	1	1
TS09	2	1	0	0	1	1	0
TS10	4	2	1	0	1	2	0
TS12	4	1	0	1	0	3	0
TS13	3	1	0	0	1	2	0
TS14	4	1	0	1	0	3	0
TS15	3	1	0	1	0	2	0
TS16	5	3	0	0	3	2	0
TS17	5	2	0	0	2	3	0
TS18	5	2	0	0	2	3	0
SUM	62	26	4	4	18	35	1
24 hours, Y. entomophaga chi2-sfGFP		total [n]	intact [%]	filaments [%]	lysing [%]
w/ GFP		26	15.3846	15.3846	69.2308
w/o GFP		36	97.2222		2.77778
Source Data Figure 2 j: Quantification of the cell types seen by correlated cryoLM/cryoET of Y. entomophaga chi2-sfGFP lamellae at 16 h
16 hours, Y. entomophaga chi2-sfGFP
tiltseries	total number of cells [n]	number of GFP correlations [n]	GFP correlation to intact cell [n]	GFP correlation to intact cell with filament [n]	GFP correlation to lysing cell [n]	intact cell w/o GFP [n]	lysing cell w/o GFP [n]
TS01	4	2	2	0	0	2	0
TS02	4	2	0	1	1	2	0
TS04	3	2	0	1	1	1	0
TS05	2	1	0	0	1	1	0
TS06	4	3	0	0	3	1	0
TS07	3	2	0	0	2	1	0
TS09	3	2	2	0	0	1	0
TS10	1	1	0	0	1	0	0
TS11	3	2	0	0	2	1	0
TS12	3	1	0	0	1	2	0
TS13	2	1	0	0	1	1	0
TS14	2	1	0	0	1	1	0
TS15	3	2	0	0	2	1	0
TS16	2	2	0	0	2		0
TS17	3	1	0	1	0	2	0
TS18	3	1	0	0	1	2	0
TS19	4	2	0	0	2	2	0
TS20	3	2	0	0	2	1	0
TS21	4	3	1	0	2	1	0
TS22	5	3	0	0	3	2	0
TS23	3	3	0	0	3	0	0
TS24	3	1	0	0	1	2	0
TS25	4	2	1	1	0	2	0
TS26	3	1	0	0	1	2	0
TS27	3	2	1	0	1	1	0
SUM	77	45	7	4	34	32	0
16 hours, Y. entomophaga chi2-sfGFP		total [n]	intact [%]	filaments [%]	lysing [%]
w/ GFP		45	15.5556	8.88889	75.5556
w/o GFP		32	100		0

## Sheet: Fig3e_WT_quantification
Source Data Figure 3 e: Quantification of the cell types cryoET of Y. entomophaga WT lamellae at 24 h
Source Data Figure 3 e: Quantification of the cell types cryoET of Y. entomophaga WT lamellae at 24 h
24 hours, Y. entomophaga MH96
tiltseries	total number of cells [n]	intact cells [n]	intact cells with filaments [n]	lysing cells [n]	lysing cells w/YenTc [n]
TS01	5	3	1	1	1
TS03	2	2	0	0	0
TS04	2	1	1	0	0
TS05	4	2	0	2	2
TS07	3	1	1	1	1
TS08	5	3	0	2	2
TS09	5	3	0	2	2
TS10	5	2	1	2	2
TS11	5	4	0	1	1
TS12	5	3	1	1	0
TS13	8	3	3	2	1
TS14	2	0	1	1	1
TS15	5	4	0	1	1
TS16	4	2	0	2	2
TS17	4	2	0	2	2
TS18	4	1	1	2	2
TS19	5	3	1	1	1
TS20	5	2	1	2	2
TS21	5	3	0	2	2
TS22	5	3	1	1	1
TS23	3	1	2	0	0
TS24	3	0	2	1	1
TS25	4	1	0	3	3
TS26	4	1	2	1	1
TS27	5	3	1	1	1
TS28	5	4	0	1	1
TS29	5	2	1	2	2
TS30	3	1	1	1	1
TS31	4	2	0	2	2
TS32	5	2	2	1	1
TS33	3	1	1	1	1
sum	132	65	25	42	40
24 hours, Y. entomophaga MH96	total [n]	intact [%]	filaments [%]	lysing [%]	YenTc [%]	no YenTc [%]
total cells	132	49.2424	18.9394	31.8182
lysing cells	42				95.2381	4.7619

## Sheet: Fig4e_ΔLC_quantification
Source Data Figure 4 e: Quantification of the cell types seen by cryoET of Y. entomophaga ΔLC lamellae at 24 h
Source Data Figure 4 e: Quantification of the cell types seen by cryoET of Y. entomophaga ΔLC lamellae at 24 h
tomography_session_1
24 hours, Y. entomophaga ΔLC
tiltseries	total number of cells [n]	intact cells with filaments [n]	lysing cells [n]	intact cells with YenTc [n]			summary:
TS03	3	3	0	0
TS04	4	3	0	0			24 hours, Y. entomophaga ΔYenTc	total [n]	intact with filaments [%]	lysing [%]	YenTc [%]
TS05	3	3	0	0			total cells	116	81.8966	1.72414	0
TS06	3	2	0	0			lysing cells	2
TS07	3	3	0	0
TS08	2	2	0	0
TS09	3	2	0	0			16 hours, Y. entomophaga ΔYenTc	total [n]	intact with filaments [%]	lysing [%]	YenTc [%]
TS10	3	2	1	0			total cells	82	82.9268	0	0
TS11	3	2	1	0			lysing cells
TS12	3	3	0	0
sum	30	25	2	0
tomography_session_2
24 hours, Y. entomophaga ΔLC
tiltseries	total number of cells [n]	intact cells [n]	lysing cells [n]	lysing cells w/YenTc [n]
L1_ts05	1	1	0	0
L2_ts02	1	1	0	0
L2_ts04	2	2	0	0
L2_ts06	1	1	0	0
L2_ts07	1	1	0	0
L3_ts02	2	2	0	0
L3_ts03	2	2	0	0
L3_ts07	1	1	0	0
L3_ts08	2	2	0	0
L4_ts03	1	1	0	0
L5_ts03	2	1	0	0
L5_ts05	1	1	0	0
L6_ts06	2	2	0	0
L6_ts08	2	1	0	0
L7_ts02	2	1	0	0
L7_ts04	2	1	0	0
L7_ts05	2	2	0	0
L7_ts06	1	1	0	0
L7_ts07	1	1	0	0
L7_ts08	1	1	0	0
L7_ts10	1	1	0	0
L8_ts02	2	1	0	0
L8_ts04	2	1	0	0
L8_ts05	1	1	0	0
L8_ts06	2	2	0	0
L8_ts07	2	2	0	0
L8_ts08	2	1	0	0
L9_ts06	2	2	0	0
L9_ts07	2	2	0	0
L10_ts03	2	1	0	0
L10_ts04	2	2	0	0
L11_ts02	1	1	0	0
L11_ts03	2	2	0	0
L11_ts04	1	1	0	0
L11_ts05	1	1	0	0
L11_ts07	1	1	0	0
L12_ts03	2	2	0	0
L12_ts04	2	1	0	0
L12_ts05	2	1	0	0
L12_ts06	2	1	0	0
L12_ts07	2	1	0	0
L12_ts08	2	1	0	0
L12_ts09	1	1	0	0
L19_ts03	2	2	0	0
L19_ts04	1	1	0	0
L19_ts05	1	1	0	0
L19_ts06	1	1	0	0
L23_ts02	2	1	0	0
L23_ts04	2	1	0	0
L23_ts05	2	2	0	0
L23_ts06	1	1	0	0
L24_ts02	2	2	0	0
L24_ts03	2	1	0	0
L24_ts04	1	1	0	0
sum	86	70	0	0
16 hours, Y. entomophaga ΔLC
tiltseries	total number of cells [n]	intact cells [n]	lysing cells [n]	lysing cells w/YenTc [n]
TS01	3	2	0	0
TS02	2	2	0	0
TS03	4	4	0	0
TS04	3	2	0	0
TS05	3	3	0	0
TS06	3	3	0	0
TS07	4	4	0	0
TS08	4	3	0	0
TS09	3	2	0	0
TS10	2	2	0	0
TS11	3	3	0	0
TS12	3	2	0	0
TS13	3	2	0	0
TS14	1	1	0	0
TS15	2	1	0	0
TS16	4	2	0	0
TS17	3	2	0	0
TS18	2	1	0	0
TS19	4	4	0	0
TS20	3	3	0	0
TS21	2	2	0	0
TS22	3	2	0	0
TS23	3	3	0	0
TS24	2	2	0	0
TS25	2	2	0	0
TS26	3	2	0	0
TS27	3	3	0	0
TS28	2	2	0	0
TS29	3	2	0	0
sum	82	68	0	0

## Sheet: EDFig7_ΔLCΔYenTc_quantification
Source Data ED Figure 7/text: Quantification of the cell types seen by cryoET of Y. entomophaga ΔLCΔYenTc lamellae at 24 h
ED Figure 7/text: Quantification of the cell types seen by cryoET of Y. entomophaga ΔLCΔYenTc lamellae at 24 h
tomography_session_1					tomography_session_2
24 hours, Y. entomophaga ΔLCΔYenTc					24 hours, Y. entomophaga ΔLCΔYenTc
lamella 1					lamella 1				24 hours, Y. entomophaga ΔLC ΔYenTc
tiltseries	total number of cells [n]	intact cells with filaments [n]			tiltseries	total number of cells [n]	intact cells with filaments [n]		session_replicates	total number of cells [n]	intact cells with filaments [n]	filaments in intact cells [%]
ts02	2	2			ts01	2	1		tomography_session_1	49	35	71.4286
ts03	3	1			ts02	0	0		tomography_session_2	51	40	78.4314
ts04	3	3			ts03	1	1		total	100	75	74.93
ts05	4	2			ts04	2	1
ts06	3	3			ts05	3	2
ts07	3	3			sum	8	5
sum	18	14
					lamella 2
lamella 2					tiltseries	total number of cells [n]	intact cells with filaments [n]
tiltseries	total number of cells [n]	intact cells with filaments [n]			ts02	2	1
ts01	3	2			ts03	2	2
ts02	2	2			ts04	2	2
ts03	2	1			ts05	2	2
ts04	2	2			sum	8	7
ts05	2	1
ts06	4	2			lamella 3
ts07	3	1			tiltseries	total number of cells [n]	intact cells with filaments [n]
sum	18	11			ts01	1	0
					ts02	2	1
lamella 3					ts03	3	2
tiltseries	total number of cells [n]	intact cells with filaments [n]			ts04	2	2
ts01	1	1			ts05	3	2
ts02	4	3			sum	11	7
ts07	3	3
sum	8	7			lamella 4
					tiltseries	total number of cells [n]	intact cells with filaments [n]
lamella 4					ts01	3	2
tiltseries	total number of cells [n]	intact cells with filaments [n]			ts02	3	3
ts01	2	1			ts03	4	4
ts03	2	1			ts04	3	3
ts05	1	1			sum	13	12
sum	5	3
					lamella 5
					tiltseries	total number of cells [n]	intact cells with filaments [n]
tomography_session_1	total number of cells [n]	intact cells with filaments [n]	filaments in intact cells [%]		ts01	2	2
overall sum	49	35	71.4286		ts02	1	1
					ts03	2	2
					ts04	3	3
					ts05	3	1
					sum	11	9
					tomography_session_2	total number of cells [n]	intact cells with filaments [n]	filaments in intact cells [%]
					overall sum	51	40	78.4314

## Sheet: EDFig8cd_37deg_quantification
Source Data ED Figure 8 c/d: Quantification of the cell types seen by cryoET of Y. entomophaga WT and ΔLC lamellae grown at 37 degrees at 24 h
Source Data ED Figure 8 c/d: Quantification of the cell types seen by cryoET of Y. entomophaga WT grown at 37 degrees at 24 h					Source Data ED Figure 8 c/d: Quantification of the cell types seen by cryoET of Y. entomophaga ΔLC grown at 37 degrees at 24 h
24 hours, Y. entomophaga MH96 grown at 37 degrees					24 hours, Y. entomophaga ΔLC grown at 37 degrees
lamella 1					lamella 1
tiltseries	total number of cells [n]	intact cells with filaments [n]			tiltseries	total number of cells [n]	intact cells with filaments [n]
ts01	5	0			ts01	6	0
ts02	5	0			ts02	4	0
ts03	5	0			ts03	4	0
ts05	5	0			ts04	4	0
ts06	5	0			ts05	4	0
ts07	5	0			ts06	4	0
ts09	4	0			sum	26	0
ts10	4	0
ts12	5	0			lamella 2
ts13	4	0			tiltseries	total number of cells [n]	intact cells with filaments [n]
ts14	6	0			ts01	4	0
ts15	4	0			ts02	4	0
ts16	5	0			ts03	4	0
ts17	4	0			ts04	2	0
ts18	5	0			ts05	5	0
ts19	6	0			ts06	3	0
ts20	6	0			sum	22	0
ts21	5	0
sum	88	0			lamella 3
					tiltseries	total number of cells [n]	intact cells with filaments [n]
lamella 2					ts01	5	0
tiltseries	total number of cells [n]	intact cells with filaments [n]			ts02	6	0
ts02	5	0			ts03	5	0
ts03	5	0			ts04	4	0
ts04	5	0			ts05	5	0
ts05	4	0			ts06	3	0
ts06	5	0			ts07	4	0
ts07	5	0			sum	32	0
ts08	6	0
ts09	4	0			lamella 4
ts10	6	0			tiltseries	total number of cells [n]	intact cells with filaments [n]
ts11	4	0			ts01	5	0
ts12	5	0			ts02	4	0
ts13	4	0			ts03	5	0
ts14	3	0			ts04	4	0
ts17	4	0			ts05	5	0
sum	65	0			ts06	4	0
					ts07	5	0
lamella 3					ts08	4	0
tiltseries	total number of cells [n]	intact cells with filaments [n]			sum	36	0
ts01	3	0
ts02	3	0			lamella 5
ts03	2	0			tiltseries	total number of cells [n]	intact cells with filaments [n]
ts04	3	0			ts01	4	0
ts05	4	0			ts03	5	0
ts08	3	0			ts04	4	0
ts10	4	0			ts05	5	0
sum	22	0			sum	18	0
24 hours, Y. entomophaga WT grown at 37 degrees	total [n]	intact with filaments [n]			24 hours, Y. entomophaga ΔLC grown at 37 degrees	total [n]	intact with filaments [n]
total cells	175	0			total cells	134	0
