# Supplementary material for: Stepwise assembly and release of Tc toxins from Yersinia entomophaga
Source: Nat Microbiol. 2024 Feb 5;9(2):405–20. doi: 10.1038/s41564-024-01611-2 (PMC10847046; doi:10.1038/s41564-024-01611-2)
Supplement: Supplementary file 8 — Differential expression analysis data (also deposited to the ProteomeXChange Consortium via the PRIDE partner repository with the dataset identifier PXD048008). [file 41564_2024_1611_MOESM8_ESM.xlsx]

## Sheet: annotation
raw.file	Name	Group_	isotopeLabel	protein_Id
20230616_C32027_013_S522538_LC1_25deg_LC_25C	LC1_25deg	LC_25C	light	2232
20230616_C32027_011_S522544_LC1_37deg_LC_37C	LC1_37deg	LC_37C	light	2301
20230616_C32027_004_S522539_LC2_25deg_LC_25C	LC2_25deg	LC_25C	light	2266
20230616_C32027_006_S522545_LC2_37deg_LC_37C	LC2_37deg	LC_37C	light	2251
20230616_C32027_005_S522540_LC3_25deg_LC_25C	LC3_25deg	LC_25C	light	2329
20230616_C32027_002_S522546_LC3_37deg_LC_37C	LC3_37deg	LC_37C	light	2162
20230616_C32027_003_S522535_WT1_25deg_WT_25C	WT1_25deg	WT_25C	light	2329
20230616_C32027_014_S522541_WT1_37deg_WT_37C	WT1_37deg	WT_37C	light	2267
20230616_C32027_010_S522536_WT2_25deg_WT_25C	WT2_25deg	WT_25C	light	2390
20230616_C32027_007_S522542_WT2_37deg_WT_37C	WT2_37deg	WT_37C	light	2190
20230616_C32027_009_S522537_WT3_25deg_WT_25C	WT3_25deg	WT_25C	light	2398
20230616_C32027_012_S522543_WT3_37deg_WT_37C	WT3_37deg	WT_37C	light	2285

## Sheet: normalized_abundances
protein_Id	description	nrPeptides	fasta.id	Protein.Group.2	IDcolumn	CON	REV	Name	Group_	raw.file	isotopeLabel	medpolish	exp_medpolish	normalized_protein_abundance
A0A2D0TC51	RHS2 OS=Yersinia entomophaga OX=935293 GN=RHS2 PE=1 SV=1	24	tr|A0A2D0TC51|A0A2D0TC51_YERET	A0A2D0TC51	A0A2D0TC51	FALSE	FALSE	LC3_37deg	LC_37C	20230616_C32027_002_S522546_LC3_37deg_LC_37C	light	13.4307	680598	19.4901
A0A2D0TC51	RHS2 OS=Yersinia entomophaga OX=935293 GN=RHS2 PE=1 SV=1	24	tr|A0A2D0TC51|A0A2D0TC51_YERET	A0A2D0TC51	A0A2D0TC51	FALSE	FALSE	WT1_25deg	WT_25C	20230616_C32027_003_S522535_WT1_25deg_WT_25C	light	13.6089	813376	19.4921
A0A2D0TC51	RHS2 OS=Yersinia entomophaga OX=935293 GN=RHS2 PE=1 SV=1	24	tr|A0A2D0TC51|A0A2D0TC51_YERET	A0A2D0TC51	A0A2D0TC51	FALSE	FALSE	LC2_25deg	LC_25C	20230616_C32027_004_S522539_LC2_25deg_LC_25C	light	13.46	700783	19.9154
A0A2D0TC51	RHS2 OS=Yersinia entomophaga OX=935293 GN=RHS2 PE=1 SV=1	24	tr|A0A2D0TC51|A0A2D0TC51_YERET	A0A2D0TC51	A0A2D0TC51	FALSE	FALSE	LC3_25deg	LC_25C	20230616_C32027_005_S522540_LC3_25deg_LC_25C	light	13.4439	689633	19.7781
A0A2D0TC51	RHS2 OS=Yersinia entomophaga OX=935293 GN=RHS2 PE=1 SV=1	24	tr|A0A2D0TC51|A0A2D0TC51_YERET	A0A2D0TC51	A0A2D0TC51	FALSE	FALSE	WT3_25deg	WT_25C	20230616_C32027_009_S522537_WT3_25deg_WT_25C	light	13.6204	822706	19.396
A0A2D0TC51	RHS2 OS=Yersinia entomophaga OX=935293 GN=RHS2 PE=1 SV=1	24	tr|A0A2D0TC51|A0A2D0TC51_YERET	A0A2D0TC51	A0A2D0TC51	FALSE	FALSE	WT2_25deg	WT_25C	20230616_C32027_010_S522536_WT2_25deg_WT_25C	light	13.7386	926018	19.244
A0A2D0TC51	RHS2 OS=Yersinia entomophaga OX=935293 GN=RHS2 PE=1 SV=1	24	tr|A0A2D0TC51|A0A2D0TC51_YERET	A0A2D0TC51	A0A2D0TC51	FALSE	FALSE	LC1_25deg	LC_25C	20230616_C32027_013_S522538_LC1_25deg_LC_25C	light	12.8423	377886	19.6946
A0A3S6EUS9	Arc-like DNA binding domain-containing protein OS=Yersinia entomophaga OX=935293 GN=PL78_00255 PE=4 SV=1	5	tr|A0A3S6EUS9|A0A3S6EUS9_YERET	A0A3S6EUS9	A0A3S6EUS9	FALSE	FALSE	LC3_37deg	LC_37C	20230616_C32027_002_S522546_LC3_37deg_LC_37C	light	10.8503	51549.8	15.7673
A0A3S6EUS9	Arc-like DNA binding domain-containing protein OS=Yersinia entomophaga OX=935293 GN=PL78_00255 PE=4 SV=1	5	tr|A0A3S6EUS9|A0A3S6EUS9_YERET	A0A3S6EUS9	A0A3S6EUS9	FALSE	FALSE	WT1_25deg	WT_25C	20230616_C32027_003_S522535_WT1_25deg_WT_25C	light	11.9812	159722	17.1437
A0A3S6EUS9	Arc-like DNA binding domain-containing protein OS=Yersinia entomophaga OX=935293 GN=PL78_00255 PE=4 SV=1	5	tr|A0A3S6EUS9|A0A3S6EUS9_YERET	A0A3S6EUS9	A0A3S6EUS9	FALSE	FALSE	LC2_25deg	LC_25C	20230616_C32027_004_S522539_LC2_25deg_LC_25C	light	12.1524	189554	18.029
A0A3S6EUS9	Arc-like DNA binding domain-containing protein OS=Yersinia entomophaga OX=935293 GN=PL78_00255 PE=4 SV=1	5	tr|A0A3S6EUS9|A0A3S6EUS9_YERET	A0A3S6EUS9	A0A3S6EUS9	FALSE	FALSE	LC3_25deg	LC_25C	20230616_C32027_005_S522540_LC3_25deg_LC_25C	light	12.2855	216541	18.1069
A0A3S6EUS9	Arc-like DNA binding domain-containing protein OS=Yersinia entomophaga OX=935293 GN=PL78_00255 PE=4 SV=1	5	tr|A0A3S6EUS9|A0A3S6EUS9_YERET	A0A3S6EUS9	A0A3S6EUS9	FALSE	FALSE	LC2_37deg	LC_37C	20230616_C32027_006_S522545_LC2_37deg_LC_37C	light	11.5995	109043	16.6716
A0A3S6EUS9	Arc-like DNA binding domain-containing protein OS=Yersinia entomophaga OX=935293 GN=PL78_00255 PE=4 SV=1	5	tr|A0A3S6EUS9|A0A3S6EUS9_YERET	A0A3S6EUS9	A0A3S6EUS9	FALSE	FALSE	WT2_37deg	WT_37C	20230616_C32027_007_S522542_WT2_37deg_WT_37C	light	13.2035	542267	19.1688
A0A3S6EUS9	Arc-like DNA binding domain-containing protein OS=Yersinia entomophaga OX=935293 GN=PL78_00255 PE=4 SV=1	5	tr|A0A3S6EUS9|A0A3S6EUS9_YERET	A0A3S6EUS9	A0A3S6EUS9	FALSE	FALSE	WT3_25deg	WT_25C	20230616_C32027_009_S522537_WT3_25deg_WT_25C	light	12.0813	176537	17.1756
A0A3S6EUS9	Arc-like DNA binding domain-containing protein OS=Yersinia entomophaga OX=935293 GN=PL78_00255 PE=4 SV=1	5	tr|A0A3S6EUS9|A0A3S6EUS9_YERET	A0A3S6EUS9	A0A3S6EUS9	FALSE	FALSE	WT2_25deg	WT_25C	20230616_C32027_010_S522536_WT2_25deg_WT_25C	light	12.647	310817	17.669
A0A3S6EUS9	Arc-like DNA binding domain-containing protein OS=Yersinia entomophaga OX=935293 GN=PL78_00255 PE=4 SV=1	5	tr|A0A3S6EUS9|A0A3S6EUS9_YERET	A0A3S6EUS9	A0A3S6EUS9	FALSE	FALSE	LC1_37deg	LC_37C	20230616_C32027_011_S522544_LC1_37deg_LC_37C	light	11.8152	135295	16.5536
A0A3S6EUS9	Arc-like DNA binding domain-containing protein OS=Yersinia entomophaga OX=935293 GN=PL78_00255 PE=4 SV=1	5	tr|A0A3S6EUS9|A0A3S6EUS9_YERET	A0A3S6EUS9	A0A3S6EUS9	FALSE	FALSE	WT3_37deg	WT_37C	20230616_C32027_012_S522543_WT3_37deg_WT_37C	light	11.8991	147140	16.7523
A0A3S6EUS9	Arc-like DNA binding domain-containing protein OS=Yersinia entomophaga OX=935293 GN=PL78_00255 PE=4 SV=1	5	tr|A0A3S6EUS9|A0A3S6EUS9_YERET	A0A3S6EUS9	A0A3S6EUS9	FALSE	FALSE	LC1_25deg	LC_25C	20230616_C32027_013_S522538_LC1_25deg_LC_25C	light	10.7123	44906.1	16.6216
A0A3S6EUS9	Arc-like DNA binding domain-containing protein OS=Yersinia entomophaga OX=935293 GN=PL78_00255 PE=4 SV=1	5	tr|A0A3S6EUS9|A0A3S6EUS9_YERET	A0A3S6EUS9	A0A3S6EUS9	FALSE	FALSE	WT1_37deg	WT_37C	20230616_C32027_014_S522541_WT1_37deg_WT_37C	light	13.0839	481121	18.5376
A0A3S6EUT7	Sec translocon accessory complex subunit YajC OS=Yersinia entomophaga OX=935293 GN=yajC PE=3 SV=1	9	tr|A0A3S6EUT7|A0A3S6EUT7_YERET	A0A3S6EUT7	A0A3S6EUT7	FALSE	FALSE	LC3_37deg	LC_37C	20230616_C32027_002_S522546_LC3_37deg_LC_37C	light	14.1879	1.45123e+06	20.5825
A0A3S6EUT7	Sec translocon accessory complex subunit YajC OS=Yersinia entomophaga OX=935293 GN=yajC PE=3 SV=1	9	tr|A0A3S6EUT7|A0A3S6EUT7_YERET	A0A3S6EUT7	A0A3S6EUT7	FALSE	FALSE	WT1_25deg	WT_25C	20230616_C32027_003_S522535_WT1_25deg_WT_25C	light	14.5134	2.00958e+06	20.797
A0A3S6EUT7	Sec translocon accessory complex subunit YajC OS=Yersinia entomophaga OX=935293 GN=yajC PE=3 SV=1	9	tr|A0A3S6EUT7|A0A3S6EUT7_YERET	A0A3S6EUT7	A0A3S6EUT7	FALSE	FALSE	LC2_25deg	LC_25C	20230616_C32027_004_S522539_LC2_25deg_LC_25C	light	14.1321	1.37241e+06	20.8851
A0A3S6EUT7	Sec translocon accessory complex subunit YajC OS=Yersinia entomophaga OX=935293 GN=yajC PE=3 SV=1	9	tr|A0A3S6EUT7|A0A3S6EUT7_YERET	A0A3S6EUT7	A0A3S6EUT7	FALSE	FALSE	LC3_25deg	LC_25C	20230616_C32027_005_S522540_LC3_25deg_LC_25C	light	14.0661	1.28484e+06	20.6758
A0A3S6EUT7	Sec translocon accessory complex subunit YajC OS=Yersinia entomophaga OX=935293 GN=yajC PE=3 SV=1	9	tr|A0A3S6EUT7|A0A3S6EUT7_YERET	A0A3S6EUT7	A0A3S6EUT7	FALSE	FALSE	LC2_37deg	LC_37C	20230616_C32027_006_S522545_LC2_37deg_LC_37C	light	14.3975	1.78955e+06	20.7082
A0A3S6EUT7	Sec translocon accessory complex subunit YajC OS=Yersinia entomophaga OX=935293 GN=yajC PE=3 SV=1	9	tr|A0A3S6EUT7|A0A3S6EUT7_YERET	A0A3S6EUT7	A0A3S6EUT7	FALSE	FALSE	WT2_37deg	WT_37C	20230616_C32027_007_S522542_WT2_37deg_WT_37C	light	14.533	2.04924e+06	21.0868
A0A3S6EUT7	Sec translocon accessory complex subunit YajC OS=Yersinia entomophaga OX=935293 GN=yajC PE=3 SV=1	9	tr|A0A3S6EUT7|A0A3S6EUT7_YERET	A0A3S6EUT7	A0A3S6EUT7	FALSE	FALSE	WT3_25deg	WT_25C	20230616_C32027_009_S522537_WT3_25deg_WT_25C	light	14.7888	2.64677e+06	21.0818
A0A3S6EUT7	Sec translocon accessory complex subunit YajC OS=Yersinia entomophaga OX=935293 GN=yajC PE=3 SV=1	9	tr|A0A3S6EUT7|A0A3S6EUT7_YERET	A0A3S6EUT7	A0A3S6EUT7	FALSE	FALSE	WT2_25deg	WT_25C	20230616_C32027_010_S522536_WT2_25deg_WT_25C	light	14.7969	2.66822e+06	20.7708
A0A3S6EUT7	Sec translocon accessory complex subunit YajC OS=Yersinia entomophaga OX=935293 GN=yajC PE=3 SV=1	9	tr|A0A3S6EUT7|A0A3S6EUT7_YERET	A0A3S6EUT7	A0A3S6EUT7	FALSE	FALSE	LC1_37deg	LC_37C	20230616_C32027_011_S522544_LC1_37deg_LC_37C	light	14.7264	2.48654e+06	20.7535
A0A3S6EUT7	Sec translocon accessory complex subunit YajC OS=Yersinia entomophaga OX=935293 GN=yajC PE=3 SV=1	9	tr|A0A3S6EUT7|A0A3S6EUT7_YERET	A0A3S6EUT7	A0A3S6EUT7	FALSE	FALSE	WT3_37deg	WT_37C	20230616_C32027_012_S522543_WT3_37deg_WT_37C	light	14.6202	2.23596e+06	20.678
A0A3S6EUT7	Sec translocon accessory complex subunit YajC OS=Yersinia entomophaga OX=935293 GN=yajC PE=3 SV=1	9	tr|A0A3S6EUT7|A0A3S6EUT7_YERET	A0A3S6EUT7	A0A3S6EUT7	FALSE	FALSE	LC1_25deg	LC_25C	20230616_C32027_013_S522538_LC1_25deg_LC_25C	light	13.656	852529	20.8684
A0A3S6EUT7	Sec translocon accessory complex subunit YajC OS=Yersinia entomophaga OX=935293 GN=yajC PE=3 SV=1	9	tr|A0A3S6EUT7|A0A3S6EUT7_YERET	A0A3S6EUT7	A0A3S6EUT7	FALSE	FALSE	WT1_37deg	WT_37C	20230616_C32027_014_S522541_WT1_37deg_WT_37C	light	14.5951	2.18064e+06	20.7179
A0A3S6EUU0	DUF3251 domain-containing protein OS=Yersinia entomophaga OX=935293 GN=PL78_00300 PE=4 SV=1	8	tr|A0A3S6EUU0|A0A3S6EUU0_YERET	A0A3S6EUU0	A0A3S6EUU0	FALSE	FALSE	LC3_37deg	LC_37C	20230616_C32027_002_S522546_LC3_37deg_LC_37C	light	14.2121	1.4867e+06	20.6173
A0A3S6EUU0	DUF3251 domain-containing protein OS=Yersinia entomophaga OX=935293 GN=PL78_00300 PE=4 SV=1	8	tr|A0A3S6EUU0|A0A3S6EUU0_YERET	A0A3S6EUU0	A0A3S6EUU0	FALSE	FALSE	WT1_25deg	WT_25C	20230616_C32027_003_S522535_WT1_25deg_WT_25C	light	13.7555	941773	19.7036
A0A3S6EUU0	DUF3251 domain-containing protein OS=Yersinia entomophaga OX=935293 GN=PL78_00300 PE=4 SV=1	8	tr|A0A3S6EUU0|A0A3S6EUU0_YERET	A0A3S6EUU0	A0A3S6EUU0	FALSE	FALSE	LC2_25deg	LC_25C	20230616_C32027_004_S522539_LC2_25deg_LC_25C	light	13.6194	821926	20.1454
A0A3S6EUU0	DUF3251 domain-containing protein OS=Yersinia entomophaga OX=935293 GN=PL78_00300 PE=4 SV=1	8	tr|A0A3S6EUU0|A0A3S6EUU0_YERET	A0A3S6EUU0	A0A3S6EUU0	FALSE	FALSE	LC3_25deg	LC_25C	20230616_C32027_005_S522540_LC3_25deg_LC_25C	light	13.2262	554722	19.464
A0A3S6EUU0	DUF3251 domain-containing protein OS=Yersinia entomophaga OX=935293 GN=PL78_00300 PE=4 SV=1	8	tr|A0A3S6EUU0|A0A3S6EUU0_YERET	A0A3S6EUU0	A0A3S6EUU0	FALSE	FALSE	LC2_37deg	LC_37C	20230616_C32027_006_S522545_LC2_37deg_LC_37C	light	14.5349	2.05309e+06	20.9064
A0A3S6EUU0	DUF3251 domain-containing protein OS=Yersinia entomophaga OX=935293 GN=PL78_00300 PE=4 SV=1	8	tr|A0A3S6EUU0|A0A3S6EUU0_YERET	A0A3S6EUU0	A0A3S6EUU0	FALSE	FALSE	WT2_37deg	WT_37C	20230616_C32027_007_S522542_WT2_37deg_WT_37C	light	14.7645	2.58304e+06	21.4208
A0A3S6EUU0	DUF3251 domain-containing protein OS=Yersinia entomophaga OX=935293 GN=PL78_00300 PE=4 SV=1	8	tr|A0A3S6EUU0|A0A3S6EUU0_YERET	A0A3S6EUU0	A0A3S6EUU0	FALSE	FALSE	WT3_25deg	WT_25C	20230616_C32027_009_S522537_WT3_25deg_WT_25C	light	13.952	1.14628e+06	19.8746
A0A3S6EUU0	DUF3251 domain-containing protein OS=Yersinia entomophaga OX=935293 GN=PL78_00300 PE=4 SV=1	8	tr|A0A3S6EUU0|A0A3S6EUU0_YERET	A0A3S6EUU0	A0A3S6EUU0	FALSE	FALSE	WT2_25deg	WT_25C	20230616_C32027_010_S522536_WT2_25deg_WT_25C	light	14.1852	1.44734e+06	19.8883
A0A3S6EUU0	DUF3251 domain-containing protein OS=Yersinia entomophaga OX=935293 GN=PL78_00300 PE=4 SV=1	8	tr|A0A3S6EUU0|A0A3S6EUU0_YERET	A0A3S6EUU0	A0A3S6EUU0	FALSE	FALSE	LC1_37deg	LC_37C	20230616_C32027_011_S522544_LC1_37deg_LC_37C	light	14.8937	2.93944e+06	20.9949
A0A3S6EUU0	DUF3251 domain-containing protein OS=Yersinia entomophaga OX=935293 GN=PL78_00300 PE=4 SV=1	8	tr|A0A3S6EUU0|A0A3S6EUU0_YERET	A0A3S6EUU0	A0A3S6EUU0	FALSE	FALSE	WT3_37deg	WT_37C	20230616_C32027_012_S522543_WT3_37deg_WT_37C	light	14.5385	2.06059e+06	20.5601
A0A3S6EUU0	DUF3251 domain-containing protein OS=Yersinia entomophaga OX=935293 GN=PL78_00300 PE=4 SV=1	8	tr|A0A3S6EUU0|A0A3S6EUU0_YERET	A0A3S6EUU0	A0A3S6EUU0	FALSE	FALSE	LC1_25deg	LC_25C	20230616_C32027_013_S522538_LC1_25deg_LC_25C	light	13.0171	450030	19.9467
A0A3S6EUU0	DUF3251 domain-containing protein OS=Yersinia entomophaga OX=935293 GN=PL78_00300 PE=4 SV=1	8	tr|A0A3S6EUU0|A0A3S6EUU0_YERET	A0A3S6EUU0	A0A3S6EUU0	FALSE	FALSE	WT1_37deg	WT_37C	20230616_C32027_014_S522541_WT1_37deg_WT_37C	light	14.8866	2.91856e+06	21.1384
A0A3S6EUU1	Transcriptional repressor NrdR OS=Yersinia entomophaga OX=935293 GN=nrdR PE=3 SV=1	9	tr|A0A3S6EUU1|A0A3S6EUU1_YERET	A0A3S6EUU1	A0A3S6EUU1	FALSE	FALSE	LC3_37deg	LC_37C	20230616_C32027_002_S522546_LC3_37deg_LC_37C	light	13.8464	1.03138e+06	20.0898
A0A3S6EUU1	Transcriptional repressor NrdR OS=Yersinia entomophaga OX=935293 GN=nrdR PE=3 SV=1	9	tr|A0A3S6EUU1|A0A3S6EUU1_YERET	A0A3S6EUU1	A0A3S6EUU1	FALSE	FALSE	WT1_25deg	WT_25C	20230616_C32027_003_S522535_WT1_25deg_WT_25C	light	13.191	535540	18.8892
A0A3S6EUU1	Transcriptional repressor NrdR OS=Yersinia entomophaga OX=935293 GN=nrdR PE=3 SV=1	9	tr|A0A3S6EUU1|A0A3S6EUU1_YERET	A0A3S6EUU1	A0A3S6EUU1	FALSE	FALSE	LC2_25deg	LC_25C	20230616_C32027_004_S522539_LC2_25deg_LC_25C	light	13.437	684879	19.8823
A0A3S6EUU1	Transcriptional repressor NrdR OS=Yersinia entomophaga OX=935293 GN=nrdR PE=3 SV=1	9	tr|A0A3S6EUU1|A0A3S6EUU1_YERET	A0A3S6EUU1	A0A3S6EUU1	FALSE	FALSE	LC3_25deg	LC_25C	20230616_C32027_005_S522540_LC3_25deg_LC_25C	light	13.0255	453848	19.1745
A0A3S6EUU1	Transcriptional repressor NrdR OS=Yersinia entomophaga OX=935293 GN=nrdR PE=3 SV=1	9	tr|A0A3S6EUU1|A0A3S6EUU1_YERET	A0A3S6EUU1	A0A3S6EUU1	FALSE	FALSE	LC2_37deg	LC_37C	20230616_C32027_006_S522545_LC2_37deg_LC_37C	light	13.7033	893813	19.7066
A0A3S6EUU1	Transcriptional repressor NrdR OS=Yersinia entomophaga OX=935293 GN=nrdR PE=3 SV=1	9	tr|A0A3S6EUU1|A0A3S6EUU1_YERET	A0A3S6EUU1	A0A3S6EUU1	FALSE	FALSE	WT2_37deg	WT_37C	20230616_C32027_007_S522542_WT2_37deg_WT_37C	light	13.2148	548411	19.185
A0A3S6EUU1	Transcriptional repressor NrdR OS=Yersinia entomophaga OX=935293 GN=nrdR PE=3 SV=1	9	tr|A0A3S6EUU1|A0A3S6EUU1_YERET	A0A3S6EUU1	A0A3S6EUU1	FALSE	FALSE	WT3_25deg	WT_25C	20230616_C32027_009_S522537_WT3_25deg_WT_25C	light	13.22	551280	18.8185
A0A3S6EUU1	Transcriptional repressor NrdR OS=Yersinia entomophaga OX=935293 GN=nrdR PE=3 SV=1	9	tr|A0A3S6EUU1|A0A3S6EUU1_YERET	A0A3S6EUU1	A0A3S6EUU1	FALSE	FALSE	WT2_25deg	WT_25C	20230616_C32027_010_S522536_WT2_25deg_WT_25C	light	13.6178	820579	19.0696
A0A3S6EUU1	Transcriptional repressor NrdR OS=Yersinia entomophaga OX=935293 GN=nrdR PE=3 SV=1	9	tr|A0A3S6EUU1|A0A3S6EUU1_YERET	A0A3S6EUU1	A0A3S6EUU1	FALSE	FALSE	LC1_37deg	LC_37C	20230616_C32027_011_S522544_LC1_37deg_LC_37C	light	14.002	1.20504e+06	19.7085
A0A3S6EUU1	Transcriptional repressor NrdR OS=Yersinia entomophaga OX=935293 GN=nrdR PE=3 SV=1	9	tr|A0A3S6EUU1|A0A3S6EUU1_YERET	A0A3S6EUU1	A0A3S6EUU1	FALSE	FALSE	WT3_37deg	WT_37C	20230616_C32027_012_S522543_WT3_37deg_WT_37C	light	14.053	1.26805e+06	19.8597
A0A3S6EUU1	Transcriptional repressor NrdR OS=Yersinia entomophaga OX=935293 GN=nrdR PE=3 SV=1	9	tr|A0A3S6EUU1|A0A3S6EUU1_YERET	A0A3S6EUU1	A0A3S6EUU1	FALSE	FALSE	LC1_25deg	LC_25C	20230616_C32027_013_S522538_LC1_25deg_LC_25C	light	12.3638	234177	19.0042
A0A3S6EUU1	Transcriptional repressor NrdR OS=Yersinia entomophaga OX=935293 GN=nrdR PE=3 SV=1	9	tr|A0A3S6EUU1|A0A3S6EUU1_YERET	A0A3S6EUU1	A0A3S6EUU1	FALSE	FALSE	WT1_37deg	WT_37C	20230616_C32027_014_S522541_WT1_37deg_WT_37C	light	13.7802	965325	19.5422
A0A3S6EUU4	Riboflavin biosynthesis protein RibD OS=Yersinia entomophaga OX=935293 GN=ribD PE=3 SV=1	10	tr|A0A3S6EUU4|A0A3S6EUU4_YERET	A0A3S6EUU4	A0A3S6EUU4	FALSE	FALSE	LC3_37deg	LC_37C	20230616_C32027_002_S522546_LC3_37deg_LC_37C	light	14.348	1.7031e+06	20.8134
A0A3S6EUU4	Riboflavin biosynthesis protein RibD OS=Yersinia entomophaga OX=935293 GN=ribD PE=3 SV=1	10	tr|A0A3S6EUU4|A0A3S6EUU4_YERET	A0A3S6EUU4	A0A3S6EUU4	FALSE	FALSE	WT1_25deg	WT_25C	20230616_C32027_003_S522535_WT1_25deg_WT_25C	light	13.923	1.11345e+06	19.9451
A0A3S6EUU4	Riboflavin biosynthesis protein RibD OS=Yersinia entomophaga OX=935293 GN=ribD PE=3 SV=1	10	tr|A0A3S6EUU4|A0A3S6EUU4_YERET	A0A3S6EUU4	A0A3S6EUU4	FALSE	FALSE	LC2_25deg	LC_25C	20230616_C32027_004_S522539_LC2_25deg_LC_25C	light	13.4941	725157	19.9647
A0A3S6EUU4	Riboflavin biosynthesis protein RibD OS=Yersinia entomophaga OX=935293 GN=ribD PE=3 SV=1	10	tr|A0A3S6EUU4|A0A3S6EUU4_YERET	A0A3S6EUU4	A0A3S6EUU4	FALSE	FALSE	LC3_25deg	LC_25C	20230616_C32027_005_S522540_LC3_25deg_LC_25C	light	13.6285	829443	20.0444
A0A3S6EUU4	Riboflavin biosynthesis protein RibD OS=Yersinia entomophaga OX=935293 GN=ribD PE=3 SV=1	10	tr|A0A3S6EUU4|A0A3S6EUU4_YERET	A0A3S6EUU4	A0A3S6EUU4	FALSE	FALSE	LC2_37deg	LC_37C	20230616_C32027_006_S522545_LC2_37deg_LC_37C	light	14.4842	1.95176e+06	20.8334
A0A3S6EUU4	Riboflavin biosynthesis protein RibD OS=Yersinia entomophaga OX=935293 GN=ribD PE=3 SV=1	10	tr|A0A3S6EUU4|A0A3S6EUU4_YERET	A0A3S6EUU4	A0A3S6EUU4	FALSE	FALSE	WT2_37deg	WT_37C	20230616_C32027_007_S522542_WT2_37deg_WT_37C	light	14.5531	2.09084e+06	21.1158
A0A3S6EUU4	Riboflavin biosynthesis protein RibD OS=Yersinia entomophaga OX=935293 GN=ribD PE=3 SV=1	10	tr|A0A3S6EUU4|A0A3S6EUU4_YERET	A0A3S6EUU4	A0A3S6EUU4	FALSE	FALSE	WT3_25deg	WT_25C	20230616_C32027_009_S522537_WT3_25deg_WT_25C	light	14.0866	1.31142e+06	20.0687
A0A3S6EUU4	Riboflavin biosynthesis protein RibD OS=Yersinia entomophaga OX=935293 GN=ribD PE=3 SV=1	10	tr|A0A3S6EUU4|A0A3S6EUU4_YERET	A0A3S6EUU4	A0A3S6EUU4	FALSE	FALSE	WT2_25deg	WT_25C	20230616_C32027_010_S522536_WT2_25deg_WT_25C	light	14.3374	1.68519e+06	20.1078
A0A3S6EUU4	Riboflavin biosynthesis protein RibD OS=Yersinia entomophaga OX=935293 GN=ribD PE=3 SV=1	10	tr|A0A3S6EUU4|A0A3S6EUU4_YERET	A0A3S6EUU4	A0A3S6EUU4	FALSE	FALSE	LC1_37deg	LC_37C	20230616_C32027_011_S522544_LC1_37deg_LC_37C	light	14.8213	2.73402e+06	20.8904
A0A3S6EUU4	Riboflavin biosynthesis protein RibD OS=Yersinia entomophaga OX=935293 GN=ribD PE=3 SV=1	10	tr|A0A3S6EUU4|A0A3S6EUU4_YERET	A0A3S6EUU4	A0A3S6EUU4	FALSE	FALSE	WT3_37deg	WT_37C	20230616_C32027_012_S522543_WT3_37deg_WT_37C	light	14.7284	2.49142e+06	20.8341
A0A3S6EUU4	Riboflavin biosynthesis protein RibD OS=Yersinia entomophaga OX=935293 GN=ribD PE=3 SV=1	10	tr|A0A3S6EUU4|A0A3S6EUU4_YERET	A0A3S6EUU4	A0A3S6EUU4	FALSE	FALSE	LC1_25deg	LC_25C	20230616_C32027_013_S522538_LC1_25deg_LC_25C	light	13.1348	506246	20.1165
A0A3S6EUU4	Riboflavin biosynthesis protein RibD OS=Yersinia entomophaga OX=935293 GN=ribD PE=3 SV=1	10	tr|A0A3S6EUU4|A0A3S6EUU4_YERET	A0A3S6EUU4	A0A3S6EUU4	FALSE	FALSE	WT1_37deg	WT_37C	20230616_C32027_014_S522541_WT1_37deg_WT_37C	light	14.7663	2.58771e+06	20.9648
A0A3S6EUV0	1-deoxy-D-xylulose-5-phosphate synthase OS=Yersinia entomophaga OX=935293 GN=dxs PE=3 SV=1	15	tr|A0A3S6EUV0|A0A3S6EUV0_YERET	A0A3S6EUV0	A0A3S6EUV0	FALSE	FALSE	LC3_37deg	LC_37C	20230616_C32027_002_S522546_LC3_37deg_LC_37C	light	13.6894	881480	19.8632
A0A3S6EUV0	1-deoxy-D-xylulose-5-phosphate synthase OS=Yersinia entomophaga OX=935293 GN=dxs PE=3 SV=1	15	tr|A0A3S6EUV0|A0A3S6EUV0_YERET	A0A3S6EUV0	A0A3S6EUV0	FALSE	FALSE	WT1_25deg	WT_25C	20230616_C32027_003_S522535_WT1_25deg_WT_25C	light	13.6741	868102	19.5861
A0A3S6EUV0	1-deoxy-D-xylulose-5-phosphate synthase OS=Yersinia entomophaga OX=935293 GN=dxs PE=3 SV=1	15	tr|A0A3S6EUV0|A0A3S6EUV0_YERET	A0A3S6EUV0	A0A3S6EUV0	FALSE	FALSE	LC2_25deg	LC_25C	20230616_C32027_004_S522539_LC2_25deg_LC_25C	light	13.0315	456575	19.2973
A0A3S6EUV0	1-deoxy-D-xylulose-5-phosphate synthase OS=Yersinia entomophaga OX=935293 GN=dxs PE=3 SV=1	15	tr|A0A3S6EUV0|A0A3S6EUV0_YERET	A0A3S6EUV0	A0A3S6EUV0	FALSE	FALSE	LC3_25deg	LC_25C	20230616_C32027_005_S522540_LC3_25deg_LC_25C	light	13.4827	716902	19.834
A0A3S6EUV0	1-deoxy-D-xylulose-5-phosphate synthase OS=Yersinia entomophaga OX=935293 GN=dxs PE=3 SV=1	15	tr|A0A3S6EUV0|A0A3S6EUV0_YERET	A0A3S6EUV0	A0A3S6EUV0	FALSE	FALSE	LC2_37deg	LC_37C	20230616_C32027_006_S522545_LC2_37deg_LC_37C	light	13.6909	882800	19.6887
A0A3S6EUV0	1-deoxy-D-xylulose-5-phosphate synthase OS=Yersinia entomophaga OX=935293 GN=dxs PE=3 SV=1	15	tr|A0A3S6EUV0|A0A3S6EUV0_YERET	A0A3S6EUV0	A0A3S6EUV0	FALSE	FALSE	WT2_37deg	WT_37C	20230616_C32027_007_S522542_WT2_37deg_WT_37C	light	13.1687	523730	19.1186
A0A3S6EUV0	1-deoxy-D-xylulose-5-phosphate synthase OS=Yersinia entomophaga OX=935293 GN=dxs PE=3 SV=1	15	tr|A0A3S6EUV0|A0A3S6EUV0_YERET	A0A3S6EUV0	A0A3S6EUV0	FALSE	FALSE	WT3_25deg	WT_25C	20230616_C32027_009_S522537_WT3_25deg_WT_25C	light	13.7068	897022	19.5208
A0A3S6EUV0	1-deoxy-D-xylulose-5-phosphate synthase OS=Yersinia entomophaga OX=935293 GN=dxs PE=3 SV=1	15	tr|A0A3S6EUV0|A0A3S6EUV0_YERET	A0A3S6EUV0	A0A3S6EUV0	FALSE	FALSE	WT2_25deg	WT_25C	20230616_C32027_010_S522536_WT2_25deg_WT_25C	light	14.0703	1.29022e+06	19.7225
A0A3S6EUV0	1-deoxy-D-xylulose-5-phosphate synthase OS=Yersinia entomophaga OX=935293 GN=dxs PE=3 SV=1	15	tr|A0A3S6EUV0|A0A3S6EUV0_YERET	A0A3S6EUV0	A0A3S6EUV0	FALSE	FALSE	LC1_37deg	LC_37C	20230616_C32027_011_S522544_LC1_37deg_LC_37C	light	13.9647	1.16092e+06	19.6547
A0A3S6EUV0	1-deoxy-D-xylulose-5-phosphate synthase OS=Yersinia entomophaga OX=935293 GN=dxs PE=3 SV=1	15	tr|A0A3S6EUV0|A0A3S6EUV0_YERET	A0A3S6EUV0	A0A3S6EUV0	FALSE	FALSE	WT3_37deg	WT_37C	20230616_C32027_012_S522543_WT3_37deg_WT_37C	light	14.0906	1.31666e+06	19.914
A0A3S6EUV0	1-deoxy-D-xylulose-5-phosphate synthase OS=Yersinia entomophaga OX=935293 GN=dxs PE=3 SV=1	15	tr|A0A3S6EUV0|A0A3S6EUV0_YERET	A0A3S6EUV0	A0A3S6EUV0	FALSE	FALSE	LC1_25deg	LC_25C	20230616_C32027_013_S522538_LC1_25deg_LC_25C	light	12.8929	397468	19.7675
A0A3S6EUV0	1-deoxy-D-xylulose-5-phosphate synthase OS=Yersinia entomophaga OX=935293 GN=dxs PE=3 SV=1	15	tr|A0A3S6EUV0|A0A3S6EUV0_YERET	A0A3S6EUV0	A0A3S6EUV0	FALSE	FALSE	WT1_37deg	WT_37C	20230616_C32027_014_S522541_WT1_37deg_WT_37C	light	13.9212	1.11147e+06	19.7456
A0A3S6EUV6	tRNA sulfurtransferase OS=Yersinia entomophaga OX=935293 GN=thiI PE=3 SV=1	13	tr|A0A3S6EUV6|A0A3S6EUV6_YERET	A0A3S6EUV6	A0A3S6EUV6	FALSE	FALSE	LC3_37deg	LC_37C	20230616_C32027_002_S522546_LC3_37deg_LC_37C	light	13.1744	526698	19.1202
A0A3S6EUV6	tRNA sulfurtransferase OS=Yersinia entomophaga OX=935293 GN=thiI PE=3 SV=1	13	tr|A0A3S6EUV6|A0A3S6EUV6_YERET	A0A3S6EUV6	A0A3S6EUV6	FALSE	FALSE	WT1_25deg	WT_25C	20230616_C32027_003_S522535_WT1_25deg_WT_25C	light	14.0621	1.27966e+06	20.1459
A0A3S6EUV6	tRNA sulfurtransferase OS=Yersinia entomophaga OX=935293 GN=thiI PE=3 SV=1	13	tr|A0A3S6EUV6|A0A3S6EUV6_YERET	A0A3S6EUV6	A0A3S6EUV6	FALSE	FALSE	LC2_25deg	LC_25C	20230616_C32027_004_S522539_LC2_25deg_LC_25C	light	13.8628	1.04845e+06	20.4966
A0A3S6EUV6	tRNA sulfurtransferase OS=Yersinia entomophaga OX=935293 GN=thiI PE=3 SV=1	13	tr|A0A3S6EUV6|A0A3S6EUV6_YERET	A0A3S6EUV6	A0A3S6EUV6	FALSE	FALSE	LC3_25deg	LC_25C	20230616_C32027_005_S522540_LC3_25deg_LC_25C	light	14.1076	1.33925e+06	20.7356
A0A3S6EUV6	tRNA sulfurtransferase OS=Yersinia entomophaga OX=935293 GN=thiI PE=3 SV=1	13	tr|A0A3S6EUV6|A0A3S6EUV6_YERET	A0A3S6EUV6	A0A3S6EUV6	FALSE	FALSE	LC2_37deg	LC_37C	20230616_C32027_006_S522545_LC2_37deg_LC_37C	light	13.1871	533462	18.962
A0A3S6EUV6	tRNA sulfurtransferase OS=Yersinia entomophaga OX=935293 GN=thiI PE=3 SV=1	13	tr|A0A3S6EUV6|A0A3S6EUV6_YERET	A0A3S6EUV6	A0A3S6EUV6	FALSE	FALSE	WT2_37deg	WT_37C	20230616_C32027_007_S522542_WT2_37deg_WT_37C	light	12.4536	256169	18.0869
A0A3S6EUV6	tRNA sulfurtransferase OS=Yersinia entomophaga OX=935293 GN=thiI PE=3 SV=1	13	tr|A0A3S6EUV6|A0A3S6EUV6_YERET	A0A3S6EUV6	A0A3S6EUV6	FALSE	FALSE	WT3_25deg	WT_25C	20230616_C32027_009_S522537_WT3_25deg_WT_25C	light	14.2038	1.47439e+06	20.2377
A0A3S6EUV6	tRNA sulfurtransferase OS=Yersinia entomophaga OX=935293 GN=thiI PE=3 SV=1	13	tr|A0A3S6EUV6|A0A3S6EUV6_YERET	A0A3S6EUV6	A0A3S6EUV6	FALSE	FALSE	WT2_25deg	WT_25C	20230616_C32027_010_S522536_WT2_25deg_WT_25C	light	14.316	1.64957e+06	20.077
A0A3S6EUV6	tRNA sulfurtransferase OS=Yersinia entomophaga OX=935293 GN=thiI PE=3 SV=1	13	tr|A0A3S6EUV6|A0A3S6EUV6_YERET	A0A3S6EUV6	A0A3S6EUV6	FALSE	FALSE	LC1_37deg	LC_37C	20230616_C32027_011_S522544_LC1_37deg_LC_37C	light	13.5662	779323	19.0797
A0A3S6EUV6	tRNA sulfurtransferase OS=Yersinia entomophaga OX=935293 GN=thiI PE=3 SV=1	13	tr|A0A3S6EUV6|A0A3S6EUV6_YERET	A0A3S6EUV6	A0A3S6EUV6	FALSE	FALSE	WT3_37deg	WT_37C	20230616_C32027_012_S522543_WT3_37deg_WT_37C	light	13.56	774552	19.1485
A0A3S6EUV6	tRNA sulfurtransferase OS=Yersinia entomophaga OX=935293 GN=thiI PE=3 SV=1	13	tr|A0A3S6EUV6|A0A3S6EUV6_YERET	A0A3S6EUV6	A0A3S6EUV6	FALSE	FALSE	LC1_25deg	LC_25C	20230616_C32027_013_S522538_LC1_25deg_LC_25C	light	13.5708	782924	20.7455
A0A3S6EUV6	tRNA sulfurtransferase OS=Yersinia entomophaga OX=935293 GN=thiI PE=3 SV=1	13	tr|A0A3S6EUV6|A0A3S6EUV6_YERET	A0A3S6EUV6	A0A3S6EUV6	FALSE	FALSE	WT1_37deg	WT_37C	20230616_C32027_014_S522541_WT1_37deg_WT_37C	light	13.4649	704240	19.0872
A0A3S6EUV7	Transcription antitermination protein NusB OS=Yersinia entomophaga OX=935293 GN=nusB PE=3 SV=1	7	tr|A0A3S6EUV7|A0A3S6EUV7_YERET	A0A3S6EUV7	A0A3S6EUV7	FALSE	FALSE	LC3_37deg	LC_37C	20230616_C32027_002_S522546_LC3_37deg_LC_37C	light	14.7037	2.43071e+06	21.3266
A0A3S6EUV7	Transcription antitermination protein NusB OS=Yersinia entomophaga OX=935293 GN=nusB PE=3 SV=1	7	tr|A0A3S6EUV7|A0A3S6EUV7_YERET	A0A3S6EUV7	A0A3S6EUV7	FALSE	FALSE	WT1_25deg	WT_25C	20230616_C32027_003_S522535_WT1_25deg_WT_25C	light	15.1802	3.91433e+06	21.7589
A0A3S6EUV7	Transcription antitermination protein NusB OS=Yersinia entomophaga OX=935293 GN=nusB PE=3 SV=1	7	tr|A0A3S6EUV7|A0A3S6EUV7_YERET	A0A3S6EUV7	A0A3S6EUV7	FALSE	FALSE	LC2_25deg	LC_25C	20230616_C32027_004_S522539_LC2_25deg_LC_25C	light	15.0547	3.45274e+06	22.2161
A0A3S6EUV7	Transcription antitermination protein NusB OS=Yersinia entomophaga OX=935293 GN=nusB PE=3 SV=1	7	tr|A0A3S6EUV7|A0A3S6EUV7_YERET	A0A3S6EUV7	A0A3S6EUV7	FALSE	FALSE	LC3_25deg	LC_25C	20230616_C32027_005_S522540_LC3_25deg_LC_25C	light	15.1177	3.67744e+06	22.1929
A0A3S6EUV7	Transcription antitermination protein NusB OS=Yersinia entomophaga OX=935293 GN=nusB PE=3 SV=1	7	tr|A0A3S6EUV7|A0A3S6EUV7_YERET	A0A3S6EUV7	A0A3S6EUV7	FALSE	FALSE	LC2_37deg	LC_37C	20230616_C32027_006_S522545_LC2_37deg_LC_37C	light	15.0789	3.53737e+06	21.6913
A0A3S6EUV7	Transcription antitermination protein NusB OS=Yersinia entomophaga OX=935293 GN=nusB PE=3 SV=1	7	tr|A0A3S6EUV7|A0A3S6EUV7_YERET	A0A3S6EUV7	A0A3S6EUV7	FALSE	FALSE	WT2_37deg	WT_37C	20230616_C32027_007_S522542_WT2_37deg_WT_37C	light	14.8815	2.90366e+06	21.5896
A0A3S6EUV7	Transcription antitermination protein NusB OS=Yersinia entomophaga OX=935293 GN=nusB PE=3 SV=1	7	tr|A0A3S6EUV7|A0A3S6EUV7_YERET	A0A3S6EUV7	A0A3S6EUV7	FALSE	FALSE	WT3_25deg	WT_25C	20230616_C32027_009_S522537_WT3_25deg_WT_25C	light	15.1432	3.77233e+06	21.5931
A0A3S6EUV7	Transcription antitermination protein NusB OS=Yersinia entomophaga OX=935293 GN=nusB PE=3 SV=1	7	tr|A0A3S6EUV7|A0A3S6EUV7_YERET	A0A3S6EUV7	A0A3S6EUV7	FALSE	FALSE	WT2_25deg	WT_25C	20230616_C32027_010_S522536_WT2_25deg_WT_25C	light	15.5969	5.93819e+06	21.9249
A0A3S6EUV7	Transcription antitermination protein NusB OS=Yersinia entomophaga OX=935293 GN=nusB PE=3 SV=1	7	tr|A0A3S6EUV7|A0A3S6EUV7_YERET	A0A3S6EUV7	A0A3S6EUV7	FALSE	FALSE	LC1_37deg	LC_37C	20230616_C32027_011_S522544_LC1_37deg_LC_37C	light	15.2794	4.32288e+06	21.5514
A0A3S6EUV7	Transcription antitermination protein NusB OS=Yersinia entomophaga OX=935293 GN=nusB PE=3 SV=1	7	tr|A0A3S6EUV7|A0A3S6EUV7_YERET	A0A3S6EUV7	A0A3S6EUV7	FALSE	FALSE	WT3_37deg	WT_37C	20230616_C32027_012_S522543_WT3_37deg_WT_37C	light	15.0471	3.42662e+06	21.2939
A0A3S6EUV7	Transcription antitermination protein NusB OS=Yersinia entomophaga OX=935293 GN=nusB PE=3 SV=1	7	tr|A0A3S6EUV7|A0A3S6EUV7_YERET	A0A3S6EUV7	A0A3S6EUV7	FALSE	FALSE	LC1_25deg	LC_25C	20230616_C32027_013_S522538_LC1_25deg_LC_25C	light	14.5497	2.08371e+06	22.1577
A0A3S6EUV7	Transcription antitermination protein NusB OS=Yersinia entomophaga OX=935293 GN=nusB PE=3 SV=1	7	tr|A0A3S6EUV7|A0A3S6EUV7_YERET	A0A3S6EUV7	A0A3S6EUV7	FALSE	FALSE	WT1_37deg	WT_37C	20230616_C32027_014_S522541_WT1_37deg_WT_37C	light	15.5123	5.45626e+06	22.041
A0A3S6EUW6	Protoheme IX farnesyltransferase OS=Yersinia entomophaga OX=935293 GN=cyoE PE=3 SV=1	1	tr|A0A3S6EUW6|A0A3S6EUW6_YERET	A0A3S6EUW6	A0A3S6EUW6	FALSE	FALSE	LC3_37deg	LC_37C	20230616_C32027_002_S522546_LC3_37deg_LC_37C	light	11.7018	120790	16.9958
A0A3S6EUW6	Protoheme IX farnesyltransferase OS=Yersinia entomophaga OX=935293 GN=cyoE PE=3 SV=1	1	tr|A0A3S6EUW6|A0A3S6EUW6_YERET	A0A3S6EUW6	A0A3S6EUW6	FALSE	FALSE	WT1_25deg	WT_25C	20230616_C32027_003_S522535_WT1_25deg_WT_25C	light	12.8851	394393	18.4478
A0A3S6EUW6	Protoheme IX farnesyltransferase OS=Yersinia entomophaga OX=935293 GN=cyoE PE=3 SV=1	1	tr|A0A3S6EUW6|A0A3S6EUW6_YERET	A0A3S6EUW6	A0A3S6EUW6	FALSE	FALSE	LC2_25deg	LC_25C	20230616_C32027_004_S522539_LC2_25deg_LC_25C	light	10.4822	35675.5	15.6194
A0A3S6EUW6	Protoheme IX farnesyltransferase OS=Yersinia entomophaga OX=935293 GN=cyoE PE=3 SV=1	1	tr|A0A3S6EUW6|A0A3S6EUW6_YERET	A0A3S6EUW6	A0A3S6EUW6	FALSE	FALSE	LC3_25deg	LC_25C	20230616_C32027_005_S522540_LC3_25deg_LC_25C	light	11.8009	133370	17.4077
A0A3S6EUW6	Protoheme IX farnesyltransferase OS=Yersinia entomophaga OX=935293 GN=cyoE PE=3 SV=1	1	tr|A0A3S6EUW6|A0A3S6EUW6_YERET	A0A3S6EUW6	A0A3S6EUW6	FALSE	FALSE	LC2_37deg	LC_37C	20230616_C32027_006_S522545_LC2_37deg_LC_37C	light	12.0584	172551	17.3337
A0A3S6EUW6	Protoheme IX farnesyltransferase OS=Yersinia entomophaga OX=935293 GN=cyoE PE=3 SV=1	1	tr|A0A3S6EUW6|A0A3S6EUW6_YERET	A0A3S6EUW6	A0A3S6EUW6	FALSE	FALSE	WT2_37deg	WT_37C	20230616_C32027_007_S522542_WT2_37deg_WT_37C	light	11.4724	96027.3	16.6713
A0A3S6EUW6	Protoheme IX farnesyltransferase OS=Yersinia entomophaga OX=935293 GN=cyoE PE=3 SV=1	1	tr|A0A3S6EUW6|A0A3S6EUW6_YERET	A0A3S6EUW6	A0A3S6EUW6	FALSE	FALSE	WT3_25deg	WT_25C	20230616_C32027_009_S522537_WT3_25deg_WT_25C	light	12.602	297165	17.9269
A0A3S6EUW6	Protoheme IX farnesyltransferase OS=Yersinia entomophaga OX=935293 GN=cyoE PE=3 SV=1	1	tr|A0A3S6EUW6|A0A3S6EUW6_YERET	A0A3S6EUW6	A0A3S6EUW6	FALSE	FALSE	WT2_25deg	WT_25C	20230616_C32027_010_S522536_WT2_25deg_WT_25C	light	13.193	536594	18.4568
A0A3S6EUW6	Protoheme IX farnesyltransferase OS=Yersinia entomophaga OX=935293 GN=cyoE PE=3 SV=1	1	tr|A0A3S6EUW6|A0A3S6EUW6_YERET	A0A3S6EUW6	A0A3S6EUW6	FALSE	FALSE	LC1_37deg	LC_37C	20230616_C32027_011_S522544_LC1_37deg_LC_37C	light	12.491	265945	17.5286
A0A3S6EUW6	Protoheme IX farnesyltransferase OS=Yersinia entomophaga OX=935293 GN=cyoE PE=3 SV=1	1	tr|A0A3S6EUW6|A0A3S6EUW6_YERET	A0A3S6EUW6	A0A3S6EUW6	FALSE	FALSE	WT3_37deg	WT_37C	20230616_C32027_012_S522543_WT3_37deg_WT_37C	light	12.1331	185932	17.0899
A0A3S6EUW6	Protoheme IX farnesyltransferase OS=Yersinia entomophaga OX=935293 GN=cyoE PE=3 SV=1	1	tr|A0A3S6EUW6|A0A3S6EUW6_YERET	A0A3S6EUW6	A0A3S6EUW6	FALSE	FALSE	WT1_37deg	WT_37C	20230616_C32027_014_S522541_WT1_37deg_WT_37C	light	10.0982	24300.3	14.2302
A0A3S6EUX1	Phage protein OS=Yersinia entomophaga OX=935293 GN=PL78_00015 PE=4 SV=1	3	tr|A0A3S6EUX1|A0A3S6EUX1_YERET	A0A3S6EUX1	A0A3S6EUX1	FALSE	FALSE	LC3_37deg	LC_37C	20230616_C32027_002_S522546_LC3_37deg_LC_37C	light	15.1292	3.71998e+06	21.9405
A0A3S6EUX1	Phage protein OS=Yersinia entomophaga OX=935293 GN=PL78_00015 PE=4 SV=1	3	tr|A0A3S6EUX1|A0A3S6EUX1_YERET	A0A3S6EUX1	A0A3S6EUX1	FALSE	FALSE	WT1_25deg	WT_25C	20230616_C32027_003_S522535_WT1_25deg_WT_25C	light	16.1672	1.05036e+07	23.1829
A0A3S6EUX1	Phage protein OS=Yersinia entomophaga OX=935293 GN=PL78_00015 PE=4 SV=1	3	tr|A0A3S6EUX1|A0A3S6EUX1_YERET	A0A3S6EUX1	A0A3S6EUX1	FALSE	FALSE	LC2_25deg	LC_25C	20230616_C32027_004_S522539_LC2_25deg_LC_25C	light	15.3179	4.49222e+06	22.5958
A0A3S6EUX1	Phage protein OS=Yersinia entomophaga OX=935293 GN=PL78_00015 PE=4 SV=1	3	tr|A0A3S6EUX1|A0A3S6EUX1_YERET	A0A3S6EUX1	A0A3S6EUX1	FALSE	FALSE	LC3_25deg	LC_25C	20230616_C32027_005_S522540_LC3_25deg_LC_25C	light	15.7752	7.09716e+06	23.1414
A0A3S6EUX1	Phage protein OS=Yersinia entomophaga OX=935293 GN=PL78_00015 PE=4 SV=1	3	tr|A0A3S6EUX1|A0A3S6EUX1_YERET	A0A3S6EUX1	A0A3S6EUX1	FALSE	FALSE	LC2_37deg	LC_37C	20230616_C32027_006_S522545_LC2_37deg_LC_37C	light	15.2204	4.07505e+06	21.8954
A0A3S6EUX1	Phage protein OS=Yersinia entomophaga OX=935293 GN=PL78_00015 PE=4 SV=1	3	tr|A0A3S6EUX1|A0A3S6EUX1_YERET	A0A3S6EUX1	A0A3S6EUX1	FALSE	FALSE	WT2_37deg	WT_37C	20230616_C32027_007_S522542_WT2_37deg_WT_37C	light	14.7288	2.49244e+06	21.3693
A0A3S6EUX1	Phage protein OS=Yersinia entomophaga OX=935293 GN=PL78_00015 PE=4 SV=1	3	tr|A0A3S6EUX1|A0A3S6EUX1_YERET	A0A3S6EUX1	A0A3S6EUX1	FALSE	FALSE	WT3_25deg	WT_25C	20230616_C32027_009_S522537_WT3_25deg_WT_25C	light	16.0886	9.70968e+06	22.957
A0A3S6EUX1	Phage protein OS=Yersinia entomophaga OX=935293 GN=PL78_00015 PE=4 SV=1	3	tr|A0A3S6EUX1|A0A3S6EUX1_YERET	A0A3S6EUX1	A0A3S6EUX1	FALSE	FALSE	WT2_25deg	WT_25C	20230616_C32027_010_S522536_WT2_25deg_WT_25C	light	16.2837	1.18014e+07	22.9158
A0A3S6EUX1	Phage protein OS=Yersinia entomophaga OX=935293 GN=PL78_00015 PE=4 SV=1	3	tr|A0A3S6EUX1|A0A3S6EUX1_YERET	A0A3S6EUX1	A0A3S6EUX1	FALSE	FALSE	LC1_37deg	LC_37C	20230616_C32027_011_S522544_LC1_37deg_LC_37C	light	15.5679	5.76856e+06	21.9676
A0A3S6EUX1	Phage protein OS=Yersinia entomophaga OX=935293 GN=PL78_00015 PE=4 SV=1	3	tr|A0A3S6EUX1|A0A3S6EUX1_YERET	A0A3S6EUX1	A0A3S6EUX1	FALSE	FALSE	WT3_37deg	WT_37C	20230616_C32027_012_S522543_WT3_37deg_WT_37C	light	15.4944	5.35957e+06	21.9392
A0A3S6EUX1	Phage protein OS=Yersinia entomophaga OX=935293 GN=PL78_00015 PE=4 SV=1	3	tr|A0A3S6EUX1|A0A3S6EUX1_YERET	A0A3S6EUX1	A0A3S6EUX1	FALSE	FALSE	LC1_25deg	LC_25C	20230616_C32027_013_S522538_LC1_25deg_LC_25C	light	15.1937	3.96769e+06	23.0869
A0A3S6EUX1	Phage protein OS=Yersinia entomophaga OX=935293 GN=PL78_00015 PE=4 SV=1	3	tr|A0A3S6EUX1|A0A3S6EUX1_YERET	A0A3S6EUX1	A0A3S6EUX1	FALSE	FALSE	WT1_37deg	WT_37C	20230616_C32027_014_S522541_WT1_37deg_WT_37C	light	15.0588	3.4669e+06	21.3868
A0A3S6EUX5	Lipoprotein OS=Yersinia entomophaga OX=935293 GN=PL78_00435 PE=4 SV=1	6	tr|A0A3S6EUX5|A0A3S6EUX5_YERET	A0A3S6EUX5	A0A3S6EUX5	FALSE	FALSE	LC3_37deg	LC_37C	20230616_C32027_002_S522546_LC3_37deg_LC_37C	light	14.5449	2.07377e+06	21.0975
A0A3S6EUX5	Lipoprotein OS=Yersinia entomophaga OX=935293 GN=PL78_00435 PE=4 SV=1	6	tr|A0A3S6EUX5|A0A3S6EUX5_YERET	A0A3S6EUX5	A0A3S6EUX5	FALSE	FALSE	WT1_25deg	WT_25C	20230616_C32027_003_S522535_WT1_25deg_WT_25C	light	14.5824	2.15312e+06	20.8965
A0A3S6EUX5	Lipoprotein OS=Yersinia entomophaga OX=935293 GN=PL78_00435 PE=4 SV=1	6	tr|A0A3S6EUX5|A0A3S6EUX5_YERET	A0A3S6EUX5	A0A3S6EUX5	FALSE	FALSE	LC2_25deg	LC_25C	20230616_C32027_004_S522539_LC2_25deg_LC_25C	light	14.1005	1.32973e+06	20.8395
A0A3S6EUX5	Lipoprotein OS=Yersinia entomophaga OX=935293 GN=PL78_00435 PE=4 SV=1	6	tr|A0A3S6EUX5|A0A3S6EUX5_YERET	A0A3S6EUX5	A0A3S6EUX5	FALSE	FALSE	LC3_25deg	LC_25C	20230616_C32027_005_S522540_LC3_25deg_LC_25C	light	14.1475	1.39379e+06	20.7932
A0A3S6EUX5	Lipoprotein OS=Yersinia entomophaga OX=935293 GN=PL78_00435 PE=4 SV=1	6	tr|A0A3S6EUX5|A0A3S6EUX5_YERET	A0A3S6EUX5	A0A3S6EUX5	FALSE	FALSE	LC2_37deg	LC_37C	20230616_C32027_006_S522545_LC2_37deg_LC_37C	light	14.5216	2.02605e+06	20.8873
A0A3S6EUX5	Lipoprotein OS=Yersinia entomophaga OX=935293 GN=PL78_00435 PE=4 SV=1	6	tr|A0A3S6EUX5|A0A3S6EUX5_YERET	A0A3S6EUX5	A0A3S6EUX5	FALSE	FALSE	WT2_37deg	WT_37C	20230616_C32027_007_S522542_WT2_37deg_WT_37C	light	14.6657	2.34019e+06	21.2783
A0A3S6EUX5	Lipoprotein OS=Yersinia entomophaga OX=935293 GN=PL78_00435 PE=4 SV=1	6	tr|A0A3S6EUX5|A0A3S6EUX5_YERET	A0A3S6EUX5	A0A3S6EUX5	FALSE	FALSE	WT3_25deg	WT_25C	20230616_C32027_009_S522537_WT3_25deg_WT_25C	light	14.6177	2.23043e+06	20.8349
A0A3S6EUX5	Lipoprotein OS=Yersinia entomophaga OX=935293 GN=PL78_00435 PE=4 SV=1	6	tr|A0A3S6EUX5|A0A3S6EUX5_YERET	A0A3S6EUX5	A0A3S6EUX5	FALSE	FALSE	WT2_25deg	WT_25C	20230616_C32027_010_S522536_WT2_25deg_WT_25C	light	14.6619	2.33133e+06	20.5761
A0A3S6EUX5	Lipoprotein OS=Yersinia entomophaga OX=935293 GN=PL78_00435 PE=4 SV=1	6	tr|A0A3S6EUX5|A0A3S6EUX5_YERET	A0A3S6EUX5	A0A3S6EUX5	FALSE	FALSE	LC1_37deg	LC_37C	20230616_C32027_011_S522544_LC1_37deg_LC_37C	light	14.7872	2.64248e+06	20.8413
A0A3S6EUX5	Lipoprotein OS=Yersinia entomophaga OX=935293 GN=PL78_00435 PE=4 SV=1	6	tr|A0A3S6EUX5|A0A3S6EUX5_YERET	A0A3S6EUX5	A0A3S6EUX5	FALSE	FALSE	WT3_37deg	WT_37C	20230616_C32027_012_S522543_WT3_37deg_WT_37C	light	14.7051	2.43417e+06	20.8005
A0A3S6EUX5	Lipoprotein OS=Yersinia entomophaga OX=935293 GN=PL78_00435 PE=4 SV=1	6	tr|A0A3S6EUX5|A0A3S6EUX5_YERET	A0A3S6EUX5	A0A3S6EUX5	FALSE	FALSE	LC1_25deg	LC_25C	20230616_C32027_013_S522538_LC1_25deg_LC_25C	light	13.9072	1.09603e+06	21.2308
A0A3S6EUX5	Lipoprotein OS=Yersinia entomophaga OX=935293 GN=PL78_00435 PE=4 SV=1	6	tr|A0A3S6EUX5|A0A3S6EUX5_YERET	A0A3S6EUX5	A0A3S6EUX5	FALSE	FALSE	WT1_37deg	WT_37C	20230616_C32027_014_S522541_WT1_37deg_WT_37C	light	14.4559	1.89722e+06	20.517
A0A3S6EUX6	ATP-dependent Clp protease ATP-binding subunit ClpX OS=Yersinia entomophaga OX=935293 GN=clpX PE=3 SV=1	19	tr|A0A3S6EUX6|A0A3S6EUX6_YERET	A0A3S6EUX6	A0A3S6EUX6	FALSE	FALSE	LC3_37deg	LC_37C	20230616_C32027_002_S522546_LC3_37deg_LC_37C	light	14.0894	1.31505e+06	20.4403
A0A3S6EUX6	ATP-dependent Clp protease ATP-binding subunit ClpX OS=Yersinia entomophaga OX=935293 GN=clpX PE=3 SV=1	19	tr|A0A3S6EUX6|A0A3S6EUX6_YERET	A0A3S6EUX6	A0A3S6EUX6	FALSE	FALSE	WT1_25deg	WT_25C	20230616_C32027_003_S522535_WT1_25deg_WT_25C	light	14.992	3.24293e+06	21.4874
A0A3S6EUX6	ATP-dependent Clp protease ATP-binding subunit ClpX OS=Yersinia entomophaga OX=935293 GN=clpX PE=3 SV=1	19	tr|A0A3S6EUX6|A0A3S6EUX6_YERET	A0A3S6EUX6	A0A3S6EUX6	FALSE	FALSE	LC2_25deg	LC_25C	20230616_C32027_004_S522539_LC2_25deg_LC_25C	light	14.8533	2.82305e+06	21.9256
A0A3S6EUX6	ATP-dependent Clp protease ATP-binding subunit ClpX OS=Yersinia entomophaga OX=935293 GN=clpX PE=3 SV=1	19	tr|A0A3S6EUX6|A0A3S6EUX6_YERET	A0A3S6EUX6	A0A3S6EUX6	FALSE	FALSE	LC3_25deg	LC_25C	20230616_C32027_005_S522540_LC3_25deg_LC_25C	light	14.8228	2.73818e+06	21.7674
A0A3S6EUX6	ATP-dependent Clp protease ATP-binding subunit ClpX OS=Yersinia entomophaga OX=935293 GN=clpX PE=3 SV=1	19	tr|A0A3S6EUX6|A0A3S6EUX6_YERET	A0A3S6EUX6	A0A3S6EUX6	FALSE	FALSE	LC2_37deg	LC_37C	20230616_C32027_006_S522545_LC2_37deg_LC_37C	light	14.2176	1.49493e+06	20.4487
A0A3S6EUX6	ATP-dependent Clp protease ATP-binding subunit ClpX OS=Yersinia entomophaga OX=935293 GN=clpX PE=3 SV=1	19	tr|A0A3S6EUX6|A0A3S6EUX6_YERET	A0A3S6EUX6	A0A3S6EUX6	FALSE	FALSE	WT2_37deg	WT_37C	20230616_C32027_007_S522542_WT2_37deg_WT_37C	light	14.047	1.26053e+06	20.3857
A0A3S6EUX6	ATP-dependent Clp protease ATP-binding subunit ClpX OS=Yersinia entomophaga OX=935293 GN=clpX PE=3 SV=1	19	tr|A0A3S6EUX6|A0A3S6EUX6_YERET	A0A3S6EUX6	A0A3S6EUX6	FALSE	FALSE	WT3_25deg	WT_25C	20230616_C32027_009_S522537_WT3_25deg_WT_25C	light	15.142	3.76768e+06	21.5913
A0A3S6EUX6	ATP-dependent Clp protease ATP-binding subunit ClpX OS=Yersinia entomophaga OX=935293 GN=clpX PE=3 SV=1	19	tr|A0A3S6EUX6|A0A3S6EUX6_YERET	A0A3S6EUX6	A0A3S6EUX6	FALSE	FALSE	WT2_25deg	WT_25C	20230616_C32027_010_S522536_WT2_25deg_WT_25C	light	15.2823	4.33522e+06	21.471
A0A3S6EUX6	ATP-dependent Clp protease ATP-binding subunit ClpX OS=Yersinia entomophaga OX=935293 GN=clpX PE=3 SV=1	19	tr|A0A3S6EUX6|A0A3S6EUX6_YERET	A0A3S6EUX6	A0A3S6EUX6	FALSE	FALSE	LC1_37deg	LC_37C	20230616_C32027_011_S522544_LC1_37deg_LC_37C	light	14.4372	1.86198e+06	20.3362
A0A3S6EUX6	ATP-dependent Clp protease ATP-binding subunit ClpX OS=Yersinia entomophaga OX=935293 GN=clpX PE=3 SV=1	19	tr|A0A3S6EUX6|A0A3S6EUX6_YERET	A0A3S6EUX6	A0A3S6EUX6	FALSE	FALSE	WT3_37deg	WT_37C	20230616_C32027_012_S522543_WT3_37deg_WT_37C	light	14.5044	1.99144e+06	20.5109
A0A3S6EUX6	ATP-dependent Clp protease ATP-binding subunit ClpX OS=Yersinia entomophaga OX=935293 GN=clpX PE=3 SV=1	19	tr|A0A3S6EUX6|A0A3S6EUX6_YERET	A0A3S6EUX6	A0A3S6EUX6	FALSE	FALSE	LC1_25deg	LC_25C	20230616_C32027_013_S522538_LC1_25deg_LC_25C	light	14.2941	1.61384e+06	21.7891
A0A3S6EUX6	ATP-dependent Clp protease ATP-binding subunit ClpX OS=Yersinia entomophaga OX=935293 GN=clpX PE=3 SV=1	19	tr|A0A3S6EUX6|A0A3S6EUX6_YERET	A0A3S6EUX6	A0A3S6EUX6	FALSE	FALSE	WT1_37deg	WT_37C	20230616_C32027_014_S522541_WT1_37deg_WT_37C	light	14.448	1.88224e+06	20.5056
A0A3S6EUX8	ATP-dependent Clp protease proteolytic subunit OS=Yersinia entomophaga OX=935293 GN=clpP PE=3 SV=1	8	tr|A0A3S6EUX8|A0A3S6EUX8_YERET	A0A3S6EUX8	A0A3S6EUX8	FALSE	FALSE	LC3_37deg	LC_37C	20230616_C32027_002_S522546_LC3_37deg_LC_37C	light	12.8426	377989	18.6416
A0A3S6EUX8	ATP-dependent Clp protease proteolytic subunit OS=Yersinia entomophaga OX=935293 GN=clpP PE=3 SV=1	8	tr|A0A3S6EUX8|A0A3S6EUX8_YERET	A0A3S6EUX8	A0A3S6EUX8	FALSE	FALSE	WT1_25deg	WT_25C	20230616_C32027_003_S522535_WT1_25deg_WT_25C	light	13.0786	478579	18.7269
A0A3S6EUX8	ATP-dependent Clp protease proteolytic subunit OS=Yersinia entomophaga OX=935293 GN=clpP PE=3 SV=1	8	tr|A0A3S6EUX8|A0A3S6EUX8_YERET	A0A3S6EUX8	A0A3S6EUX8	FALSE	FALSE	LC2_25deg	LC_25C	20230616_C32027_004_S522539_LC2_25deg_LC_25C	light	12.0394	169303	17.866
A0A3S6EUX8	ATP-dependent Clp protease proteolytic subunit OS=Yersinia entomophaga OX=935293 GN=clpP PE=3 SV=1	8	tr|A0A3S6EUX8|A0A3S6EUX8_YERET	A0A3S6EUX8	A0A3S6EUX8	FALSE	FALSE	LC3_25deg	LC_25C	20230616_C32027_005_S522540_LC3_25deg_LC_25C	light	12.8712	388951	18.9519
A0A3S6EUX8	ATP-dependent Clp protease proteolytic subunit OS=Yersinia entomophaga OX=935293 GN=clpP PE=3 SV=1	8	tr|A0A3S6EUX8|A0A3S6EUX8_YERET	A0A3S6EUX8	A0A3S6EUX8	FALSE	FALSE	LC2_37deg	LC_37C	20230616_C32027_006_S522545_LC2_37deg_LC_37C	light	12.9914	438621	18.6796
A0A3S6EUX8	ATP-dependent Clp protease proteolytic subunit OS=Yersinia entomophaga OX=935293 GN=clpP PE=3 SV=1	8	tr|A0A3S6EUX8|A0A3S6EUX8_YERET	A0A3S6EUX8	A0A3S6EUX8	FALSE	FALSE	WT2_37deg	WT_37C	20230616_C32027_007_S522542_WT2_37deg_WT_37C	light	12.6415	309126	18.358
A0A3S6EUX8	ATP-dependent Clp protease proteolytic subunit OS=Yersinia entomophaga OX=935293 GN=clpP PE=3 SV=1	8	tr|A0A3S6EUX8|A0A3S6EUX8_YERET	A0A3S6EUX8	A0A3S6EUX8	FALSE	FALSE	WT3_25deg	WT_25C	20230616_C32027_009_S522537_WT3_25deg_WT_25C	light	13.0142	448735	18.5215
A0A3S6EUX8	ATP-dependent Clp protease proteolytic subunit OS=Yersinia entomophaga OX=935293 GN=clpP PE=3 SV=1	8	tr|A0A3S6EUX8|A0A3S6EUX8_YERET	A0A3S6EUX8	A0A3S6EUX8	FALSE	FALSE	WT2_25deg	WT_25C	20230616_C32027_010_S522536_WT2_25deg_WT_25C	light	12.9042	402002	18.0402
A0A3S6EUX8	ATP-dependent Clp protease proteolytic subunit OS=Yersinia entomophaga OX=935293 GN=clpP PE=3 SV=1	8	tr|A0A3S6EUX8|A0A3S6EUX8_YERET	A0A3S6EUX8	A0A3S6EUX8	FALSE	FALSE	LC1_37deg	LC_37C	20230616_C32027_011_S522544_LC1_37deg_LC_37C	light	13.1547	516431	18.486
A0A3S6EUX8	ATP-dependent Clp protease proteolytic subunit OS=Yersinia entomophaga OX=935293 GN=clpP PE=3 SV=1	8	tr|A0A3S6EUX8|A0A3S6EUX8_YERET	A0A3S6EUX8	A0A3S6EUX8	FALSE	FALSE	WT3_37deg	WT_37C	20230616_C32027_012_S522543_WT3_37deg_WT_37C	light	12.9972	441165	18.3365
A0A3S6EUX8	ATP-dependent Clp protease proteolytic subunit OS=Yersinia entomophaga OX=935293 GN=clpP PE=3 SV=1	8	tr|A0A3S6EUX8|A0A3S6EUX8_YERET	A0A3S6EUX8	A0A3S6EUX8	FALSE	FALSE	LC1_25deg	LC_25C	20230616_C32027_013_S522538_LC1_25deg_LC_25C	light	13.0103	446972	19.9368
A0A3S6EUX8	ATP-dependent Clp protease proteolytic subunit OS=Yersinia entomophaga OX=935293 GN=clpP PE=3 SV=1	8	tr|A0A3S6EUX8|A0A3S6EUX8_YERET	A0A3S6EUX8	A0A3S6EUX8	FALSE	FALSE	WT1_37deg	WT_37C	20230616_C32027_014_S522541_WT1_37deg_WT_37C	light	12.8063	364518	18.1372
A0A3S6EUY0	Ubiquinol oxidase subunit 2 OS=Yersinia entomophaga OX=935293 GN=PL78_00420 PE=3 SV=1	13	tr|A0A3S6EUY0|A0A3S6EUY0_YERET	A0A3S6EUY0	A0A3S6EUY0	FALSE	FALSE	LC3_37deg	LC_37C	20230616_C32027_002_S522546_LC3_37deg_LC_37C	light	14.9505	3.11104e+06	21.6826
A0A3S6EUY0	Ubiquinol oxidase subunit 2 OS=Yersinia entomophaga OX=935293 GN=PL78_00420 PE=3 SV=1	13	tr|A0A3S6EUY0|A0A3S6EUY0_YERET	A0A3S6EUY0	A0A3S6EUY0	FALSE	FALSE	WT1_25deg	WT_25C	20230616_C32027_003_S522535_WT1_25deg_WT_25C	light	14.8645	2.85475e+06	21.3035
A0A3S6EUY0	Ubiquinol oxidase subunit 2 OS=Yersinia entomophaga OX=935293 GN=PL78_00420 PE=3 SV=1	13	tr|A0A3S6EUY0|A0A3S6EUY0_YERET	A0A3S6EUY0	A0A3S6EUY0	FALSE	FALSE	LC2_25deg	LC_25C	20230616_C32027_004_S522539_LC2_25deg_LC_25C	light	13.8444	1.02927e+06	20.47
A0A3S6EUY0	Ubiquinol oxidase subunit 2 OS=Yersinia entomophaga OX=935293 GN=PL78_00420 PE=3 SV=1	13	tr|A0A3S6EUY0|A0A3S6EUY0_YERET	A0A3S6EUY0	A0A3S6EUY0	FALSE	FALSE	LC3_25deg	LC_25C	20230616_C32027_005_S522540_LC3_25deg_LC_25C	light	14.4663	1.91715e+06	21.2532
A0A3S6EUY0	Ubiquinol oxidase subunit 2 OS=Yersinia entomophaga OX=935293 GN=PL78_00420 PE=3 SV=1	13	tr|A0A3S6EUY0|A0A3S6EUY0_YERET	A0A3S6EUY0	A0A3S6EUY0	FALSE	FALSE	LC2_37deg	LC_37C	20230616_C32027_006_S522545_LC2_37deg_LC_37C	light	14.9189	3.01446e+06	21.4605
A0A3S6EUY0	Ubiquinol oxidase subunit 2 OS=Yersinia entomophaga OX=935293 GN=PL78_00420 PE=3 SV=1	13	tr|A0A3S6EUY0|A0A3S6EUY0_YERET	A0A3S6EUY0	A0A3S6EUY0	FALSE	FALSE	WT2_37deg	WT_37C	20230616_C32027_007_S522542_WT2_37deg_WT_37C	light	14.4857	1.95451e+06	21.0185
A0A3S6EUY0	Ubiquinol oxidase subunit 2 OS=Yersinia entomophaga OX=935293 GN=PL78_00420 PE=3 SV=1	13	tr|A0A3S6EUY0|A0A3S6EUY0_YERET	A0A3S6EUY0	A0A3S6EUY0	FALSE	FALSE	WT3_25deg	WT_25C	20230616_C32027_009_S522537_WT3_25deg_WT_25C	light	15.1459	3.7824e+06	21.5969
A0A3S6EUY0	Ubiquinol oxidase subunit 2 OS=Yersinia entomophaga OX=935293 GN=PL78_00420 PE=3 SV=1	13	tr|A0A3S6EUY0|A0A3S6EUY0_YERET	A0A3S6EUY0	A0A3S6EUY0	FALSE	FALSE	WT2_25deg	WT_25C	20230616_C32027_010_S522536_WT2_25deg_WT_25C	light	15.1506	3.80028e+06	21.281
A0A3S6EUY0	Ubiquinol oxidase subunit 2 OS=Yersinia entomophaga OX=935293 GN=PL78_00420 PE=3 SV=1	13	tr|A0A3S6EUY0|A0A3S6EUY0_YERET	A0A3S6EUY0	A0A3S6EUY0	FALSE	FALSE	LC1_37deg	LC_37C	20230616_C32027_011_S522544_LC1_37deg_LC_37C	light	15.2295	4.11229e+06	21.4793
A0A3S6EUY0	Ubiquinol oxidase subunit 2 OS=Yersinia entomophaga OX=935293 GN=PL78_00420 PE=3 SV=1	13	tr|A0A3S6EUY0|A0A3S6EUY0_YERET	A0A3S6EUY0	A0A3S6EUY0	FALSE	FALSE	WT3_37deg	WT_37C	20230616_C32027_012_S522543_WT3_37deg_WT_37C	light	15.2384	4.14906e+06	21.5699
A0A3S6EUY0	Ubiquinol oxidase subunit 2 OS=Yersinia entomophaga OX=935293 GN=PL78_00420 PE=3 SV=1	13	tr|A0A3S6EUY0|A0A3S6EUY0_YERET	A0A3S6EUY0	A0A3S6EUY0	FALSE	FALSE	LC1_25deg	LC_25C	20230616_C32027_013_S522538_LC1_25deg_LC_25C	light	13.9151	1.10476e+06	21.2423
A0A3S6EUY0	Ubiquinol oxidase subunit 2 OS=Yersinia entomophaga OX=935293 GN=PL78_00420 PE=3 SV=1	13	tr|A0A3S6EUY0|A0A3S6EUY0_YERET	A0A3S6EUY0	A0A3S6EUY0	FALSE	FALSE	WT1_37deg	WT_37C	20230616_C32027_014_S522541_WT1_37deg_WT_37C	light	14.4408	1.8687e+06	20.4951
A0A3S6EUY5	Lon protease OS=Yersinia entomophaga OX=935293 GN=lon PE=2 SV=1	50	tr|A0A3S6EUY5|A0A3S6EUY5_YERET	A0A3S6EUY5	A0A3S6EUY5	FALSE	FALSE	LC3_37deg	LC_37C	20230616_C32027_002_S522546_LC3_37deg_LC_37C	light	14.9085	2.98311e+06	21.622
A0A3S6EUY5	Lon protease OS=Yersinia entomophaga OX=935293 GN=lon PE=2 SV=1	50	tr|A0A3S6EUY5|A0A3S6EUY5_YERET	A0A3S6EUY5	A0A3S6EUY5	FALSE	FALSE	WT1_25deg	WT_25C	20230616_C32027_003_S522535_WT1_25deg_WT_25C	light	15.3682	4.72428e+06	22.0302
A0A3S6EUY5	Lon protease OS=Yersinia entomophaga OX=935293 GN=lon PE=2 SV=1	50	tr|A0A3S6EUY5|A0A3S6EUY5_YERET	A0A3S6EUY5	A0A3S6EUY5	FALSE	FALSE	LC2_25deg	LC_25C	20230616_C32027_004_S522539_LC2_25deg_LC_25C	light	15.4366	5.05854e+06	22.7671
A0A3S6EUY5	Lon protease OS=Yersinia entomophaga OX=935293 GN=lon PE=2 SV=1	50	tr|A0A3S6EUY5|A0A3S6EUY5_YERET	A0A3S6EUY5	A0A3S6EUY5	FALSE	FALSE	LC3_25deg	LC_25C	20230616_C32027_005_S522540_LC3_25deg_LC_25C	light	15.4738	5.25023e+06	22.7066
A0A3S6EUY5	Lon protease OS=Yersinia entomophaga OX=935293 GN=lon PE=2 SV=1	50	tr|A0A3S6EUY5|A0A3S6EUY5_YERET	A0A3S6EUY5	A0A3S6EUY5	FALSE	FALSE	LC2_37deg	LC_37C	20230616_C32027_006_S522545_LC2_37deg_LC_37C	light	14.8077	2.69711e+06	21.3
A0A3S6EUY5	Lon protease OS=Yersinia entomophaga OX=935293 GN=lon PE=2 SV=1	50	tr|A0A3S6EUY5|A0A3S6EUY5_YERET	A0A3S6EUY5	A0A3S6EUY5	FALSE	FALSE	WT2_37deg	WT_37C	20230616_C32027_007_S522542_WT2_37deg_WT_37C	light	14.5916	2.17296e+06	21.1714
A0A3S6EUY5	Lon protease OS=Yersinia entomophaga OX=935293 GN=lon PE=2 SV=1	50	tr|A0A3S6EUY5|A0A3S6EUY5_YERET	A0A3S6EUY5	A0A3S6EUY5	FALSE	FALSE	WT3_25deg	WT_25C	20230616_C32027_009_S522537_WT3_25deg_WT_25C	light	15.4193	4.97198e+06	21.9914
A0A3S6EUY5	Lon protease OS=Yersinia entomophaga OX=935293 GN=lon PE=2 SV=1	50	tr|A0A3S6EUY5|A0A3S6EUY5_YERET	A0A3S6EUY5	A0A3S6EUY5	FALSE	FALSE	WT2_25deg	WT_25C	20230616_C32027_010_S522536_WT2_25deg_WT_25C	light	15.576	5.81535e+06	21.8948
A0A3S6EUY5	Lon protease OS=Yersinia entomophaga OX=935293 GN=lon PE=2 SV=1	50	tr|A0A3S6EUY5|A0A3S6EUY5_YERET	A0A3S6EUY5	A0A3S6EUY5	FALSE	FALSE	LC1_37deg	LC_37C	20230616_C32027_011_S522544_LC1_37deg_LC_37C	light	15.1163	3.67227e+06	21.3161
A0A3S6EUY5	Lon protease OS=Yersinia entomophaga OX=935293 GN=lon PE=2 SV=1	50	tr|A0A3S6EUY5|A0A3S6EUY5_YERET	A0A3S6EUY5	A0A3S6EUY5	FALSE	FALSE	WT3_37deg	WT_37C	20230616_C32027_012_S522543_WT3_37deg_WT_37C	light	15.2245	4.09167e+06	21.5498
A0A3S6EUY5	Lon protease OS=Yersinia entomophaga OX=935293 GN=lon PE=2 SV=1	50	tr|A0A3S6EUY5|A0A3S6EUY5_YERET	A0A3S6EUY5	A0A3S6EUY5	FALSE	FALSE	LC1_25deg	LC_25C	20230616_C32027_013_S522538_LC1_25deg_LC_25C	light	14.959	3.13785e+06	22.7483
A0A3S6EUY5	Lon protease OS=Yersinia entomophaga OX=935293 GN=lon PE=2 SV=1	50	tr|A0A3S6EUY5|A0A3S6EUY5_YERET	A0A3S6EUY5	A0A3S6EUY5	FALSE	FALSE	WT1_37deg	WT_37C	20230616_C32027_014_S522541_WT1_37deg_WT_37C	light	15.258	4.23132e+06	21.6742
A0A3S6EUY6	Thioesterase OS=Yersinia entomophaga OX=935293 GN=PL78_00485 PE=3 SV=1	2	tr|A0A3S6EUY6|A0A3S6EUY6_YERET	A0A3S6EUY6	A0A3S6EUY6	FALSE	FALSE	LC3_37deg	LC_37C	20230616_C32027_002_S522546_LC3_37deg_LC_37C	light	12.7576	347164	18.5189
A0A3S6EUY6	Thioesterase OS=Yersinia entomophaga OX=935293 GN=PL78_00485 PE=3 SV=1	2	tr|A0A3S6EUY6|A0A3S6EUY6_YERET	A0A3S6EUY6	A0A3S6EUY6	FALSE	FALSE	WT1_25deg	WT_25C	20230616_C32027_003_S522535_WT1_25deg_WT_25C	light	13.287	589458	19.0276
A0A3S6EUY6	Thioesterase OS=Yersinia entomophaga OX=935293 GN=PL78_00485 PE=3 SV=1	2	tr|A0A3S6EUY6|A0A3S6EUY6_YERET	A0A3S6EUY6	A0A3S6EUY6	FALSE	FALSE	LC2_25deg	LC_25C	20230616_C32027_004_S522539_LC2_25deg_LC_25C	light	11.6929	119714	17.366
A0A3S6EUY6	Thioesterase OS=Yersinia entomophaga OX=935293 GN=PL78_00485 PE=3 SV=1	2	tr|A0A3S6EUY6|A0A3S6EUY6_YERET	A0A3S6EUY6	A0A3S6EUY6	FALSE	FALSE	LC3_25deg	LC_25C	20230616_C32027_005_S522540_LC3_25deg_LC_25C	light	12.2956	218739	18.1215
A0A3S6EUY6	Thioesterase OS=Yersinia entomophaga OX=935293 GN=PL78_00485 PE=3 SV=1	2	tr|A0A3S6EUY6|A0A3S6EUY6_YERET	A0A3S6EUY6	A0A3S6EUY6	FALSE	FALSE	LC2_37deg	LC_37C	20230616_C32027_006_S522545_LC2_37deg_LC_37C	light	13.0776	478126	18.8041
A0A3S6EUY6	Thioesterase OS=Yersinia entomophaga OX=935293 GN=PL78_00485 PE=3 SV=1	2	tr|A0A3S6EUY6|A0A3S6EUY6_YERET	A0A3S6EUY6	A0A3S6EUY6	FALSE	FALSE	WT2_37deg	WT_37C	20230616_C32027_007_S522542_WT2_37deg_WT_37C	light	12.3192	223964	17.893
A0A3S6EUY6	Thioesterase OS=Yersinia entomophaga OX=935293 GN=PL78_00485 PE=3 SV=1	2	tr|A0A3S6EUY6|A0A3S6EUY6_YERET	A0A3S6EUY6	A0A3S6EUY6	FALSE	FALSE	WT3_25deg	WT_25C	20230616_C32027_009_S522537_WT3_25deg_WT_25C	light	13.6515	848704	19.4409
A0A3S6EUY6	Thioesterase OS=Yersinia entomophaga OX=935293 GN=PL78_00485 PE=3 SV=1	2	tr|A0A3S6EUY6|A0A3S6EUY6_YERET	A0A3S6EUY6	A0A3S6EUY6	FALSE	FALSE	WT2_25deg	WT_25C	20230616_C32027_010_S522536_WT2_25deg_WT_25C	light	13.7323	920199	19.2349
A0A3S6EUY6	Thioesterase OS=Yersinia entomophaga OX=935293 GN=PL78_00485 PE=3 SV=1	2	tr|A0A3S6EUY6|A0A3S6EUY6_YERET	A0A3S6EUY6	A0A3S6EUY6	FALSE	FALSE	LC1_37deg	LC_37C	20230616_C32027_011_S522544_LC1_37deg_LC_37C	light	13.6655	860732	19.223
A0A3S6EUY6	Thioesterase OS=Yersinia entomophaga OX=935293 GN=PL78_00485 PE=3 SV=1	2	tr|A0A3S6EUY6|A0A3S6EUY6_YERET	A0A3S6EUY6	A0A3S6EUY6	FALSE	FALSE	WT3_37deg	WT_37C	20230616_C32027_012_S522543_WT3_37deg_WT_37C	light	13.656	852528	19.2869
A0A3S6EUY6	Thioesterase OS=Yersinia entomophaga OX=935293 GN=PL78_00485 PE=3 SV=1	2	tr|A0A3S6EUY6|A0A3S6EUY6_YERET	A0A3S6EUY6	A0A3S6EUY6	FALSE	FALSE	LC1_25deg	LC_25C	20230616_C32027_013_S522538_LC1_25deg_LC_25C	light	11.7461	126255	18.113
A0A3S6EUY6	Thioesterase OS=Yersinia entomophaga OX=935293 GN=PL78_00485 PE=3 SV=1	2	tr|A0A3S6EUY6|A0A3S6EUY6_YERET	A0A3S6EUY6	A0A3S6EUY6	FALSE	FALSE	WT1_37deg	WT_37C	20230616_C32027_014_S522541_WT1_37deg_WT_37C	light	12.9765	432116	18.3826
A0A3S6EUZ3	Molecular chaperone OS=Yersinia entomophaga OX=935293 GN=PL78_00470 PE=4 SV=1	33	tr|A0A3S6EUZ3|A0A3S6EUZ3_YERET	A0A3S6EUZ3	A0A3S6EUZ3	FALSE	FALSE	LC3_37deg	LC_37C	20230616_C32027_002_S522546_LC3_37deg_LC_37C	light	14.5678	2.12175e+06	21.1305
A0A3S6EUZ3	Molecular chaperone OS=Yersinia entomophaga OX=935293 GN=PL78_00470 PE=4 SV=1	33	tr|A0A3S6EUZ3|A0A3S6EUZ3_YERET	A0A3S6EUZ3	A0A3S6EUZ3	FALSE	FALSE	WT1_25deg	WT_25C	20230616_C32027_003_S522535_WT1_25deg_WT_25C	light	14.6079	2.20866e+06	20.9333
A0A3S6EUZ3	Molecular chaperone OS=Yersinia entomophaga OX=935293 GN=PL78_00470 PE=4 SV=1	33	tr|A0A3S6EUZ3|A0A3S6EUZ3_YERET	A0A3S6EUZ3	A0A3S6EUZ3	FALSE	FALSE	LC2_25deg	LC_25C	20230616_C32027_004_S522539_LC2_25deg_LC_25C	light	13.9485	1.14226e+06	20.6203
A0A3S6EUZ3	Molecular chaperone OS=Yersinia entomophaga OX=935293 GN=PL78_00470 PE=4 SV=1	33	tr|A0A3S6EUZ3|A0A3S6EUZ3_YERET	A0A3S6EUZ3	A0A3S6EUZ3	FALSE	FALSE	LC3_25deg	LC_25C	20230616_C32027_005_S522540_LC3_25deg_LC_25C	light	14.1874	1.45054e+06	20.8508
A0A3S6EUZ3	Molecular chaperone OS=Yersinia entomophaga OX=935293 GN=PL78_00470 PE=4 SV=1	33	tr|A0A3S6EUZ3|A0A3S6EUZ3_YERET	A0A3S6EUZ3	A0A3S6EUZ3	FALSE	FALSE	LC2_37deg	LC_37C	20230616_C32027_006_S522545_LC2_37deg_LC_37C	light	14.5645	2.11481e+06	20.9491
A0A3S6EUZ3	Molecular chaperone OS=Yersinia entomophaga OX=935293 GN=PL78_00470 PE=4 SV=1	33	tr|A0A3S6EUZ3|A0A3S6EUZ3_YERET	A0A3S6EUZ3	A0A3S6EUZ3	FALSE	FALSE	WT2_37deg	WT_37C	20230616_C32027_007_S522542_WT2_37deg_WT_37C	light	14.6468	2.29619e+06	21.2509
A0A3S6EUZ3	Molecular chaperone OS=Yersinia entomophaga OX=935293 GN=PL78_00470 PE=4 SV=1	33	tr|A0A3S6EUZ3|A0A3S6EUZ3_YERET	A0A3S6EUZ3	A0A3S6EUZ3	FALSE	FALSE	WT3_25deg	WT_25C	20230616_C32027_009_S522537_WT3_25deg_WT_25C	light	14.7384	2.5166e+06	21.0091
A0A3S6EUZ3	Molecular chaperone OS=Yersinia entomophaga OX=935293 GN=PL78_00470 PE=4 SV=1	33	tr|A0A3S6EUZ3|A0A3S6EUZ3_YERET	A0A3S6EUZ3	A0A3S6EUZ3	FALSE	FALSE	WT2_25deg	WT_25C	20230616_C32027_010_S522536_WT2_25deg_WT_25C	light	14.9517	3.11477e+06	20.994
A0A3S6EUZ3	Molecular chaperone OS=Yersinia entomophaga OX=935293 GN=PL78_00470 PE=4 SV=1	33	tr|A0A3S6EUZ3|A0A3S6EUZ3_YERET	A0A3S6EUZ3	A0A3S6EUZ3	FALSE	FALSE	LC1_37deg	LC_37C	20230616_C32027_011_S522544_LC1_37deg_LC_37C	light	14.9154	3.00374e+06	21.0262
A0A3S6EUZ3	Molecular chaperone OS=Yersinia entomophaga OX=935293 GN=PL78_00470 PE=4 SV=1	33	tr|A0A3S6EUZ3|A0A3S6EUZ3_YERET	A0A3S6EUZ3	A0A3S6EUZ3	FALSE	FALSE	WT3_37deg	WT_37C	20230616_C32027_012_S522543_WT3_37deg_WT_37C	light	14.8334	2.76733e+06	20.9856
A0A3S6EUZ3	Molecular chaperone OS=Yersinia entomophaga OX=935293 GN=PL78_00470 PE=4 SV=1	33	tr|A0A3S6EUZ3|A0A3S6EUZ3_YERET	A0A3S6EUZ3	A0A3S6EUZ3	FALSE	FALSE	LC1_25deg	LC_25C	20230616_C32027_013_S522538_LC1_25deg_LC_25C	light	13.5059	733735	20.6519
A0A3S6EUZ3	Molecular chaperone OS=Yersinia entomophaga OX=935293 GN=PL78_00470 PE=4 SV=1	33	tr|A0A3S6EUZ3|A0A3S6EUZ3_YERET	A0A3S6EUZ3	A0A3S6EUZ3	FALSE	FALSE	WT1_37deg	WT_37C	20230616_C32027_014_S522541_WT1_37deg_WT_37C	light	14.7928	2.65729e+06	21.0031
A0A3S6EUZ8	Acyl-CoA thioesterase OS=Yersinia entomophaga OX=935293 GN=PL78_00535 PE=3 SV=1	9	tr|A0A3S6EUZ8|A0A3S6EUZ8_YERET	A0A3S6EUZ8	A0A3S6EUZ8	FALSE	FALSE	LC3_37deg	LC_37C	20230616_C32027_002_S522546_LC3_37deg_LC_37C	light	13.7282	916388	19.9192
A0A3S6EUZ8	Acyl-CoA thioesterase OS=Yersinia entomophaga OX=935293 GN=PL78_00535 PE=3 SV=1	9	tr|A0A3S6EUZ8|A0A3S6EUZ8_YERET	A0A3S6EUZ8	A0A3S6EUZ8	FALSE	FALSE	WT1_25deg	WT_25C	20230616_C32027_003_S522535_WT1_25deg_WT_25C	light	12.407	244511	17.7581
A0A3S6EUZ8	Acyl-CoA thioesterase OS=Yersinia entomophaga OX=935293 GN=PL78_00535 PE=3 SV=1	9	tr|A0A3S6EUZ8|A0A3S6EUZ8_YERET	A0A3S6EUZ8	A0A3S6EUZ8	FALSE	FALSE	LC2_25deg	LC_25C	20230616_C32027_004_S522539_LC2_25deg_LC_25C	light	11.9602	156408	17.7517
A0A3S6EUZ8	Acyl-CoA thioesterase OS=Yersinia entomophaga OX=935293 GN=PL78_00535 PE=3 SV=1	9	tr|A0A3S6EUZ8|A0A3S6EUZ8_YERET	A0A3S6EUZ8	A0A3S6EUZ8	FALSE	FALSE	LC3_25deg	LC_25C	20230616_C32027_005_S522540_LC3_25deg_LC_25C	light	12.5251	275155	18.4525
A0A3S6EUZ8	Acyl-CoA thioesterase OS=Yersinia entomophaga OX=935293 GN=PL78_00535 PE=3 SV=1	9	tr|A0A3S6EUZ8|A0A3S6EUZ8_YERET	A0A3S6EUZ8	A0A3S6EUZ8	FALSE	FALSE	LC2_37deg	LC_37C	20230616_C32027_006_S522545_LC2_37deg_LC_37C	light	13.8718	1.05788e+06	19.9498
A0A3S6EUZ8	Acyl-CoA thioesterase OS=Yersinia entomophaga OX=935293 GN=PL78_00535 PE=3 SV=1	9	tr|A0A3S6EUZ8|A0A3S6EUZ8_YERET	A0A3S6EUZ8	A0A3S6EUZ8	FALSE	FALSE	WT2_37deg	WT_37C	20230616_C32027_007_S522542_WT2_37deg_WT_37C	light	13.4483	692683	19.522
A0A3S6EUZ8	Acyl-CoA thioesterase OS=Yersinia entomophaga OX=935293 GN=PL78_00535 PE=3 SV=1	9	tr|A0A3S6EUZ8|A0A3S6EUZ8_YERET	A0A3S6EUZ8	A0A3S6EUZ8	FALSE	FALSE	WT3_25deg	WT_25C	20230616_C32027_009_S522537_WT3_25deg_WT_25C	light	12.7965	360955	18.2075
A0A3S6EUZ8	Acyl-CoA thioesterase OS=Yersinia entomophaga OX=935293 GN=PL78_00535 PE=3 SV=1	9	tr|A0A3S6EUZ8|A0A3S6EUZ8_YERET	A0A3S6EUZ8	A0A3S6EUZ8	FALSE	FALSE	WT2_25deg	WT_25C	20230616_C32027_010_S522536_WT2_25deg_WT_25C	light	12.9655	427421	18.1286
A0A3S6EUZ8	Acyl-CoA thioesterase OS=Yersinia entomophaga OX=935293 GN=PL78_00535 PE=3 SV=1	9	tr|A0A3S6EUZ8|A0A3S6EUZ8_YERET	A0A3S6EUZ8	A0A3S6EUZ8	FALSE	FALSE	LC1_37deg	LC_37C	20230616_C32027_011_S522544_LC1_37deg_LC_37C	light	14.0436	1.25625e+06	19.7685
A0A3S6EUZ8	Acyl-CoA thioesterase OS=Yersinia entomophaga OX=935293 GN=PL78_00535 PE=3 SV=1	9	tr|A0A3S6EUZ8|A0A3S6EUZ8_YERET	A0A3S6EUZ8	A0A3S6EUZ8	FALSE	FALSE	WT3_37deg	WT_37C	20230616_C32027_012_S522543_WT3_37deg_WT_37C	light	13.9405	1.1331e+06	19.6974
A0A3S6EUZ8	Acyl-CoA thioesterase OS=Yersinia entomophaga OX=935293 GN=PL78_00535 PE=3 SV=1	9	tr|A0A3S6EUZ8|A0A3S6EUZ8_YERET	A0A3S6EUZ8	A0A3S6EUZ8	FALSE	FALSE	LC1_25deg	LC_25C	20230616_C32027_013_S522538_LC1_25deg_LC_25C	light	12.1821	195260	18.742
A0A3S6EUZ8	Acyl-CoA thioesterase OS=Yersinia entomophaga OX=935293 GN=PL78_00535 PE=3 SV=1	9	tr|A0A3S6EUZ8|A0A3S6EUZ8_YERET	A0A3S6EUZ8	A0A3S6EUZ8	FALSE	FALSE	WT1_37deg	WT_37C	20230616_C32027_014_S522541_WT1_37deg_WT_37C	light	13.742	929118	19.487
A0A3S6EV03	Multidrug ABC transporter ATP-binding protein OS=Yersinia entomophaga OX=935293 GN=PL78_00520 PE=4 SV=1	7	tr|A0A3S6EV03|A0A3S6EV03_YERET	A0A3S6EV03	A0A3S6EV03	FALSE	FALSE	LC3_37deg	LC_37C	20230616_C32027_002_S522546_LC3_37deg_LC_37C	light	12.0729	175058	17.5311
A0A3S6EV03	Multidrug ABC transporter ATP-binding protein OS=Yersinia entomophaga OX=935293 GN=PL78_00520 PE=4 SV=1	7	tr|A0A3S6EV03|A0A3S6EV03_YERET	A0A3S6EV03	A0A3S6EV03	FALSE	FALSE	WT1_25deg	WT_25C	20230616_C32027_003_S522535_WT1_25deg_WT_25C	light	12.8587	384133	18.4098
A0A3S6EV03	Multidrug ABC transporter ATP-binding protein OS=Yersinia entomophaga OX=935293 GN=PL78_00520 PE=4 SV=1	7	tr|A0A3S6EV03|A0A3S6EV03_YERET	A0A3S6EV03	A0A3S6EV03	FALSE	FALSE	LC2_25deg	LC_25C	20230616_C32027_004_S522539_LC2_25deg_LC_25C	light	11.9381	152980	17.7198
A0A3S6EV03	Multidrug ABC transporter ATP-binding protein OS=Yersinia entomophaga OX=935293 GN=PL78_00520 PE=4 SV=1	7	tr|A0A3S6EV03|A0A3S6EV03_YERET	A0A3S6EV03	A0A3S6EV03	FALSE	FALSE	LC3_25deg	LC_25C	20230616_C32027_005_S522540_LC3_25deg_LC_25C	light	11.578	106723	17.0861
A0A3S6EV03	Multidrug ABC transporter ATP-binding protein OS=Yersinia entomophaga OX=935293 GN=PL78_00520 PE=4 SV=1	7	tr|A0A3S6EV03|A0A3S6EV03_YERET	A0A3S6EV03	A0A3S6EV03	FALSE	FALSE	LC2_37deg	LC_37C	20230616_C32027_006_S522545_LC2_37deg_LC_37C	light	11.8191	135817	16.9883
A0A3S6EV03	Multidrug ABC transporter ATP-binding protein OS=Yersinia entomophaga OX=935293 GN=PL78_00520 PE=4 SV=1	7	tr|A0A3S6EV03|A0A3S6EV03_YERET	A0A3S6EV03	A0A3S6EV03	FALSE	FALSE	WT2_37deg	WT_37C	20230616_C32027_007_S522542_WT2_37deg_WT_37C	light	11.5791	106837	16.8252
A0A3S6EV03	Multidrug ABC transporter ATP-binding protein OS=Yersinia entomophaga OX=935293 GN=PL78_00520 PE=4 SV=1	7	tr|A0A3S6EV03|A0A3S6EV03_YERET	A0A3S6EV03	A0A3S6EV03	FALSE	FALSE	WT3_25deg	WT_25C	20230616_C32027_009_S522537_WT3_25deg_WT_25C	light	12.8107	366099	18.2279
A0A3S6EV03	Multidrug ABC transporter ATP-binding protein OS=Yersinia entomophaga OX=935293 GN=PL78_00520 PE=4 SV=1	7	tr|A0A3S6EV03|A0A3S6EV03_YERET	A0A3S6EV03	A0A3S6EV03	FALSE	FALSE	WT2_25deg	WT_25C	20230616_C32027_010_S522536_WT2_25deg_WT_25C	light	13.1415	509673	18.3826
A0A3S6EV03	Multidrug ABC transporter ATP-binding protein OS=Yersinia entomophaga OX=935293 GN=PL78_00520 PE=4 SV=1	7	tr|A0A3S6EV03|A0A3S6EV03_YERET	A0A3S6EV03	A0A3S6EV03	FALSE	FALSE	LC1_37deg	LC_37C	20230616_C32027_011_S522544_LC1_37deg_LC_37C	light	12.5873	292803	17.6674
A0A3S6EV03	Multidrug ABC transporter ATP-binding protein OS=Yersinia entomophaga OX=935293 GN=PL78_00520 PE=4 SV=1	7	tr|A0A3S6EV03|A0A3S6EV03_YERET	A0A3S6EV03	A0A3S6EV03	FALSE	FALSE	WT3_37deg	WT_37C	20230616_C32027_012_S522543_WT3_37deg_WT_37C	light	12.6556	313505	17.8436
A0A3S6EV03	Multidrug ABC transporter ATP-binding protein OS=Yersinia entomophaga OX=935293 GN=PL78_00520 PE=4 SV=1	7	tr|A0A3S6EV03|A0A3S6EV03_YERET	A0A3S6EV03	A0A3S6EV03	FALSE	FALSE	LC1_25deg	LC_25C	20230616_C32027_013_S522538_LC1_25deg_LC_25C	light	10.8859	53416.4	16.872
A0A3S6EV03	Multidrug ABC transporter ATP-binding protein OS=Yersinia entomophaga OX=935293 GN=PL78_00520 PE=4 SV=1	7	tr|A0A3S6EV03|A0A3S6EV03_YERET	A0A3S6EV03	A0A3S6EV03	FALSE	FALSE	WT1_37deg	WT_37C	20230616_C32027_014_S522541_WT1_37deg_WT_37C	light	12.7962	360828	18.1225
A0A3S6EV09	Efflux pump membrane transporter OS=Yersinia entomophaga OX=935293 GN=PL78_00585 PE=3 SV=1	38	tr|A0A3S6EV09|A0A3S6EV09_YERET	A0A3S6EV09	A0A3S6EV09	FALSE	FALSE	LC3_37deg	LC_37C	20230616_C32027_002_S522546_LC3_37deg_LC_37C	light	14.7758	2.61239e+06	21.4306
A0A3S6EV09	Efflux pump membrane transporter OS=Yersinia entomophaga OX=935293 GN=PL78_00585 PE=3 SV=1	38	tr|A0A3S6EV09|A0A3S6EV09_YERET	A0A3S6EV09	A0A3S6EV09	FALSE	FALSE	WT1_25deg	WT_25C	20230616_C32027_003_S522535_WT1_25deg_WT_25C	light	14.8388	2.78243e+06	21.2665
A0A3S6EV09	Efflux pump membrane transporter OS=Yersinia entomophaga OX=935293 GN=PL78_00585 PE=3 SV=1	38	tr|A0A3S6EV09|A0A3S6EV09_YERET	A0A3S6EV09	A0A3S6EV09	FALSE	FALSE	LC2_25deg	LC_25C	20230616_C32027_004_S522539_LC2_25deg_LC_25C	light	14.2424	1.53249e+06	21.0442
A0A3S6EV09	Efflux pump membrane transporter OS=Yersinia entomophaga OX=935293 GN=PL78_00585 PE=3 SV=1	38	tr|A0A3S6EV09|A0A3S6EV09_YERET	A0A3S6EV09	A0A3S6EV09	FALSE	FALSE	LC3_25deg	LC_25C	20230616_C32027_005_S522540_LC3_25deg_LC_25C	light	14.3406	1.69059e+06	21.0717
A0A3S6EV09	Efflux pump membrane transporter OS=Yersinia entomophaga OX=935293 GN=PL78_00585 PE=3 SV=1	38	tr|A0A3S6EV09|A0A3S6EV09_YERET	A0A3S6EV09	A0A3S6EV09	FALSE	FALSE	LC2_37deg	LC_37C	20230616_C32027_006_S522545_LC2_37deg_LC_37C	light	14.8206	2.73211e+06	21.3186
A0A3S6EV09	Efflux pump membrane transporter OS=Yersinia entomophaga OX=935293 GN=PL78_00585 PE=3 SV=1	38	tr|A0A3S6EV09|A0A3S6EV09_YERET	A0A3S6EV09	A0A3S6EV09	FALSE	FALSE	WT2_37deg	WT_37C	20230616_C32027_007_S522542_WT2_37deg_WT_37C	light	14.8396	2.78463e+06	21.5292
A0A3S6EV09	Efflux pump membrane transporter OS=Yersinia entomophaga OX=935293 GN=PL78_00585 PE=3 SV=1	38	tr|A0A3S6EV09|A0A3S6EV09_YERET	A0A3S6EV09	A0A3S6EV09	FALSE	FALSE	WT3_25deg	WT_25C	20230616_C32027_009_S522537_WT3_25deg_WT_25C	light	14.8874	2.92084e+06	21.224
A0A3S6EV09	Efflux pump membrane transporter OS=Yersinia entomophaga OX=935293 GN=PL78_00585 PE=3 SV=1	38	tr|A0A3S6EV09|A0A3S6EV09_YERET	A0A3S6EV09	A0A3S6EV09	FALSE	FALSE	WT2_25deg	WT_25C	20230616_C32027_010_S522536_WT2_25deg_WT_25C	light	15.1131	3.66052e+06	21.227
A0A3S6EV09	Efflux pump membrane transporter OS=Yersinia entomophaga OX=935293 GN=PL78_00585 PE=3 SV=1	38	tr|A0A3S6EV09|A0A3S6EV09_YERET	A0A3S6EV09	A0A3S6EV09	FALSE	FALSE	LC1_37deg	LC_37C	20230616_C32027_011_S522544_LC1_37deg_LC_37C	light	15.1098	3.64836e+06	21.3066
A0A3S6EV09	Efflux pump membrane transporter OS=Yersinia entomophaga OX=935293 GN=PL78_00585 PE=3 SV=1	38	tr|A0A3S6EV09|A0A3S6EV09_YERET	A0A3S6EV09	A0A3S6EV09	FALSE	FALSE	WT3_37deg	WT_37C	20230616_C32027_012_S522543_WT3_37deg_WT_37C	light	15.0564	3.45854e+06	21.3072
A0A3S6EV09	Efflux pump membrane transporter OS=Yersinia entomophaga OX=935293 GN=PL78_00585 PE=3 SV=1	38	tr|A0A3S6EV09|A0A3S6EV09_YERET	A0A3S6EV09	A0A3S6EV09	FALSE	FALSE	LC1_25deg	LC_25C	20230616_C32027_013_S522538_LC1_25deg_LC_25C	light	13.8611	1.0466e+06	21.1643
A0A3S6EV09	Efflux pump membrane transporter OS=Yersinia entomophaga OX=935293 GN=PL78_00585 PE=3 SV=1	38	tr|A0A3S6EV09|A0A3S6EV09_YERET	A0A3S6EV09	A0A3S6EV09	FALSE	FALSE	WT1_37deg	WT_37C	20230616_C32027_014_S522541_WT1_37deg_WT_37C	light	14.932	3.05407e+06	21.2038
A0A3S6EV13	Mechanosensitive channel MscK OS=Yersinia entomophaga OX=935293 GN=PL78_00605 PE=3 SV=1	26	tr|A0A3S6EV13|A0A3S6EV13_YERET	A0A3S6EV13	A0A3S6EV13	FALSE	FALSE	LC3_37deg	LC_37C	20230616_C32027_002_S522546_LC3_37deg_LC_37C	light	12.9559	423324	18.805
A0A3S6EV13	Mechanosensitive channel MscK OS=Yersinia entomophaga OX=935293 GN=PL78_00605 PE=3 SV=1	26	tr|A0A3S6EV13|A0A3S6EV13_YERET	A0A3S6EV13	A0A3S6EV13	FALSE	FALSE	WT1_25deg	WT_25C	20230616_C32027_003_S522535_WT1_25deg_WT_25C	light	12.5852	292196	18.0151
A0A3S6EV13	Mechanosensitive channel MscK OS=Yersinia entomophaga OX=935293 GN=PL78_00605 PE=3 SV=1	26	tr|A0A3S6EV13|A0A3S6EV13_YERET	A0A3S6EV13	A0A3S6EV13	FALSE	FALSE	LC2_25deg	LC_25C	20230616_C32027_004_S522539_LC2_25deg_LC_25C	light	11.9978	162405	17.806
A0A3S6EV13	Mechanosensitive channel MscK OS=Yersinia entomophaga OX=935293 GN=PL78_00605 PE=3 SV=1	26	tr|A0A3S6EV13|A0A3S6EV13_YERET	A0A3S6EV13	A0A3S6EV13	FALSE	FALSE	LC3_25deg	LC_25C	20230616_C32027_005_S522540_LC3_25deg_LC_25C	light	11.7589	127882	17.3471
A0A3S6EV13	Mechanosensitive channel MscK OS=Yersinia entomophaga OX=935293 GN=PL78_00605 PE=3 SV=1	26	tr|A0A3S6EV13|A0A3S6EV13_YERET	A0A3S6EV13	A0A3S6EV13	FALSE	FALSE	LC2_37deg	LC_37C	20230616_C32027_006_S522545_LC2_37deg_LC_37C	light	13.0256	453872	18.7289
A0A3S6EV13	Mechanosensitive channel MscK OS=Yersinia entomophaga OX=935293 GN=PL78_00605 PE=3 SV=1	26	tr|A0A3S6EV13|A0A3S6EV13_YERET	A0A3S6EV13	A0A3S6EV13	FALSE	FALSE	WT2_37deg	WT_37C	20230616_C32027_007_S522542_WT2_37deg_WT_37C	light	12.7657	350011	18.5372
A0A3S6EV13	Mechanosensitive channel MscK OS=Yersinia entomophaga OX=935293 GN=PL78_00605 PE=3 SV=1	26	tr|A0A3S6EV13|A0A3S6EV13_YERET	A0A3S6EV13	A0A3S6EV13	FALSE	FALSE	WT3_25deg	WT_25C	20230616_C32027_009_S522537_WT3_25deg_WT_25C	light	12.5136	272012	17.7993
A0A3S6EV13	Mechanosensitive channel MscK OS=Yersinia entomophaga OX=935293 GN=PL78_00605 PE=3 SV=1	26	tr|A0A3S6EV13|A0A3S6EV13_YERET	A0A3S6EV13	A0A3S6EV13	FALSE	FALSE	WT2_25deg	WT_25C	20230616_C32027_010_S522536_WT2_25deg_WT_25C	light	12.82	369530	17.9187
A0A3S6EV13	Mechanosensitive channel MscK OS=Yersinia entomophaga OX=935293 GN=PL78_00605 PE=3 SV=1	26	tr|A0A3S6EV13|A0A3S6EV13_YERET	A0A3S6EV13	A0A3S6EV13	FALSE	FALSE	LC1_37deg	LC_37C	20230616_C32027_011_S522544_LC1_37deg_LC_37C	light	13.3199	609214	18.7244
A0A3S6EV13	Mechanosensitive channel MscK OS=Yersinia entomophaga OX=935293 GN=PL78_00605 PE=3 SV=1	26	tr|A0A3S6EV13|A0A3S6EV13_YERET	A0A3S6EV13	A0A3S6EV13	FALSE	FALSE	WT3_37deg	WT_37C	20230616_C32027_012_S522543_WT3_37deg_WT_37C	light	13.2714	580341	18.7321
A0A3S6EV13	Mechanosensitive channel MscK OS=Yersinia entomophaga OX=935293 GN=PL78_00605 PE=3 SV=1	26	tr|A0A3S6EV13|A0A3S6EV13_YERET	A0A3S6EV13	A0A3S6EV13	FALSE	FALSE	LC1_25deg	LC_25C	20230616_C32027_013_S522538_LC1_25deg_LC_25C	light	11.0979	66034.7	17.1779
A0A3S6EV13	Mechanosensitive channel MscK OS=Yersinia entomophaga OX=935293 GN=PL78_00605 PE=3 SV=1	26	tr|A0A3S6EV13|A0A3S6EV13_YERET	A0A3S6EV13	A0A3S6EV13	FALSE	FALSE	WT1_37deg	WT_37C	20230616_C32027_014_S522541_WT1_37deg_WT_37C	light	13.1489	513438	18.6314
A0A3S6EV17	Uncharacterized protein OS=Yersinia entomophaga OX=935293 GN=PL78_00600 PE=4 SV=1	2	tr|A0A3S6EV17|A0A3S6EV17_YERET	A0A3S6EV17	A0A3S6EV17	FALSE	FALSE	LC3_37deg	LC_37C	20230616_C32027_002_S522546_LC3_37deg_LC_37C	light	13.3283	614322	19.3423
A0A3S6EV17	Uncharacterized protein OS=Yersinia entomophaga OX=935293 GN=PL78_00600 PE=4 SV=1	2	tr|A0A3S6EV17|A0A3S6EV17_YERET	A0A3S6EV17	A0A3S6EV17	FALSE	FALSE	WT1_25deg	WT_25C	20230616_C32027_003_S522535_WT1_25deg_WT_25C	light	12.9574	423949	18.5521
A0A3S6EV17	Uncharacterized protein OS=Yersinia entomophaga OX=935293 GN=PL78_00600 PE=4 SV=1	2	tr|A0A3S6EV17|A0A3S6EV17_YERET	A0A3S6EV17	A0A3S6EV17	FALSE	FALSE	LC2_25deg	LC_25C	20230616_C32027_004_S522539_LC2_25deg_LC_25C	light	12.5054	269781	18.5382
A0A3S6EV17	Uncharacterized protein OS=Yersinia entomophaga OX=935293 GN=PL78_00600 PE=4 SV=1	2	tr|A0A3S6EV17|A0A3S6EV17_YERET	A0A3S6EV17	A0A3S6EV17	FALSE	FALSE	LC3_25deg	LC_25C	20230616_C32027_005_S522540_LC3_25deg_LC_25C	light	12.0076	163999	17.706
A0A3S6EV17	Uncharacterized protein OS=Yersinia entomophaga OX=935293 GN=PL78_00600 PE=4 SV=1	2	tr|A0A3S6EV17|A0A3S6EV17_YERET	A0A3S6EV17	A0A3S6EV17	FALSE	FALSE	LC2_37deg	LC_37C	20230616_C32027_006_S522545_LC2_37deg_LC_37C	light	13.9418	1.13466e+06	20.0509
A0A3S6EV17	Uncharacterized protein OS=Yersinia entomophaga OX=935293 GN=PL78_00600 PE=4 SV=1	2	tr|A0A3S6EV17|A0A3S6EV17_YERET	A0A3S6EV17	A0A3S6EV17	FALSE	FALSE	WT2_37deg	WT_37C	20230616_C32027_007_S522542_WT2_37deg_WT_37C	light	13.8806	1.06726e+06	20.1456
A0A3S6EV17	Uncharacterized protein OS=Yersinia entomophaga OX=935293 GN=PL78_00600 PE=4 SV=1	2	tr|A0A3S6EV17|A0A3S6EV17_YERET	A0A3S6EV17	A0A3S6EV17	FALSE	FALSE	WT3_25deg	WT_25C	20230616_C32027_009_S522537_WT3_25deg_WT_25C	light	12.1839	195619	17.3237
A0A3S6EV17	Uncharacterized protein OS=Yersinia entomophaga OX=935293 GN=PL78_00600 PE=4 SV=1	2	tr|A0A3S6EV17|A0A3S6EV17_YERET	A0A3S6EV17	A0A3S6EV17	FALSE	FALSE	WT2_25deg	WT_25C	20230616_C32027_010_S522536_WT2_25deg_WT_25C	light	13.4198	673180	18.784
A0A3S6EV17	Uncharacterized protein OS=Yersinia entomophaga OX=935293 GN=PL78_00600 PE=4 SV=1	2	tr|A0A3S6EV17|A0A3S6EV17_YERET	A0A3S6EV17	A0A3S6EV17	FALSE	FALSE	LC1_37deg	LC_37C	20230616_C32027_011_S522544_LC1_37deg_LC_37C	light	14.1074	1.33901e+06	19.8606
A0A3S6EV17	Uncharacterized protein OS=Yersinia entomophaga OX=935293 GN=PL78_00600 PE=4 SV=1	2	tr|A0A3S6EV17|A0A3S6EV17_YERET	A0A3S6EV17	A0A3S6EV17	FALSE	FALSE	WT3_37deg	WT_37C	20230616_C32027_012_S522543_WT3_37deg_WT_37C	light	13.8114	995864	19.5111
A0A3S6EV17	Uncharacterized protein OS=Yersinia entomophaga OX=935293 GN=PL78_00600 PE=4 SV=1	2	tr|A0A3S6EV17|A0A3S6EV17_YERET	A0A3S6EV17	A0A3S6EV17	FALSE	FALSE	LC1_25deg	LC_25C	20230616_C32027_013_S522538_LC1_25deg_LC_25C	light	11.1447	69194.2	17.2454
A0A3S6EV17	Uncharacterized protein OS=Yersinia entomophaga OX=935293 GN=PL78_00600 PE=4 SV=1	2	tr|A0A3S6EV17|A0A3S6EV17_YERET	A0A3S6EV17	A0A3S6EV17	FALSE	FALSE	WT1_37deg	WT_37C	20230616_C32027_014_S522541_WT1_37deg_WT_37C	light	14.111	1.34372e+06	20.0193
A0A3S6EV23	Prephenate dehydrogenase OS=Yersinia entomophaga OX=935293 GN=PL78_00610 PE=4 SV=1	5	tr|A0A3S6EV23|A0A3S6EV23_YERET	A0A3S6EV23	A0A3S6EV23	FALSE	FALSE	LC3_37deg	LC_37C	20230616_C32027_002_S522546_LC3_37deg_LC_37C	light	11.5063	99341.3	16.7137
A0A3S6EV23	Prephenate dehydrogenase OS=Yersinia entomophaga OX=935293 GN=PL78_00610 PE=4 SV=1	5	tr|A0A3S6EV23|A0A3S6EV23_YERET	A0A3S6EV23	A0A3S6EV23	FALSE	FALSE	WT1_25deg	WT_25C	20230616_C32027_003_S522535_WT1_25deg_WT_25C	light	13.1509	514452	18.8312
A0A3S6EV23	Prephenate dehydrogenase OS=Yersinia entomophaga OX=935293 GN=PL78_00610 PE=4 SV=1	5	tr|A0A3S6EV23|A0A3S6EV23_YERET	A0A3S6EV23	A0A3S6EV23	FALSE	FALSE	LC2_25deg	LC_25C	20230616_C32027_004_S522539_LC2_25deg_LC_25C	light	12.4082	244807	18.3981
A0A3S6EV23	Prephenate dehydrogenase OS=Yersinia entomophaga OX=935293 GN=PL78_00610 PE=4 SV=1	5	tr|A0A3S6EV23|A0A3S6EV23_YERET	A0A3S6EV23	A0A3S6EV23	FALSE	FALSE	LC3_25deg	LC_25C	20230616_C32027_005_S522540_LC3_25deg_LC_25C	light	12.7453	342949	18.7703
A0A3S6EV23	Prephenate dehydrogenase OS=Yersinia entomophaga OX=935293 GN=PL78_00610 PE=4 SV=1	5	tr|A0A3S6EV23|A0A3S6EV23_YERET	A0A3S6EV23	A0A3S6EV23	FALSE	FALSE	LC2_37deg	LC_37C	20230616_C32027_006_S522545_LC2_37deg_LC_37C	light	12.643	309580	18.177
A0A3S6EV23	Prephenate dehydrogenase OS=Yersinia entomophaga OX=935293 GN=PL78_00610 PE=4 SV=1	5	tr|A0A3S6EV23|A0A3S6EV23_YERET	A0A3S6EV23	A0A3S6EV23	FALSE	FALSE	WT2_37deg	WT_37C	20230616_C32027_007_S522542_WT2_37deg_WT_37C	light	12.6234	303572	18.3318
A0A3S6EV23	Prephenate dehydrogenase OS=Yersinia entomophaga OX=935293 GN=PL78_00610 PE=4 SV=1	5	tr|A0A3S6EV23|A0A3S6EV23_YERET	A0A3S6EV23	A0A3S6EV23	FALSE	FALSE	WT3_25deg	WT_25C	20230616_C32027_009_S522537_WT3_25deg_WT_25C	light	12.7249	336026	18.1042
A0A3S6EV23	Prephenate dehydrogenase OS=Yersinia entomophaga OX=935293 GN=PL78_00610 PE=4 SV=1	5	tr|A0A3S6EV23|A0A3S6EV23_YERET	A0A3S6EV23	A0A3S6EV23	FALSE	FALSE	WT2_25deg	WT_25C	20230616_C32027_010_S522536_WT2_25deg_WT_25C	light	12.8421	377801	17.9506
A0A3S6EV23	Prephenate dehydrogenase OS=Yersinia entomophaga OX=935293 GN=PL78_00610 PE=4 SV=1	5	tr|A0A3S6EV23|A0A3S6EV23_YERET	A0A3S6EV23	A0A3S6EV23	FALSE	FALSE	LC1_37deg	LC_37C	20230616_C32027_011_S522544_LC1_37deg_LC_37C	light	12.6206	302742	17.7156
A0A3S6EV23	Prephenate dehydrogenase OS=Yersinia entomophaga OX=935293 GN=PL78_00610 PE=4 SV=1	5	tr|A0A3S6EV23|A0A3S6EV23_YERET	A0A3S6EV23	A0A3S6EV23	FALSE	FALSE	WT3_37deg	WT_37C	20230616_C32027_012_S522543_WT3_37deg_WT_37C	light	12.4457	254157	17.5409
A0A3S6EV23	Prephenate dehydrogenase OS=Yersinia entomophaga OX=935293 GN=PL78_00610 PE=4 SV=1	5	tr|A0A3S6EV23|A0A3S6EV23_YERET	A0A3S6EV23	A0A3S6EV23	FALSE	FALSE	LC1_25deg	LC_25C	20230616_C32027_013_S522538_LC1_25deg_LC_25C	light	12.1388	186995	18.6796
A0A3S6EV23	Prephenate dehydrogenase OS=Yersinia entomophaga OX=935293 GN=PL78_00610 PE=4 SV=1	5	tr|A0A3S6EV23|A0A3S6EV23_YERET	A0A3S6EV23	A0A3S6EV23	FALSE	FALSE	WT1_37deg	WT_37C	20230616_C32027_014_S522541_WT1_37deg_WT_37C	light	13.441	687647	19.0528
A0A3S6EV24	Nucleoid-associated protein PL78_00655 OS=Yersinia entomophaga OX=935293 GN=PL78_00655 PE=3 SV=1	5	tr|A0A3S6EV24|A0A3S6EV24_YERET	A0A3S6EV24	A0A3S6EV24	FALSE	FALSE	LC3_37deg	LC_37C	20230616_C32027_002_S522546_LC3_37deg_LC_37C	light	13.5935	800944	19.725
A0A3S6EV24	Nucleoid-associated protein PL78_00655 OS=Yersinia entomophaga OX=935293 GN=PL78_00655 PE=3 SV=1	5	tr|A0A3S6EV24|A0A3S6EV24_YERET	A0A3S6EV24	A0A3S6EV24	FALSE	FALSE	WT1_25deg	WT_25C	20230616_C32027_003_S522535_WT1_25deg_WT_25C	light	14.234	1.51967e+06	20.3939
A0A3S6EV24	Nucleoid-associated protein PL78_00655 OS=Yersinia entomophaga OX=935293 GN=PL78_00655 PE=3 SV=1	5	tr|A0A3S6EV24|A0A3S6EV24_YERET	A0A3S6EV24	A0A3S6EV24	FALSE	FALSE	LC2_25deg	LC_25C	20230616_C32027_004_S522539_LC2_25deg_LC_25C	light	13.747	933751	20.3295
A0A3S6EV24	Nucleoid-associated protein PL78_00655 OS=Yersinia entomophaga OX=935293 GN=PL78_00655 PE=3 SV=1	5	tr|A0A3S6EV24|A0A3S6EV24_YERET	A0A3S6EV24	A0A3S6EV24	FALSE	FALSE	LC3_25deg	LC_25C	20230616_C32027_005_S522540_LC3_25deg_LC_25C	light	13.9635	1.15954e+06	20.5277
A0A3S6EV24	Nucleoid-associated protein PL78_00655 OS=Yersinia entomophaga OX=935293 GN=PL78_00655 PE=3 SV=1	5	tr|A0A3S6EV24|A0A3S6EV24_YERET	A0A3S6EV24	A0A3S6EV24	FALSE	FALSE	LC2_37deg	LC_37C	20230616_C32027_006_S522545_LC2_37deg_LC_37C	light	14.3184	1.65352e+06	20.5941
A0A3S6EV24	Nucleoid-associated protein PL78_00655 OS=Yersinia entomophaga OX=935293 GN=PL78_00655 PE=3 SV=1	5	tr|A0A3S6EV24|A0A3S6EV24_YERET	A0A3S6EV24	A0A3S6EV24	FALSE	FALSE	WT2_37deg	WT_37C	20230616_C32027_007_S522542_WT2_37deg_WT_37C	light	14.7633	2.5801e+06	21.4191
A0A3S6EV24	Nucleoid-associated protein PL78_00655 OS=Yersinia entomophaga OX=935293 GN=PL78_00655 PE=3 SV=1	5	tr|A0A3S6EV24|A0A3S6EV24_YERET	A0A3S6EV24	A0A3S6EV24	FALSE	FALSE	WT3_25deg	WT_25C	20230616_C32027_009_S522537_WT3_25deg_WT_25C	light	13.9959	1.19767e+06	19.9378
A0A3S6EV24	Nucleoid-associated protein PL78_00655 OS=Yersinia entomophaga OX=935293 GN=PL78_00655 PE=3 SV=1	5	tr|A0A3S6EV24|A0A3S6EV24_YERET	A0A3S6EV24	A0A3S6EV24	FALSE	FALSE	WT2_25deg	WT_25C	20230616_C32027_010_S522536_WT2_25deg_WT_25C	light	14.4328	1.85392e+06	20.2455
A0A3S6EV24	Nucleoid-associated protein PL78_00655 OS=Yersinia entomophaga OX=935293 GN=PL78_00655 PE=3 SV=1	5	tr|A0A3S6EV24|A0A3S6EV24_YERET	A0A3S6EV24	A0A3S6EV24	FALSE	FALSE	LC1_37deg	LC_37C	20230616_C32027_011_S522544_LC1_37deg_LC_37C	light	14.6909	2.39975e+06	20.7023
A0A3S6EV24	Nucleoid-associated protein PL78_00655 OS=Yersinia entomophaga OX=935293 GN=PL78_00655 PE=3 SV=1	5	tr|A0A3S6EV24|A0A3S6EV24_YERET	A0A3S6EV24	A0A3S6EV24	FALSE	FALSE	WT3_37deg	WT_37C	20230616_C32027_012_S522543_WT3_37deg_WT_37C	light	14.3773	1.75378e+06	20.3276
A0A3S6EV24	Nucleoid-associated protein PL78_00655 OS=Yersinia entomophaga OX=935293 GN=PL78_00655 PE=3 SV=1	5	tr|A0A3S6EV24|A0A3S6EV24_YERET	A0A3S6EV24	A0A3S6EV24	FALSE	FALSE	LC1_25deg	LC_25C	20230616_C32027_013_S522538_LC1_25deg_LC_25C	light	13.2347	559441	20.2606
A0A3S6EV24	Nucleoid-associated protein PL78_00655 OS=Yersinia entomophaga OX=935293 GN=PL78_00655 PE=3 SV=1	5	tr|A0A3S6EV24|A0A3S6EV24_YERET	A0A3S6EV24	A0A3S6EV24	FALSE	FALSE	WT1_37deg	WT_37C	20230616_C32027_014_S522541_WT1_37deg_WT_37C	light	14.7901	2.65001e+06	20.9991
A0A3S6EV27	DNA polymerase III subunit gamma/tau OS=Yersinia entomophaga OX=935293 GN=dnaX PE=3 SV=1	17	tr|A0A3S6EV27|A0A3S6EV27_YERET	A0A3S6EV27	A0A3S6EV27	FALSE	FALSE	LC3_37deg	LC_37C	20230616_C32027_002_S522546_LC3_37deg_LC_37C	light	12.7854	356966	18.5591
A0A3S6EV27	DNA polymerase III subunit gamma/tau OS=Yersinia entomophaga OX=935293 GN=dnaX PE=3 SV=1	17	tr|A0A3S6EV27|A0A3S6EV27_YERET	A0A3S6EV27	A0A3S6EV27	FALSE	FALSE	WT1_25deg	WT_25C	20230616_C32027_003_S522535_WT1_25deg_WT_25C	light	13.1041	490937	18.7637
A0A3S6EV27	DNA polymerase III subunit gamma/tau OS=Yersinia entomophaga OX=935293 GN=dnaX PE=3 SV=1	17	tr|A0A3S6EV27|A0A3S6EV27_YERET	A0A3S6EV27	A0A3S6EV27	FALSE	FALSE	LC2_25deg	LC_25C	20230616_C32027_004_S522539_LC2_25deg_LC_25C	light	12.7214	334851	18.85
A0A3S6EV27	DNA polymerase III subunit gamma/tau OS=Yersinia entomophaga OX=935293 GN=dnaX PE=3 SV=1	17	tr|A0A3S6EV27|A0A3S6EV27_YERET	A0A3S6EV27	A0A3S6EV27	FALSE	FALSE	LC3_25deg	LC_25C	20230616_C32027_005_S522540_LC3_25deg_LC_25C	light	12.731	338059	18.7495
A0A3S6EV27	DNA polymerase III subunit gamma/tau OS=Yersinia entomophaga OX=935293 GN=dnaX PE=3 SV=1	17	tr|A0A3S6EV27|A0A3S6EV27_YERET	A0A3S6EV27	A0A3S6EV27	FALSE	FALSE	LC2_37deg	LC_37C	20230616_C32027_006_S522545_LC2_37deg_LC_37C	light	13.0276	454814	18.7319
A0A3S6EV27	DNA polymerase III subunit gamma/tau OS=Yersinia entomophaga OX=935293 GN=dnaX PE=3 SV=1	17	tr|A0A3S6EV27|A0A3S6EV27_YERET	A0A3S6EV27	A0A3S6EV27	FALSE	FALSE	WT2_37deg	WT_37C	20230616_C32027_007_S522542_WT2_37deg_WT_37C	light	12.3268	225655	17.9039
A0A3S6EV27	DNA polymerase III subunit gamma/tau OS=Yersinia entomophaga OX=935293 GN=dnaX PE=3 SV=1	17	tr|A0A3S6EV27|A0A3S6EV27_YERET	A0A3S6EV27	A0A3S6EV27	FALSE	FALSE	WT3_25deg	WT_25C	20230616_C32027_009_S522537_WT3_25deg_WT_25C	light	13.0309	456297	18.5456
A0A3S6EV27	DNA polymerase III subunit gamma/tau OS=Yersinia entomophaga OX=935293 GN=dnaX PE=3 SV=1	17	tr|A0A3S6EV27|A0A3S6EV27_YERET	A0A3S6EV27	A0A3S6EV27	FALSE	FALSE	WT2_25deg	WT_25C	20230616_C32027_010_S522536_WT2_25deg_WT_25C	light	13.2241	553538	18.5017
A0A3S6EV27	DNA polymerase III subunit gamma/tau OS=Yersinia entomophaga OX=935293 GN=dnaX PE=3 SV=1	17	tr|A0A3S6EV27|A0A3S6EV27_YERET	A0A3S6EV27	A0A3S6EV27	FALSE	FALSE	LC1_37deg	LC_37C	20230616_C32027_011_S522544_LC1_37deg_LC_37C	light	13.3188	608499	18.7227
A0A3S6EV27	DNA polymerase III subunit gamma/tau OS=Yersinia entomophaga OX=935293 GN=dnaX PE=3 SV=1	17	tr|A0A3S6EV27|A0A3S6EV27_YERET	A0A3S6EV27	A0A3S6EV27	FALSE	FALSE	WT3_37deg	WT_37C	20230616_C32027_012_S522543_WT3_37deg_WT_37C	light	13.2952	594309	18.7664
A0A3S6EV27	DNA polymerase III subunit gamma/tau OS=Yersinia entomophaga OX=935293 GN=dnaX PE=3 SV=1	17	tr|A0A3S6EV27|A0A3S6EV27_YERET	A0A3S6EV27	A0A3S6EV27	FALSE	FALSE	LC1_25deg	LC_25C	20230616_C32027_013_S522538_LC1_25deg_LC_25C	light	11.9156	149582	18.3576
A0A3S6EV27	DNA polymerase III subunit gamma/tau OS=Yersinia entomophaga OX=935293 GN=dnaX PE=3 SV=1	17	tr|A0A3S6EV27|A0A3S6EV27_YERET	A0A3S6EV27	A0A3S6EV27	FALSE	FALSE	WT1_37deg	WT_37C	20230616_C32027_014_S522541_WT1_37deg_WT_37C	light	13.3383	620519	18.9047
A0A3S6EV31	Glucose-1-phosphate cytidylyltransferase OS=Yersinia entomophaga OX=935293 GN=PL78_00685 PE=4 SV=1	14	tr|A0A3S6EV31|A0A3S6EV31_YERET	A0A3S6EV31	A0A3S6EV31	FALSE	FALSE	LC3_37deg	LC_37C	20230616_C32027_002_S522546_LC3_37deg_LC_37C	light	14.5804	2.14882e+06	21.1487
A0A3S6EV31	Glucose-1-phosphate cytidylyltransferase OS=Yersinia entomophaga OX=935293 GN=PL78_00685 PE=4 SV=1	14	tr|A0A3S6EV31|A0A3S6EV31_YERET	A0A3S6EV31	A0A3S6EV31	FALSE	FALSE	WT1_25deg	WT_25C	20230616_C32027_003_S522535_WT1_25deg_WT_25C	light	14.4499	1.88593e+06	20.7054
A0A3S6EV31	Glucose-1-phosphate cytidylyltransferase OS=Yersinia entomophaga OX=935293 GN=PL78_00685 PE=4 SV=1	14	tr|A0A3S6EV31|A0A3S6EV31_YERET	A0A3S6EV31	A0A3S6EV31	FALSE	FALSE	LC2_25deg	LC_25C	20230616_C32027_004_S522539_LC2_25deg_LC_25C	light	14.2156	1.49194e+06	21.0056
A0A3S6EV31	Glucose-1-phosphate cytidylyltransferase OS=Yersinia entomophaga OX=935293 GN=PL78_00685 PE=4 SV=1	14	tr|A0A3S6EV31|A0A3S6EV31_YERET	A0A3S6EV31	A0A3S6EV31	FALSE	FALSE	LC3_25deg	LC_25C	20230616_C32027_005_S522540_LC3_25deg_LC_25C	light	14.3515	1.70914e+06	21.0875
A0A3S6EV31	Glucose-1-phosphate cytidylyltransferase OS=Yersinia entomophaga OX=935293 GN=PL78_00685 PE=4 SV=1	14	tr|A0A3S6EV31|A0A3S6EV31_YERET	A0A3S6EV31	A0A3S6EV31	FALSE	FALSE	LC2_37deg	LC_37C	20230616_C32027_006_S522545_LC2_37deg_LC_37C	light	14.5888	2.16683e+06	20.9842
A0A3S6EV31	Glucose-1-phosphate cytidylyltransferase OS=Yersinia entomophaga OX=935293 GN=PL78_00685 PE=4 SV=1	14	tr|A0A3S6EV31|A0A3S6EV31_YERET	A0A3S6EV31	A0A3S6EV31	FALSE	FALSE	WT2_37deg	WT_37C	20230616_C32027_007_S522542_WT2_37deg_WT_37C	light	14.4898	1.96265e+06	21.0245
A0A3S6EV31	Glucose-1-phosphate cytidylyltransferase OS=Yersinia entomophaga OX=935293 GN=PL78_00685 PE=4 SV=1	14	tr|A0A3S6EV31|A0A3S6EV31_YERET	A0A3S6EV31	A0A3S6EV31	FALSE	FALSE	WT3_25deg	WT_25C	20230616_C32027_009_S522537_WT3_25deg_WT_25C	light	14.5072	1.99707e+06	20.6755
A0A3S6EV31	Glucose-1-phosphate cytidylyltransferase OS=Yersinia entomophaga OX=935293 GN=PL78_00685 PE=4 SV=1	14	tr|A0A3S6EV31|A0A3S6EV31_YERET	A0A3S6EV31	A0A3S6EV31	FALSE	FALSE	WT2_25deg	WT_25C	20230616_C32027_010_S522536_WT2_25deg_WT_25C	light	14.7308	2.49759e+06	20.6754
A0A3S6EV31	Glucose-1-phosphate cytidylyltransferase OS=Yersinia entomophaga OX=935293 GN=PL78_00685 PE=4 SV=1	14	tr|A0A3S6EV31|A0A3S6EV31_YERET	A0A3S6EV31	A0A3S6EV31	FALSE	FALSE	LC1_37deg	LC_37C	20230616_C32027_011_S522544_LC1_37deg_LC_37C	light	14.9515	3.11431e+06	21.0783
A0A3S6EV31	Glucose-1-phosphate cytidylyltransferase OS=Yersinia entomophaga OX=935293 GN=PL78_00685 PE=4 SV=1	14	tr|A0A3S6EV31|A0A3S6EV31_YERET	A0A3S6EV31	A0A3S6EV31	FALSE	FALSE	WT3_37deg	WT_37C	20230616_C32027_012_S522543_WT3_37deg_WT_37C	light	14.8481	2.80839e+06	21.0068
A0A3S6EV31	Glucose-1-phosphate cytidylyltransferase OS=Yersinia entomophaga OX=935293 GN=PL78_00685 PE=4 SV=1	14	tr|A0A3S6EV31|A0A3S6EV31_YERET	A0A3S6EV31	A0A3S6EV31	FALSE	FALSE	LC1_25deg	LC_25C	20230616_C32027_013_S522538_LC1_25deg_LC_25C	light	13.9152	1.10487e+06	21.2424
A0A3S6EV31	Glucose-1-phosphate cytidylyltransferase OS=Yersinia entomophaga OX=935293 GN=PL78_00685 PE=4 SV=1	14	tr|A0A3S6EV31|A0A3S6EV31_YERET	A0A3S6EV31	A0A3S6EV31	FALSE	FALSE	WT1_37deg	WT_37C	20230616_C32027_014_S522541_WT1_37deg_WT_37C	light	14.5736	2.13429e+06	20.6869
A0A3S6EV34	Adenine phosphoribosyltransferase OS=Yersinia entomophaga OX=935293 GN=apt PE=3 SV=1	6	tr|A0A3S6EV34|A0A3S6EV34_YERET	A0A3S6EV34	A0A3S6EV34	FALSE	FALSE	LC3_37deg	LC_37C	20230616_C32027_002_S522546_LC3_37deg_LC_37C	light	14.7553	2.55953e+06	21.4011
A0A3S6EV34	Adenine phosphoribosyltransferase OS=Yersinia entomophaga OX=935293 GN=apt PE=3 SV=1	6	tr|A0A3S6EV34|A0A3S6EV34_YERET	A0A3S6EV34	A0A3S6EV34	FALSE	FALSE	WT1_25deg	WT_25C	20230616_C32027_003_S522535_WT1_25deg_WT_25C	light	14.644	2.28991e+06	20.9854
A0A3S6EV34	Adenine phosphoribosyltransferase OS=Yersinia entomophaga OX=935293 GN=apt PE=3 SV=1	6	tr|A0A3S6EV34|A0A3S6EV34_YERET	A0A3S6EV34	A0A3S6EV34	FALSE	FALSE	LC2_25deg	LC_25C	20230616_C32027_004_S522539_LC2_25deg_LC_25C	light	13.0508	465492	19.3252
A0A3S6EV34	Adenine phosphoribosyltransferase OS=Yersinia entomophaga OX=935293 GN=apt PE=3 SV=1	6	tr|A0A3S6EV34|A0A3S6EV34_YERET	A0A3S6EV34	A0A3S6EV34	FALSE	FALSE	LC3_25deg	LC_25C	20230616_C32027_005_S522540_LC3_25deg_LC_25C	light	14.2819	1.59425e+06	20.9871
A0A3S6EV34	Adenine phosphoribosyltransferase OS=Yersinia entomophaga OX=935293 GN=apt PE=3 SV=1	6	tr|A0A3S6EV34|A0A3S6EV34_YERET	A0A3S6EV34	A0A3S6EV34	FALSE	FALSE	LC2_37deg	LC_37C	20230616_C32027_006_S522545_LC2_37deg_LC_37C	light	14.8148	2.71626e+06	21.3102
A0A3S6EV34	Adenine phosphoribosyltransferase OS=Yersinia entomophaga OX=935293 GN=apt PE=3 SV=1	6	tr|A0A3S6EV34|A0A3S6EV34_YERET	A0A3S6EV34	A0A3S6EV34	FALSE	FALSE	WT2_37deg	WT_37C	20230616_C32027_007_S522542_WT2_37deg_WT_37C	light	14.1656	1.41918e+06	20.5568
A0A3S6EV34	Adenine phosphoribosyltransferase OS=Yersinia entomophaga OX=935293 GN=apt PE=3 SV=1	6	tr|A0A3S6EV34|A0A3S6EV34_YERET	A0A3S6EV34	A0A3S6EV34	FALSE	FALSE	WT3_25deg	WT_25C	20230616_C32027_009_S522537_WT3_25deg_WT_25C	light	14.4501	1.88628e+06	20.5931
A0A3S6EV34	Adenine phosphoribosyltransferase OS=Yersinia entomophaga OX=935293 GN=apt PE=3 SV=1	6	tr|A0A3S6EV34|A0A3S6EV34_YERET	A0A3S6EV34	A0A3S6EV34	FALSE	FALSE	WT2_25deg	WT_25C	20230616_C32027_010_S522536_WT2_25deg_WT_25C	light	14.5274	2.03776e+06	20.3819
A0A3S6EV34	Adenine phosphoribosyltransferase OS=Yersinia entomophaga OX=935293 GN=apt PE=3 SV=1	6	tr|A0A3S6EV34|A0A3S6EV34_YERET	A0A3S6EV34	A0A3S6EV34	FALSE	FALSE	LC1_37deg	LC_37C	20230616_C32027_011_S522544_LC1_37deg_LC_37C	light	14.9552	3.12582e+06	21.0836
A0A3S6EV34	Adenine phosphoribosyltransferase OS=Yersinia entomophaga OX=935293 GN=apt PE=3 SV=1	6	tr|A0A3S6EV34|A0A3S6EV34_YERET	A0A3S6EV34	A0A3S6EV34	FALSE	FALSE	WT3_37deg	WT_37C	20230616_C32027_012_S522543_WT3_37deg_WT_37C	light	14.967	3.16288e+06	21.1783
A0A3S6EV34	Adenine phosphoribosyltransferase OS=Yersinia entomophaga OX=935293 GN=apt PE=3 SV=1	6	tr|A0A3S6EV34|A0A3S6EV34_YERET	A0A3S6EV34	A0A3S6EV34	FALSE	FALSE	LC1_25deg	LC_25C	20230616_C32027_013_S522538_LC1_25deg_LC_25C	light	13.4956	726249	20.6371
A0A3S6EV34	Adenine phosphoribosyltransferase OS=Yersinia entomophaga OX=935293 GN=apt PE=3 SV=1	6	tr|A0A3S6EV34|A0A3S6EV34_YERET	A0A3S6EV34	A0A3S6EV34	FALSE	FALSE	WT1_37deg	WT_37C	20230616_C32027_014_S522541_WT1_37deg_WT_37C	light	14.212	1.48657e+06	20.1651
A0A3S6EV35	Recombination protein RecR OS=Yersinia entomophaga OX=935293 GN=recR PE=3 SV=1	2	tr|A0A3S6EV35|A0A3S6EV35_YERET	A0A3S6EV35	A0A3S6EV35	FALSE	FALSE	LC3_37deg	LC_37C	20230616_C32027_002_S522546_LC3_37deg_LC_37C	light	12.1375	186738	17.6243
A0A3S6EV35	Recombination protein RecR OS=Yersinia entomophaga OX=935293 GN=recR PE=3 SV=1	2	tr|A0A3S6EV35|A0A3S6EV35_YERET	A0A3S6EV35	A0A3S6EV35	FALSE	FALSE	WT1_25deg	WT_25C	20230616_C32027_003_S522535_WT1_25deg_WT_25C	light	11.9285	151518	17.0677
A0A3S6EV35	Recombination protein RecR OS=Yersinia entomophaga OX=935293 GN=recR PE=3 SV=1	2	tr|A0A3S6EV35|A0A3S6EV35_YERET	A0A3S6EV35	A0A3S6EV35	FALSE	FALSE	LC2_25deg	LC_25C	20230616_C32027_004_S522539_LC2_25deg_LC_25C	light	11.2182	74470.5	16.6812
A0A3S6EV35	Recombination protein RecR OS=Yersinia entomophaga OX=935293 GN=recR PE=3 SV=1	2	tr|A0A3S6EV35|A0A3S6EV35_YERET	A0A3S6EV35	A0A3S6EV35	FALSE	FALSE	LC3_25deg	LC_25C	20230616_C32027_005_S522540_LC3_25deg_LC_25C	light	11.6198	111276	17.1464
A0A3S6EV35	Recombination protein RecR OS=Yersinia entomophaga OX=935293 GN=recR PE=3 SV=1	2	tr|A0A3S6EV35|A0A3S6EV35_YERET	A0A3S6EV35	A0A3S6EV35	FALSE	FALSE	LC2_37deg	LC_37C	20230616_C32027_006_S522545_LC2_37deg_LC_37C	light	12.3878	239869	17.8089
A0A3S6EV35	Recombination protein RecR OS=Yersinia entomophaga OX=935293 GN=recR PE=3 SV=1	2	tr|A0A3S6EV35|A0A3S6EV35_YERET	A0A3S6EV35	A0A3S6EV35	FALSE	FALSE	WT2_37deg	WT_37C	20230616_C32027_007_S522542_WT2_37deg_WT_37C	light	12.474	261462	18.1164
A0A3S6EV35	Recombination protein RecR OS=Yersinia entomophaga OX=935293 GN=recR PE=3 SV=1	2	tr|A0A3S6EV35|A0A3S6EV35_YERET	A0A3S6EV35	A0A3S6EV35	FALSE	FALSE	WT3_25deg	WT_25C	20230616_C32027_009_S522537_WT3_25deg_WT_25C	light	12.2277	204379	17.3869
A0A3S6EV35	Recombination protein RecR OS=Yersinia entomophaga OX=935293 GN=recR PE=3 SV=1	2	tr|A0A3S6EV35|A0A3S6EV35_YERET	A0A3S6EV35	A0A3S6EV35	FALSE	FALSE	WT2_25deg	WT_25C	20230616_C32027_010_S522536_WT2_25deg_WT_25C	light	12.9386	416082	18.0899
A0A3S6EV35	Recombination protein RecR OS=Yersinia entomophaga OX=935293 GN=recR PE=3 SV=1	2	tr|A0A3S6EV35|A0A3S6EV35_YERET	A0A3S6EV35	A0A3S6EV35	FALSE	FALSE	LC1_37deg	LC_37C	20230616_C32027_011_S522544_LC1_37deg_LC_37C	light	12.8577	383725	18.0575
A0A3S6EV35	Recombination protein RecR OS=Yersinia entomophaga OX=935293 GN=recR PE=3 SV=1	2	tr|A0A3S6EV35|A0A3S6EV35_YERET	A0A3S6EV35	A0A3S6EV35	FALSE	FALSE	WT3_37deg	WT_37C	20230616_C32027_012_S522543_WT3_37deg_WT_37C	light	12.8785	391793	18.1652
A0A3S6EV35	Recombination protein RecR OS=Yersinia entomophaga OX=935293 GN=recR PE=3 SV=1	2	tr|A0A3S6EV35|A0A3S6EV35_YERET	A0A3S6EV35	A0A3S6EV35	FALSE	FALSE	LC1_25deg	LC_25C	20230616_C32027_013_S522538_LC1_25deg_LC_25C	light	10.8604	52070.6	16.8352
A0A3S6EV35	Recombination protein RecR OS=Yersinia entomophaga OX=935293 GN=recR PE=3 SV=1	2	tr|A0A3S6EV35|A0A3S6EV35_YERET	A0A3S6EV35	A0A3S6EV35	FALSE	FALSE	WT1_37deg	WT_37C	20230616_C32027_014_S522541_WT1_37deg_WT_37C	light	12.9444	418466	18.3363
A0A3S6EV37	CDP-paratose 2-epimerase OS=Yersinia entomophaga OX=935293 GN=PL78_00705 PE=4 SV=1	14	tr|A0A3S6EV37|A0A3S6EV37_YERET	A0A3S6EV37	A0A3S6EV37	FALSE	FALSE	LC3_37deg	LC_37C	20230616_C32027_002_S522546_LC3_37deg_LC_37C	light	15.4499	5.12616e+06	22.4031
A0A3S6EV37	CDP-paratose 2-epimerase OS=Yersinia entomophaga OX=935293 GN=PL78_00705 PE=4 SV=1	14	tr|A0A3S6EV37|A0A3S6EV37_YERET	A0A3S6EV37	A0A3S6EV37	FALSE	FALSE	WT1_25deg	WT_25C	20230616_C32027_003_S522535_WT1_25deg_WT_25C	light	15.5112	5.45051e+06	22.2365
A0A3S6EV37	CDP-paratose 2-epimerase OS=Yersinia entomophaga OX=935293 GN=PL78_00705 PE=4 SV=1	14	tr|A0A3S6EV37|A0A3S6EV37_YERET	A0A3S6EV37	A0A3S6EV37	FALSE	FALSE	LC2_25deg	LC_25C	20230616_C32027_004_S522539_LC2_25deg_LC_25C	light	15.331	4.55185e+06	22.6148
A0A3S6EV37	CDP-paratose 2-epimerase OS=Yersinia entomophaga OX=935293 GN=PL78_00705 PE=4 SV=1	14	tr|A0A3S6EV37|A0A3S6EV37_YERET	A0A3S6EV37	A0A3S6EV37	FALSE	FALSE	LC3_25deg	LC_25C	20230616_C32027_005_S522540_LC3_25deg_LC_25C	light	15.4025	4.88902e+06	22.6037
A0A3S6EV37	CDP-paratose 2-epimerase OS=Yersinia entomophaga OX=935293 GN=PL78_00705 PE=4 SV=1	14	tr|A0A3S6EV37|A0A3S6EV37_YERET	A0A3S6EV37	A0A3S6EV37	FALSE	FALSE	LC2_37deg	LC_37C	20230616_C32027_006_S522545_LC2_37deg_LC_37C	light	15.5226	5.51309e+06	22.3314
A0A3S6EV37	CDP-paratose 2-epimerase OS=Yersinia entomophaga OX=935293 GN=PL78_00705 PE=4 SV=1	14	tr|A0A3S6EV37|A0A3S6EV37_YERET	A0A3S6EV37	A0A3S6EV37	FALSE	FALSE	WT2_37deg	WT_37C	20230616_C32027_007_S522542_WT2_37deg_WT_37C	light	15.522	5.50936e+06	22.5136
A0A3S6EV37	CDP-paratose 2-epimerase OS=Yersinia entomophaga OX=935293 GN=PL78_00705 PE=4 SV=1	14	tr|A0A3S6EV37|A0A3S6EV37_YERET	A0A3S6EV37	A0A3S6EV37	FALSE	FALSE	WT3_25deg	WT_25C	20230616_C32027_009_S522537_WT3_25deg_WT_25C	light	15.5796	5.83636e+06	22.2227
A0A3S6EV37	CDP-paratose 2-epimerase OS=Yersinia entomophaga OX=935293 GN=PL78_00705 PE=4 SV=1	14	tr|A0A3S6EV37|A0A3S6EV37_YERET	A0A3S6EV37	A0A3S6EV37	FALSE	FALSE	WT2_25deg	WT_25C	20230616_C32027_010_S522536_WT2_25deg_WT_25C	light	15.7503	6.92232e+06	22.1462
A0A3S6EV37	CDP-paratose 2-epimerase OS=Yersinia entomophaga OX=935293 GN=PL78_00705 PE=4 SV=1	14	tr|A0A3S6EV37|A0A3S6EV37_YERET	A0A3S6EV37	A0A3S6EV37	FALSE	FALSE	LC1_37deg	LC_37C	20230616_C32027_011_S522544_LC1_37deg_LC_37C	light	15.7244	6.74589e+06	22.1934
A0A3S6EV37	CDP-paratose 2-epimerase OS=Yersinia entomophaga OX=935293 GN=PL78_00705 PE=4 SV=1	14	tr|A0A3S6EV37|A0A3S6EV37_YERET	A0A3S6EV37	A0A3S6EV37	FALSE	FALSE	WT3_37deg	WT_37C	20230616_C32027_012_S522543_WT3_37deg_WT_37C	light	15.7161	6.68958e+06	22.259
A0A3S6EV37	CDP-paratose 2-epimerase OS=Yersinia entomophaga OX=935293 GN=PL78_00705 PE=4 SV=1	14	tr|A0A3S6EV37|A0A3S6EV37_YERET	A0A3S6EV37	A0A3S6EV37	FALSE	FALSE	LC1_25deg	LC_25C	20230616_C32027_013_S522538_LC1_25deg_LC_25C	light	14.9129	2.99626e+06	22.6817
A0A3S6EV37	CDP-paratose 2-epimerase OS=Yersinia entomophaga OX=935293 GN=PL78_00705 PE=4 SV=1	14	tr|A0A3S6EV37|A0A3S6EV37_YERET	A0A3S6EV37	A0A3S6EV37	FALSE	FALSE	WT1_37deg	WT_37C	20230616_C32027_014_S522541_WT1_37deg_WT_37C	light	15.7097	6.64702e+06	22.3258
A0A3S6EV40	Paratose synthase OS=Yersinia entomophaga OX=935293 GN=PL78_00700 PE=4 SV=1	8	tr|A0A3S6EV40|A0A3S6EV40_YERET	A0A3S6EV40	A0A3S6EV40	FALSE	FALSE	LC3_37deg	LC_37C	20230616_C32027_002_S522546_LC3_37deg_LC_37C	light	13.2896	590996	19.2864
A0A3S6EV40	Paratose synthase OS=Yersinia entomophaga OX=935293 GN=PL78_00700 PE=4 SV=1	8	tr|A0A3S6EV40|A0A3S6EV40_YERET	A0A3S6EV40	A0A3S6EV40	FALSE	FALSE	WT1_25deg	WT_25C	20230616_C32027_003_S522535_WT1_25deg_WT_25C	light	13.217	549604	18.9266
A0A3S6EV40	Paratose synthase OS=Yersinia entomophaga OX=935293 GN=PL78_00700 PE=4 SV=1	8	tr|A0A3S6EV40|A0A3S6EV40_YERET	A0A3S6EV40	A0A3S6EV40	FALSE	FALSE	LC2_25deg	LC_25C	20230616_C32027_004_S522539_LC2_25deg_LC_25C	light	12.8986	399754	19.1056
A0A3S6EV40	Paratose synthase OS=Yersinia entomophaga OX=935293 GN=PL78_00700 PE=4 SV=1	8	tr|A0A3S6EV40|A0A3S6EV40_YERET	A0A3S6EV40	A0A3S6EV40	FALSE	FALSE	LC3_25deg	LC_25C	20230616_C32027_005_S522540_LC3_25deg_LC_25C	light	13.0582	468928	19.2216
A0A3S6EV40	Paratose synthase OS=Yersinia entomophaga OX=935293 GN=PL78_00700 PE=4 SV=1	8	tr|A0A3S6EV40|A0A3S6EV40_YERET	A0A3S6EV40	A0A3S6EV40	FALSE	FALSE	LC2_37deg	LC_37C	20230616_C32027_006_S522545_LC2_37deg_LC_37C	light	13.1346	506176	18.8863
A0A3S6EV40	Paratose synthase OS=Yersinia entomophaga OX=935293 GN=PL78_00700 PE=4 SV=1	8	tr|A0A3S6EV40|A0A3S6EV40_YERET	A0A3S6EV40	A0A3S6EV40	FALSE	FALSE	WT2_37deg	WT_37C	20230616_C32027_007_S522542_WT2_37deg_WT_37C	light	12.5339	277583	18.2027
A0A3S6EV40	Paratose synthase OS=Yersinia entomophaga OX=935293 GN=PL78_00700 PE=4 SV=1	8	tr|A0A3S6EV40|A0A3S6EV40_YERET	A0A3S6EV40	A0A3S6EV40	FALSE	FALSE	WT3_25deg	WT_25C	20230616_C32027_009_S522537_WT3_25deg_WT_25C	light	13.2557	571298	18.8699
A0A3S6EV40	Paratose synthase OS=Yersinia entomophaga OX=935293 GN=PL78_00700 PE=4 SV=1	8	tr|A0A3S6EV40|A0A3S6EV40_YERET	A0A3S6EV40	A0A3S6EV40	FALSE	FALSE	WT2_25deg	WT_25C	20230616_C32027_010_S522536_WT2_25deg_WT_25C	light	13.6157	818899	19.0667
A0A3S6EV40	Paratose synthase OS=Yersinia entomophaga OX=935293 GN=PL78_00700 PE=4 SV=1	8	tr|A0A3S6EV40|A0A3S6EV40_YERET	A0A3S6EV40	A0A3S6EV40	FALSE	FALSE	LC1_37deg	LC_37C	20230616_C32027_011_S522544_LC1_37deg_LC_37C	light	13.5064	734092	18.9934
A0A3S6EV40	Paratose synthase OS=Yersinia entomophaga OX=935293 GN=PL78_00700 PE=4 SV=1	8	tr|A0A3S6EV40|A0A3S6EV40_YERET	A0A3S6EV40	A0A3S6EV40	FALSE	FALSE	WT3_37deg	WT_37C	20230616_C32027_012_S522543_WT3_37deg_WT_37C	light	13.4697	707632	19.0182
A0A3S6EV40	Paratose synthase OS=Yersinia entomophaga OX=935293 GN=PL78_00700 PE=4 SV=1	8	tr|A0A3S6EV40|A0A3S6EV40_YERET	A0A3S6EV40	A0A3S6EV40	FALSE	FALSE	LC1_25deg	LC_25C	20230616_C32027_013_S522538_LC1_25deg_LC_25C	light	12.4689	260133	19.1559
A0A3S6EV40	Paratose synthase OS=Yersinia entomophaga OX=935293 GN=PL78_00700 PE=4 SV=1	8	tr|A0A3S6EV40|A0A3S6EV40_YERET	A0A3S6EV40	A0A3S6EV40	FALSE	FALSE	WT1_37deg	WT_37C	20230616_C32027_014_S522541_WT1_37deg_WT_37C	light	13.5613	775508	19.2263
A0A3S6EV41	Thiamine-monophosphate kinase OS=Yersinia entomophaga OX=935293 GN=thiL PE=3 SV=1	2	tr|A0A3S6EV41|A0A3S6EV41_YERET	A0A3S6EV41	A0A3S6EV41	FALSE	FALSE	LC3_37deg	LC_37C	20230616_C32027_002_S522546_LC3_37deg_LC_37C	light	14.6289	2.25557e+06	21.2187
A0A3S6EV41	Thiamine-monophosphate kinase OS=Yersinia entomophaga OX=935293 GN=thiL PE=3 SV=1	2	tr|A0A3S6EV41|A0A3S6EV41_YERET	A0A3S6EV41	A0A3S6EV41	FALSE	FALSE	WT1_25deg	WT_25C	20230616_C32027_003_S522535_WT1_25deg_WT_25C	light	14.072	1.29238e+06	20.1601
A0A3S6EV41	Thiamine-monophosphate kinase OS=Yersinia entomophaga OX=935293 GN=thiL PE=3 SV=1	2	tr|A0A3S6EV41|A0A3S6EV41_YERET	A0A3S6EV41	A0A3S6EV41	FALSE	FALSE	LC2_25deg	LC_25C	20230616_C32027_004_S522539_LC2_25deg_LC_25C	light	13.9729	1.1704e+06	20.6554
A0A3S6EV41	Thiamine-monophosphate kinase OS=Yersinia entomophaga OX=935293 GN=thiL PE=3 SV=1	2	tr|A0A3S6EV41|A0A3S6EV41_YERET	A0A3S6EV41	A0A3S6EV41	FALSE	FALSE	LC3_25deg	LC_25C	20230616_C32027_005_S522540_LC3_25deg_LC_25C	light	13.9537	1.1482e+06	20.5136
A0A3S6EV41	Thiamine-monophosphate kinase OS=Yersinia entomophaga OX=935293 GN=thiL PE=3 SV=1	2	tr|A0A3S6EV41|A0A3S6EV41_YERET	A0A3S6EV41	A0A3S6EV41	FALSE	FALSE	LC2_37deg	LC_37C	20230616_C32027_006_S522545_LC2_37deg_LC_37C	light	14.4911	1.96512e+06	20.8432
A0A3S6EV41	Thiamine-monophosphate kinase OS=Yersinia entomophaga OX=935293 GN=thiL PE=3 SV=1	2	tr|A0A3S6EV41|A0A3S6EV41_YERET	A0A3S6EV41	A0A3S6EV41	FALSE	FALSE	WT2_37deg	WT_37C	20230616_C32027_007_S522542_WT2_37deg_WT_37C	light	14.3682	1.73794e+06	20.8491
A0A3S6EV41	Thiamine-monophosphate kinase OS=Yersinia entomophaga OX=935293 GN=thiL PE=3 SV=1	2	tr|A0A3S6EV41|A0A3S6EV41_YERET	A0A3S6EV41	A0A3S6EV41	FALSE	FALSE	WT3_25deg	WT_25C	20230616_C32027_009_S522537_WT3_25deg_WT_25C	light	14.3759	1.75128e+06	20.486
A0A3S6EV41	Thiamine-monophosphate kinase OS=Yersinia entomophaga OX=935293 GN=thiL PE=3 SV=1	2	tr|A0A3S6EV41|A0A3S6EV41_YERET	A0A3S6EV41	A0A3S6EV41	FALSE	FALSE	WT2_25deg	WT_25C	20230616_C32027_010_S522536_WT2_25deg_WT_25C	light	14.6272	2.2516e+06	20.5259
A0A3S6EV41	Thiamine-monophosphate kinase OS=Yersinia entomophaga OX=935293 GN=thiL PE=3 SV=1	2	tr|A0A3S6EV41|A0A3S6EV41_YERET	A0A3S6EV41	A0A3S6EV41	FALSE	FALSE	LC1_37deg	LC_37C	20230616_C32027_011_S522544_LC1_37deg_LC_37C	light	14.6527	2.30982e+06	20.6472
A0A3S6EV41	Thiamine-monophosphate kinase OS=Yersinia entomophaga OX=935293 GN=thiL PE=3 SV=1	2	tr|A0A3S6EV41|A0A3S6EV41_YERET	A0A3S6EV41	A0A3S6EV41	FALSE	FALSE	WT3_37deg	WT_37C	20230616_C32027_012_S522543_WT3_37deg_WT_37C	light	14.6747	2.36116e+06	20.7566
A0A3S6EV41	Thiamine-monophosphate kinase OS=Yersinia entomophaga OX=935293 GN=thiL PE=3 SV=1	2	tr|A0A3S6EV41|A0A3S6EV41_YERET	A0A3S6EV41	A0A3S6EV41	FALSE	FALSE	LC1_25deg	LC_25C	20230616_C32027_013_S522538_LC1_25deg_LC_25C	light	13.6366	836149	20.8404
A0A3S6EV41	Thiamine-monophosphate kinase OS=Yersinia entomophaga OX=935293 GN=thiL PE=3 SV=1	2	tr|A0A3S6EV41|A0A3S6EV41_YERET	A0A3S6EV41	A0A3S6EV41	FALSE	FALSE	WT1_37deg	WT_37C	20230616_C32027_014_S522541_WT1_37deg_WT_37C	light	14.6807	2.37545e+06	20.8413
A0A3S6EV44	GDP-L-fucose synthase OS=Yersinia entomophaga OX=935293 GN=fcl PE=3 SV=1	9	tr|A0A3S6EV44|A0A3S6EV44_YERET	A0A3S6EV44	A0A3S6EV44	FALSE	FALSE	LC3_37deg	LC_37C	20230616_C32027_002_S522546_LC3_37deg_LC_37C	light	14.3839	1.76544e+06	20.8652
A0A3S6EV44	GDP-L-fucose synthase OS=Yersinia entomophaga OX=935293 GN=fcl PE=3 SV=1	9	tr|A0A3S6EV44|A0A3S6EV44_YERET	A0A3S6EV44	A0A3S6EV44	FALSE	FALSE	WT1_25deg	WT_25C	20230616_C32027_003_S522535_WT1_25deg_WT_25C	light	14.2828	1.59572e+06	20.4643
A0A3S6EV44	GDP-L-fucose synthase OS=Yersinia entomophaga OX=935293 GN=fcl PE=3 SV=1	9	tr|A0A3S6EV44|A0A3S6EV44_YERET	A0A3S6EV44	A0A3S6EV44	FALSE	FALSE	LC2_25deg	LC_25C	20230616_C32027_004_S522539_LC2_25deg_LC_25C	light	14.2411	1.53054e+06	21.0424
A0A3S6EV44	GDP-L-fucose synthase OS=Yersinia entomophaga OX=935293 GN=fcl PE=3 SV=1	9	tr|A0A3S6EV44|A0A3S6EV44_YERET	A0A3S6EV44	A0A3S6EV44	FALSE	FALSE	LC3_25deg	LC_25C	20230616_C32027_005_S522540_LC3_25deg_LC_25C	light	14.0663	1.28508e+06	20.6761
A0A3S6EV44	GDP-L-fucose synthase OS=Yersinia entomophaga OX=935293 GN=fcl PE=3 SV=1	9	tr|A0A3S6EV44|A0A3S6EV44_YERET	A0A3S6EV44	A0A3S6EV44	FALSE	FALSE	LC2_37deg	LC_37C	20230616_C32027_006_S522545_LC2_37deg_LC_37C	light	14.4937	1.97031e+06	20.847
A0A3S6EV44	GDP-L-fucose synthase OS=Yersinia entomophaga OX=935293 GN=fcl PE=3 SV=1	9	tr|A0A3S6EV44|A0A3S6EV44_YERET	A0A3S6EV44	A0A3S6EV44	FALSE	FALSE	WT2_37deg	WT_37C	20230616_C32027_007_S522542_WT2_37deg_WT_37C	light	14.466	1.91657e+06	20.9902
A0A3S6EV44	GDP-L-fucose synthase OS=Yersinia entomophaga OX=935293 GN=fcl PE=3 SV=1	9	tr|A0A3S6EV44|A0A3S6EV44_YERET	A0A3S6EV44	A0A3S6EV44	FALSE	FALSE	WT3_25deg	WT_25C	20230616_C32027_009_S522537_WT3_25deg_WT_25C	light	13.9581	1.15324e+06	19.8833
A0A3S6EV44	GDP-L-fucose synthase OS=Yersinia entomophaga OX=935293 GN=fcl PE=3 SV=1	9	tr|A0A3S6EV44|A0A3S6EV44_YERET	A0A3S6EV44	A0A3S6EV44	FALSE	FALSE	WT2_25deg	WT_25C	20230616_C32027_010_S522536_WT2_25deg_WT_25C	light	14.4421	1.8713e+06	20.2589
A0A3S6EV44	GDP-L-fucose synthase OS=Yersinia entomophaga OX=935293 GN=fcl PE=3 SV=1	9	tr|A0A3S6EV44|A0A3S6EV44_YERET	A0A3S6EV44	A0A3S6EV44	FALSE	FALSE	LC1_37deg	LC_37C	20230616_C32027_011_S522544_LC1_37deg_LC_37C	light	14.6092	2.21145e+06	20.5844
A0A3S6EV44	GDP-L-fucose synthase OS=Yersinia entomophaga OX=935293 GN=fcl PE=3 SV=1	9	tr|A0A3S6EV44|A0A3S6EV44_YERET	A0A3S6EV44	A0A3S6EV44	FALSE	FALSE	WT3_37deg	WT_37C	20230616_C32027_012_S522543_WT3_37deg_WT_37C	light	14.4512	1.88839e+06	20.4342
A0A3S6EV44	GDP-L-fucose synthase OS=Yersinia entomophaga OX=935293 GN=fcl PE=3 SV=1	9	tr|A0A3S6EV44|A0A3S6EV44_YERET	A0A3S6EV44	A0A3S6EV44	FALSE	FALSE	LC1_25deg	LC_25C	20230616_C32027_013_S522538_LC1_25deg_LC_25C	light	13.2783	584363	20.3235
A0A3S6EV44	GDP-L-fucose synthase OS=Yersinia entomophaga OX=935293 GN=fcl PE=3 SV=1	9	tr|A0A3S6EV44|A0A3S6EV44_YERET	A0A3S6EV44	A0A3S6EV44	FALSE	FALSE	WT1_37deg	WT_37C	20230616_C32027_014_S522541_WT1_37deg_WT_37C	light	14.635	2.26937e+06	20.7754
A0A3S6EV45	Adenylate kinase OS=Yersinia entomophaga OX=935293 GN=adk PE=3 SV=1	14	tr|A0A3S6EV45|A0A3S6EV45_YERET	A0A3S6EV45	A0A3S6EV45	FALSE	FALSE	LC3_37deg	LC_37C	20230616_C32027_002_S522546_LC3_37deg_LC_37C	light	14.9867	3.22583e+06	21.7349
A0A3S6EV45	Adenylate kinase OS=Yersinia entomophaga OX=935293 GN=adk PE=3 SV=1	14	tr|A0A3S6EV45|A0A3S6EV45_YERET	A0A3S6EV45	A0A3S6EV45	FALSE	FALSE	WT1_25deg	WT_25C	20230616_C32027_003_S522535_WT1_25deg_WT_25C	light	15.1817	3.92033e+06	21.7611
A0A3S6EV45	Adenylate kinase OS=Yersinia entomophaga OX=935293 GN=adk PE=3 SV=1	14	tr|A0A3S6EV45|A0A3S6EV45_YERET	A0A3S6EV45	A0A3S6EV45	FALSE	FALSE	LC2_25deg	LC_25C	20230616_C32027_004_S522539_LC2_25deg_LC_25C	light	15.1366	3.74763e+06	22.3343
A0A3S6EV45	Adenylate kinase OS=Yersinia entomophaga OX=935293 GN=adk PE=3 SV=1	14	tr|A0A3S6EV45|A0A3S6EV45_YERET	A0A3S6EV45	A0A3S6EV45	FALSE	FALSE	LC3_25deg	LC_25C	20230616_C32027_005_S522540_LC3_25deg_LC_25C	light	15.1548	3.81626e+06	22.2464
A0A3S6EV45	Adenylate kinase OS=Yersinia entomophaga OX=935293 GN=adk PE=3 SV=1	14	tr|A0A3S6EV45|A0A3S6EV45_YERET	A0A3S6EV45	A0A3S6EV45	FALSE	FALSE	LC2_37deg	LC_37C	20230616_C32027_006_S522545_LC2_37deg_LC_37C	light	15.2103	4.03397e+06	21.8808
A0A3S6EV45	Adenylate kinase OS=Yersinia entomophaga OX=935293 GN=adk PE=3 SV=1	14	tr|A0A3S6EV45|A0A3S6EV45_YERET	A0A3S6EV45	A0A3S6EV45	FALSE	FALSE	WT2_37deg	WT_37C	20230616_C32027_007_S522542_WT2_37deg_WT_37C	light	15.1739	3.89006e+06	22.0115
A0A3S6EV45	Adenylate kinase OS=Yersinia entomophaga OX=935293 GN=adk PE=3 SV=1	14	tr|A0A3S6EV45|A0A3S6EV45_YERET	A0A3S6EV45	A0A3S6EV45	FALSE	FALSE	WT3_25deg	WT_25C	20230616_C32027_009_S522537_WT3_25deg_WT_25C	light	15.2823	4.33524e+06	21.7937
A0A3S6EV45	Adenylate kinase OS=Yersinia entomophaga OX=935293 GN=adk PE=3 SV=1	14	tr|A0A3S6EV45|A0A3S6EV45_YERET	A0A3S6EV45	A0A3S6EV45	FALSE	FALSE	WT2_25deg	WT_25C	20230616_C32027_010_S522536_WT2_25deg_WT_25C	light	15.4149	4.94982e+06	21.6623
A0A3S6EV45	Adenylate kinase OS=Yersinia entomophaga OX=935293 GN=adk PE=3 SV=1	14	tr|A0A3S6EV45|A0A3S6EV45_YERET	A0A3S6EV45	A0A3S6EV45	FALSE	FALSE	LC1_37deg	LC_37C	20230616_C32027_011_S522544_LC1_37deg_LC_37C	light	15.4111	4.93114e+06	21.7413
A0A3S6EV45	Adenylate kinase OS=Yersinia entomophaga OX=935293 GN=adk PE=3 SV=1	14	tr|A0A3S6EV45|A0A3S6EV45_YERET	A0A3S6EV45	A0A3S6EV45	FALSE	FALSE	WT3_37deg	WT_37C	20230616_C32027_012_S522543_WT3_37deg_WT_37C	light	15.3173	4.4898e+06	21.6837
A0A3S6EV45	Adenylate kinase OS=Yersinia entomophaga OX=935293 GN=adk PE=3 SV=1	14	tr|A0A3S6EV45|A0A3S6EV45_YERET	A0A3S6EV45	A0A3S6EV45	FALSE	FALSE	LC1_25deg	LC_25C	20230616_C32027_013_S522538_LC1_25deg_LC_25C	light	14.7423	2.52644e+06	22.4357
A0A3S6EV45	Adenylate kinase OS=Yersinia entomophaga OX=935293 GN=adk PE=3 SV=1	14	tr|A0A3S6EV45|A0A3S6EV45_YERET	A0A3S6EV45	A0A3S6EV45	FALSE	FALSE	WT1_37deg	WT_37C	20230616_C32027_014_S522541_WT1_37deg_WT_37C	light	15.3534	4.65464e+06	21.8118
A0A3S6EV47	Bacteriophage Mx8 p63 C-terminal domain-containing protein OS=Yersinia entomophaga OX=935293 GN=PL78_00030 PE=4 SV=1	15	tr|A0A3S6EV47|A0A3S6EV47_YERET	A0A3S6EV47	A0A3S6EV47	FALSE	FALSE	LC3_37deg	LC_37C	20230616_C32027_002_S522546_LC3_37deg_LC_37C	light	12.4884	265250	18.1306
A0A3S6EV47	Bacteriophage Mx8 p63 C-terminal domain-containing protein OS=Yersinia entomophaga OX=935293 GN=PL78_00030 PE=4 SV=1	15	tr|A0A3S6EV47|A0A3S6EV47_YERET	A0A3S6EV47	A0A3S6EV47	FALSE	FALSE	WT1_25deg	WT_25C	20230616_C32027_003_S522535_WT1_25deg_WT_25C	light	14.0191	1.22578e+06	20.0838
A0A3S6EV47	Bacteriophage Mx8 p63 C-terminal domain-containing protein OS=Yersinia entomophaga OX=935293 GN=PL78_00030 PE=4 SV=1	15	tr|A0A3S6EV47|A0A3S6EV47_YERET	A0A3S6EV47	A0A3S6EV47	FALSE	FALSE	LC2_25deg	LC_25C	20230616_C32027_004_S522539_LC2_25deg_LC_25C	light	13.4136	669028	19.8485
A0A3S6EV47	Bacteriophage Mx8 p63 C-terminal domain-containing protein OS=Yersinia entomophaga OX=935293 GN=PL78_00030 PE=4 SV=1	15	tr|A0A3S6EV47|A0A3S6EV47_YERET	A0A3S6EV47	A0A3S6EV47	FALSE	FALSE	LC3_25deg	LC_25C	20230616_C32027_005_S522540_LC3_25deg_LC_25C	light	13.7192	908206	20.1753
A0A3S6EV47	Bacteriophage Mx8 p63 C-terminal domain-containing protein OS=Yersinia entomophaga OX=935293 GN=PL78_00030 PE=4 SV=1	15	tr|A0A3S6EV47|A0A3S6EV47_YERET	A0A3S6EV47	A0A3S6EV47	FALSE	FALSE	LC2_37deg	LC_37C	20230616_C32027_006_S522545_LC2_37deg_LC_37C	light	12.6896	324351	18.2442
A0A3S6EV47	Bacteriophage Mx8 p63 C-terminal domain-containing protein OS=Yersinia entomophaga OX=935293 GN=PL78_00030 PE=4 SV=1	15	tr|A0A3S6EV47|A0A3S6EV47_YERET	A0A3S6EV47	A0A3S6EV47	FALSE	FALSE	WT2_37deg	WT_37C	20230616_C32027_007_S522542_WT2_37deg_WT_37C	light	12.5619	285462	18.2431
A0A3S6EV47	Bacteriophage Mx8 p63 C-terminal domain-containing protein OS=Yersinia entomophaga OX=935293 GN=PL78_00030 PE=4 SV=1	15	tr|A0A3S6EV47|A0A3S6EV47_YERET	A0A3S6EV47	A0A3S6EV47	FALSE	FALSE	WT3_25deg	WT_25C	20230616_C32027_009_S522537_WT3_25deg_WT_25C	light	13.981	1.17998e+06	19.9164
A0A3S6EV47	Bacteriophage Mx8 p63 C-terminal domain-containing protein OS=Yersinia entomophaga OX=935293 GN=PL78_00030 PE=4 SV=1	15	tr|A0A3S6EV47|A0A3S6EV47_YERET	A0A3S6EV47	A0A3S6EV47	FALSE	FALSE	WT2_25deg	WT_25C	20230616_C32027_010_S522536_WT2_25deg_WT_25C	light	14.2318	1.51627e+06	19.9554
A0A3S6EV47	Bacteriophage Mx8 p63 C-terminal domain-containing protein OS=Yersinia entomophaga OX=935293 GN=PL78_00030 PE=4 SV=1	15	tr|A0A3S6EV47|A0A3S6EV47_YERET	A0A3S6EV47	A0A3S6EV47	FALSE	FALSE	LC1_37deg	LC_37C	20230616_C32027_011_S522544_LC1_37deg_LC_37C	light	13.1284	503046	18.4482
A0A3S6EV47	Bacteriophage Mx8 p63 C-terminal domain-containing protein OS=Yersinia entomophaga OX=935293 GN=PL78_00030 PE=4 SV=1	15	tr|A0A3S6EV47|A0A3S6EV47_YERET	A0A3S6EV47	A0A3S6EV47	FALSE	FALSE	WT3_37deg	WT_37C	20230616_C32027_012_S522543_WT3_37deg_WT_37C	light	13.2508	568507	18.7023
A0A3S6EV47	Bacteriophage Mx8 p63 C-terminal domain-containing protein OS=Yersinia entomophaga OX=935293 GN=PL78_00030 PE=4 SV=1	15	tr|A0A3S6EV47|A0A3S6EV47_YERET	A0A3S6EV47	A0A3S6EV47	FALSE	FALSE	LC1_25deg	LC_25C	20230616_C32027_013_S522538_LC1_25deg_LC_25C	light	12.9788	433146	19.8915
A0A3S6EV47	Bacteriophage Mx8 p63 C-terminal domain-containing protein OS=Yersinia entomophaga OX=935293 GN=PL78_00030 PE=4 SV=1	15	tr|A0A3S6EV47|A0A3S6EV47_YERET	A0A3S6EV47	A0A3S6EV47	FALSE	FALSE	WT1_37deg	WT_37C	20230616_C32027_014_S522541_WT1_37deg_WT_37C	light	12.9695	429120	18.3726
A0A3S6EV48	Phosphomannomutase OS=Yersinia entomophaga OX=935293 GN=PL78_00755 PE=3 SV=1	15	tr|A0A3S6EV48|A0A3S6EV48_YERET	A0A3S6EV48	A0A3S6EV48	FALSE	FALSE	LC3_37deg	LC_37C	20230616_C32027_002_S522546_LC3_37deg_LC_37C	light	13.9755	1.17353e+06	20.2761
A0A3S6EV48	Phosphomannomutase OS=Yersinia entomophaga OX=935293 GN=PL78_00755 PE=3 SV=1	15	tr|A0A3S6EV48|A0A3S6EV48_YERET	A0A3S6EV48	A0A3S6EV48	FALSE	FALSE	WT1_25deg	WT_25C	20230616_C32027_003_S522535_WT1_25deg_WT_25C	light	13.3069	601333	19.0564
A0A3S6EV48	Phosphomannomutase OS=Yersinia entomophaga OX=935293 GN=PL78_00755 PE=3 SV=1	15	tr|A0A3S6EV48|A0A3S6EV48_YERET	A0A3S6EV48	A0A3S6EV48	FALSE	FALSE	LC2_25deg	LC_25C	20230616_C32027_004_S522539_LC2_25deg_LC_25C	light	13.1403	509055	19.4543
A0A3S6EV48	Phosphomannomutase OS=Yersinia entomophaga OX=935293 GN=PL78_00755 PE=3 SV=1	15	tr|A0A3S6EV48|A0A3S6EV48_YERET	A0A3S6EV48	A0A3S6EV48	FALSE	FALSE	LC3_25deg	LC_25C	20230616_C32027_005_S522540_LC3_25deg_LC_25C	light	13.5679	780692	19.957
A0A3S6EV48	Phosphomannomutase OS=Yersinia entomophaga OX=935293 GN=PL78_00755 PE=3 SV=1	15	tr|A0A3S6EV48|A0A3S6EV48_YERET	A0A3S6EV48	A0A3S6EV48	FALSE	FALSE	LC2_37deg	LC_37C	20230616_C32027_006_S522545_LC2_37deg_LC_37C	light	13.8587	1.04409e+06	19.9308
A0A3S6EV48	Phosphomannomutase OS=Yersinia entomophaga OX=935293 GN=PL78_00755 PE=3 SV=1	15	tr|A0A3S6EV48|A0A3S6EV48_YERET	A0A3S6EV48	A0A3S6EV48	FALSE	FALSE	WT2_37deg	WT_37C	20230616_C32027_007_S522542_WT2_37deg_WT_37C	light	13.692	883786	19.8735
A0A3S6EV48	Phosphomannomutase OS=Yersinia entomophaga OX=935293 GN=PL78_00755 PE=3 SV=1	15	tr|A0A3S6EV48|A0A3S6EV48_YERET	A0A3S6EV48	A0A3S6EV48	FALSE	FALSE	WT3_25deg	WT_25C	20230616_C32027_009_S522537_WT3_25deg_WT_25C	light	13.6104	814564	19.3817
A0A3S6EV48	Phosphomannomutase OS=Yersinia entomophaga OX=935293 GN=PL78_00755 PE=3 SV=1	15	tr|A0A3S6EV48|A0A3S6EV48_YERET	A0A3S6EV48	A0A3S6EV48	FALSE	FALSE	WT2_25deg	WT_25C	20230616_C32027_010_S522536_WT2_25deg_WT_25C	light	13.7501	936705	19.2606
A0A3S6EV48	Phosphomannomutase OS=Yersinia entomophaga OX=935293 GN=PL78_00755 PE=3 SV=1	15	tr|A0A3S6EV48|A0A3S6EV48_YERET	A0A3S6EV48	A0A3S6EV48	FALSE	FALSE	LC1_37deg	LC_37C	20230616_C32027_011_S522544_LC1_37deg_LC_37C	light	14.2628	1.56407e+06	20.0847
A0A3S6EV48	Phosphomannomutase OS=Yersinia entomophaga OX=935293 GN=PL78_00755 PE=3 SV=1	15	tr|A0A3S6EV48|A0A3S6EV48_YERET	A0A3S6EV48	A0A3S6EV48	FALSE	FALSE	WT3_37deg	WT_37C	20230616_C32027_012_S522543_WT3_37deg_WT_37C	light	14.0533	1.26842e+06	19.8601
A0A3S6EV48	Phosphomannomutase OS=Yersinia entomophaga OX=935293 GN=PL78_00755 PE=3 SV=1	15	tr|A0A3S6EV48|A0A3S6EV48_YERET	A0A3S6EV48	A0A3S6EV48	FALSE	FALSE	LC1_25deg	LC_25C	20230616_C32027_013_S522538_LC1_25deg_LC_25C	light	12.9721	430238	19.8818
A0A3S6EV48	Phosphomannomutase OS=Yersinia entomophaga OX=935293 GN=PL78_00755 PE=3 SV=1	15	tr|A0A3S6EV48|A0A3S6EV48_YERET	A0A3S6EV48	A0A3S6EV48	FALSE	FALSE	WT1_37deg	WT_37C	20230616_C32027_014_S522541_WT1_37deg_WT_37C	light	13.9077	1.09662e+06	19.7262
A0A3S6EV51	Family 2 glycosyl transferase OS=Yersinia entomophaga OX=935293 GN=PL78_00750 PE=4 SV=1	6	tr|A0A3S6EV51|A0A3S6EV51_YERET	A0A3S6EV51	A0A3S6EV51	FALSE	FALSE	LC3_37deg	LC_37C	20230616_C32027_002_S522546_LC3_37deg_LC_37C	light	13.709	898924	19.8915
A0A3S6EV51	Family 2 glycosyl transferase OS=Yersinia entomophaga OX=935293 GN=PL78_00750 PE=4 SV=1	6	tr|A0A3S6EV51|A0A3S6EV51_YERET	A0A3S6EV51	A0A3S6EV51	FALSE	FALSE	WT1_25deg	WT_25C	20230616_C32027_003_S522535_WT1_25deg_WT_25C	light	14.2722	1.57879e+06	20.4489
A0A3S6EV51	Family 2 glycosyl transferase OS=Yersinia entomophaga OX=935293 GN=PL78_00750 PE=4 SV=1	6	tr|A0A3S6EV51|A0A3S6EV51_YERET	A0A3S6EV51	A0A3S6EV51	FALSE	FALSE	LC2_25deg	LC_25C	20230616_C32027_004_S522539_LC2_25deg_LC_25C	light	13.5315	752759	20.0186
A0A3S6EV51	Family 2 glycosyl transferase OS=Yersinia entomophaga OX=935293 GN=PL78_00750 PE=4 SV=1	6	tr|A0A3S6EV51|A0A3S6EV51_YERET	A0A3S6EV51	A0A3S6EV51	FALSE	FALSE	LC3_25deg	LC_25C	20230616_C32027_005_S522540_LC3_25deg_LC_25C	light	13.6732	867389	20.1089
A0A3S6EV51	Family 2 glycosyl transferase OS=Yersinia entomophaga OX=935293 GN=PL78_00750 PE=4 SV=1	6	tr|A0A3S6EV51|A0A3S6EV51_YERET	A0A3S6EV51	A0A3S6EV51	FALSE	FALSE	LC2_37deg	LC_37C	20230616_C32027_006_S522545_LC2_37deg_LC_37C	light	13.4647	704091	19.3624
A0A3S6EV51	Family 2 glycosyl transferase OS=Yersinia entomophaga OX=935293 GN=PL78_00750 PE=4 SV=1	6	tr|A0A3S6EV51|A0A3S6EV51_YERET	A0A3S6EV51	A0A3S6EV51	FALSE	FALSE	WT2_37deg	WT_37C	20230616_C32027_007_S522542_WT2_37deg_WT_37C	light	12.8583	383953	18.6707
A0A3S6EV51	Family 2 glycosyl transferase OS=Yersinia entomophaga OX=935293 GN=PL78_00750 PE=4 SV=1	6	tr|A0A3S6EV51|A0A3S6EV51_YERET	A0A3S6EV51	A0A3S6EV51	FALSE	FALSE	WT3_25deg	WT_25C	20230616_C32027_009_S522537_WT3_25deg_WT_25C	light	14.341	1.6913e+06	20.4357
A0A3S6EV51	Family 2 glycosyl transferase OS=Yersinia entomophaga OX=935293 GN=PL78_00750 PE=4 SV=1	6	tr|A0A3S6EV51|A0A3S6EV51_YERET	A0A3S6EV51	A0A3S6EV51	FALSE	FALSE	WT2_25deg	WT_25C	20230616_C32027_010_S522536_WT2_25deg_WT_25C	light	14.4932	1.96933e+06	20.3326
A0A3S6EV51	Family 2 glycosyl transferase OS=Yersinia entomophaga OX=935293 GN=PL78_00750 PE=4 SV=1	6	tr|A0A3S6EV51|A0A3S6EV51_YERET	A0A3S6EV51	A0A3S6EV51	FALSE	FALSE	LC1_37deg	LC_37C	20230616_C32027_011_S522544_LC1_37deg_LC_37C	light	13.9759	1.17401e+06	19.6708
A0A3S6EV51	Family 2 glycosyl transferase OS=Yersinia entomophaga OX=935293 GN=PL78_00750 PE=4 SV=1	6	tr|A0A3S6EV51|A0A3S6EV51_YERET	A0A3S6EV51	A0A3S6EV51	FALSE	FALSE	WT3_37deg	WT_37C	20230616_C32027_012_S522543_WT3_37deg_WT_37C	light	14.0299	1.23915e+06	19.8264
A0A3S6EV51	Family 2 glycosyl transferase OS=Yersinia entomophaga OX=935293 GN=PL78_00750 PE=4 SV=1	6	tr|A0A3S6EV51|A0A3S6EV51_YERET	A0A3S6EV51	A0A3S6EV51	FALSE	FALSE	LC1_25deg	LC_25C	20230616_C32027_013_S522538_LC1_25deg_LC_25C	light	13.241	562999	20.2698
A0A3S6EV51	Family 2 glycosyl transferase OS=Yersinia entomophaga OX=935293 GN=PL78_00750 PE=4 SV=1	6	tr|A0A3S6EV51|A0A3S6EV51_YERET	A0A3S6EV51	A0A3S6EV51	FALSE	FALSE	WT1_37deg	WT_37C	20230616_C32027_014_S522541_WT1_37deg_WT_37C	light	13.7562	942403	19.5075
A0A3S6EV55	Cys-tRNA(Pro)/Cys-tRNA(Cys) deacylase OS=Yersinia entomophaga OX=935293 GN=PL78_00785 PE=3 SV=1	8	tr|A0A3S6EV55|A0A3S6EV55_YERET	A0A3S6EV55	A0A3S6EV55	FALSE	FALSE	LC3_37deg	LC_37C	20230616_C32027_002_S522546_LC3_37deg_LC_37C	light	13.5782	788708	19.7028
A0A3S6EV55	Cys-tRNA(Pro)/Cys-tRNA(Cys) deacylase OS=Yersinia entomophaga OX=935293 GN=PL78_00785 PE=3 SV=1	8	tr|A0A3S6EV55|A0A3S6EV55_YERET	A0A3S6EV55	A0A3S6EV55	FALSE	FALSE	WT1_25deg	WT_25C	20230616_C32027_003_S522535_WT1_25deg_WT_25C	light	13.7092	899127	19.6367
A0A3S6EV55	Cys-tRNA(Pro)/Cys-tRNA(Cys) deacylase OS=Yersinia entomophaga OX=935293 GN=PL78_00785 PE=3 SV=1	8	tr|A0A3S6EV55|A0A3S6EV55_YERET	A0A3S6EV55	A0A3S6EV55	FALSE	FALSE	LC2_25deg	LC_25C	20230616_C32027_004_S522539_LC2_25deg_LC_25C	light	13.5017	730676	19.9757
A0A3S6EV55	Cys-tRNA(Pro)/Cys-tRNA(Cys) deacylase OS=Yersinia entomophaga OX=935293 GN=PL78_00785 PE=3 SV=1	8	tr|A0A3S6EV55|A0A3S6EV55_YERET	A0A3S6EV55	A0A3S6EV55	FALSE	FALSE	LC3_25deg	LC_25C	20230616_C32027_005_S522540_LC3_25deg_LC_25C	light	13.4439	689654	19.7781
A0A3S6EV55	Cys-tRNA(Pro)/Cys-tRNA(Cys) deacylase OS=Yersinia entomophaga OX=935293 GN=PL78_00785 PE=3 SV=1	8	tr|A0A3S6EV55|A0A3S6EV55_YERET	A0A3S6EV55	A0A3S6EV55	FALSE	FALSE	LC2_37deg	LC_37C	20230616_C32027_006_S522545_LC2_37deg_LC_37C	light	14.0181	1.22455e+06	20.1608
A0A3S6EV55	Cys-tRNA(Pro)/Cys-tRNA(Cys) deacylase OS=Yersinia entomophaga OX=935293 GN=PL78_00785 PE=3 SV=1	8	tr|A0A3S6EV55|A0A3S6EV55_YERET	A0A3S6EV55	A0A3S6EV55	FALSE	FALSE	WT2_37deg	WT_37C	20230616_C32027_007_S522542_WT2_37deg_WT_37C	light	14.3928	1.78124e+06	20.8846
A0A3S6EV55	Cys-tRNA(Pro)/Cys-tRNA(Cys) deacylase OS=Yersinia entomophaga OX=935293 GN=PL78_00785 PE=3 SV=1	8	tr|A0A3S6EV55|A0A3S6EV55_YERET	A0A3S6EV55	A0A3S6EV55	FALSE	FALSE	WT3_25deg	WT_25C	20230616_C32027_009_S522537_WT3_25deg_WT_25C	light	13.314	605596	18.954
A0A3S6EV55	Cys-tRNA(Pro)/Cys-tRNA(Cys) deacylase OS=Yersinia entomophaga OX=935293 GN=PL78_00785 PE=3 SV=1	8	tr|A0A3S6EV55|A0A3S6EV55_YERET	A0A3S6EV55	A0A3S6EV55	FALSE	FALSE	WT2_25deg	WT_25C	20230616_C32027_010_S522536_WT2_25deg_WT_25C	light	13.9968	1.19876e+06	19.6165
A0A3S6EV55	Cys-tRNA(Pro)/Cys-tRNA(Cys) deacylase OS=Yersinia entomophaga OX=935293 GN=PL78_00785 PE=3 SV=1	8	tr|A0A3S6EV55|A0A3S6EV55_YERET	A0A3S6EV55	A0A3S6EV55	FALSE	FALSE	LC1_37deg	LC_37C	20230616_C32027_011_S522544_LC1_37deg_LC_37C	light	14.2515	1.5465e+06	20.0684
A0A3S6EV55	Cys-tRNA(Pro)/Cys-tRNA(Cys) deacylase OS=Yersinia entomophaga OX=935293 GN=PL78_00785 PE=3 SV=1	8	tr|A0A3S6EV55|A0A3S6EV55_YERET	A0A3S6EV55	A0A3S6EV55	FALSE	FALSE	WT3_37deg	WT_37C	20230616_C32027_012_S522543_WT3_37deg_WT_37C	light	13.826	1.01053e+06	19.5322
A0A3S6EV55	Cys-tRNA(Pro)/Cys-tRNA(Cys) deacylase OS=Yersinia entomophaga OX=935293 GN=PL78_00785 PE=3 SV=1	8	tr|A0A3S6EV55|A0A3S6EV55_YERET	A0A3S6EV55	A0A3S6EV55	FALSE	FALSE	LC1_25deg	LC_25C	20230616_C32027_013_S522538_LC1_25deg_LC_25C	light	12.5923	294273	19.3338
A0A3S6EV55	Cys-tRNA(Pro)/Cys-tRNA(Cys) deacylase OS=Yersinia entomophaga OX=935293 GN=PL78_00785 PE=3 SV=1	8	tr|A0A3S6EV55|A0A3S6EV55_YERET	A0A3S6EV55	A0A3S6EV55	FALSE	FALSE	WT1_37deg	WT_37C	20230616_C32027_014_S522541_WT1_37deg_WT_37C	light	14.6495	2.30246e+06	20.7963
A0A3S6EV56	O-antigen polymerase OS=Yersinia entomophaga OX=935293 GN=PL78_00720 PE=4 SV=1	6	tr|A0A3S6EV56|A0A3S6EV56_YERET	A0A3S6EV56	A0A3S6EV56	FALSE	FALSE	LC3_37deg	LC_37C	20230616_C32027_002_S522546_LC3_37deg_LC_37C	light	12.6292	305335	18.3337
A0A3S6EV56	O-antigen polymerase OS=Yersinia entomophaga OX=935293 GN=PL78_00720 PE=4 SV=1	6	tr|A0A3S6EV56|A0A3S6EV56_YERET	A0A3S6EV56	A0A3S6EV56	FALSE	FALSE	WT1_25deg	WT_25C	20230616_C32027_003_S522535_WT1_25deg_WT_25C	light	12.6849	322823	18.1589
A0A3S6EV56	O-antigen polymerase OS=Yersinia entomophaga OX=935293 GN=PL78_00720 PE=4 SV=1	6	tr|A0A3S6EV56|A0A3S6EV56_YERET	A0A3S6EV56	A0A3S6EV56	FALSE	FALSE	LC2_25deg	LC_25C	20230616_C32027_004_S522539_LC2_25deg_LC_25C	light	12.4135	246105	18.4057
A0A3S6EV56	O-antigen polymerase OS=Yersinia entomophaga OX=935293 GN=PL78_00720 PE=4 SV=1	6	tr|A0A3S6EV56|A0A3S6EV56_YERET	A0A3S6EV56	A0A3S6EV56	FALSE	FALSE	LC3_25deg	LC_25C	20230616_C32027_005_S522540_LC3_25deg_LC_25C	light	12.4095	245122	18.2858
A0A3S6EV56	O-antigen polymerase OS=Yersinia entomophaga OX=935293 GN=PL78_00720 PE=4 SV=1	6	tr|A0A3S6EV56|A0A3S6EV56_YERET	A0A3S6EV56	A0A3S6EV56	FALSE	FALSE	LC2_37deg	LC_37C	20230616_C32027_006_S522545_LC2_37deg_LC_37C	light	12.9404	416821	18.6061
A0A3S6EV56	O-antigen polymerase OS=Yersinia entomophaga OX=935293 GN=PL78_00720 PE=4 SV=1	6	tr|A0A3S6EV56|A0A3S6EV56_YERET	A0A3S6EV56	A0A3S6EV56	FALSE	FALSE	WT2_37deg	WT_37C	20230616_C32027_007_S522542_WT2_37deg_WT_37C	light	12.5777	290024	18.2659
A0A3S6EV56	O-antigen polymerase OS=Yersinia entomophaga OX=935293 GN=PL78_00720 PE=4 SV=1	6	tr|A0A3S6EV56|A0A3S6EV56_YERET	A0A3S6EV56	A0A3S6EV56	FALSE	FALSE	WT3_25deg	WT_25C	20230616_C32027_009_S522537_WT3_25deg_WT_25C	light	12.8325	374185	18.2594
A0A3S6EV56	O-antigen polymerase OS=Yersinia entomophaga OX=935293 GN=PL78_00720 PE=4 SV=1	6	tr|A0A3S6EV56|A0A3S6EV56_YERET	A0A3S6EV56	A0A3S6EV56	FALSE	FALSE	WT2_25deg	WT_25C	20230616_C32027_010_S522536_WT2_25deg_WT_25C	light	13.2808	585836	18.5835
A0A3S6EV56	O-antigen polymerase OS=Yersinia entomophaga OX=935293 GN=PL78_00720 PE=4 SV=1	6	tr|A0A3S6EV56|A0A3S6EV56_YERET	A0A3S6EV56	A0A3S6EV56	FALSE	FALSE	LC1_37deg	LC_37C	20230616_C32027_011_S522544_LC1_37deg_LC_37C	light	13.1577	517964	18.4903
A0A3S6EV56	O-antigen polymerase OS=Yersinia entomophaga OX=935293 GN=PL78_00720 PE=4 SV=1	6	tr|A0A3S6EV56|A0A3S6EV56_YERET	A0A3S6EV56	A0A3S6EV56	FALSE	FALSE	WT3_37deg	WT_37C	20230616_C32027_012_S522543_WT3_37deg_WT_37C	light	13.1277	502656	18.5247
A0A3S6EV56	O-antigen polymerase OS=Yersinia entomophaga OX=935293 GN=PL78_00720 PE=4 SV=1	6	tr|A0A3S6EV56|A0A3S6EV56_YERET	A0A3S6EV56	A0A3S6EV56	FALSE	FALSE	LC1_25deg	LC_25C	20230616_C32027_013_S522538_LC1_25deg_LC_25C	light	11.3721	86864.4	17.5735
A0A3S6EV56	O-antigen polymerase OS=Yersinia entomophaga OX=935293 GN=PL78_00720 PE=4 SV=1	6	tr|A0A3S6EV56|A0A3S6EV56_YERET	A0A3S6EV56	A0A3S6EV56	FALSE	FALSE	WT1_37deg	WT_37C	20230616_C32027_014_S522541_WT1_37deg_WT_37C	light	12.8539	382286	18.2058
A0A3S6EV58	Membrane protein OS=Yersinia entomophaga OX=935293 GN=PL78_00805 PE=4 SV=1	2	tr|A0A3S6EV58|A0A3S6EV58_YERET	A0A3S6EV58	A0A3S6EV58	FALSE	FALSE	LC3_37deg	LC_37C	20230616_C32027_002_S522546_LC3_37deg_LC_37C	light	13.3898	653273	19.431
A0A3S6EV58	Membrane protein OS=Yersinia entomophaga OX=935293 GN=PL78_00805 PE=4 SV=1	2	tr|A0A3S6EV58|A0A3S6EV58_YERET	A0A3S6EV58	A0A3S6EV58	FALSE	FALSE	WT1_25deg	WT_25C	20230616_C32027_003_S522535_WT1_25deg_WT_25C	light	13.6674	862365	19.5765
A0A3S6EV58	Membrane protein OS=Yersinia entomophaga OX=935293 GN=PL78_00805 PE=4 SV=1	2	tr|A0A3S6EV58|A0A3S6EV58_YERET	A0A3S6EV58	A0A3S6EV58	FALSE	FALSE	LC2_25deg	LC_25C	20230616_C32027_004_S522539_LC2_25deg_LC_25C	light	13.0724	475631	19.3563
A0A3S6EV58	Membrane protein OS=Yersinia entomophaga OX=935293 GN=PL78_00805 PE=4 SV=1	2	tr|A0A3S6EV58|A0A3S6EV58_YERET	A0A3S6EV58	A0A3S6EV58	FALSE	FALSE	LC3_25deg	LC_25C	20230616_C32027_005_S522540_LC3_25deg_LC_25C	light	13.5725	784253	19.9636
A0A3S6EV58	Membrane protein OS=Yersinia entomophaga OX=935293 GN=PL78_00805 PE=4 SV=1	2	tr|A0A3S6EV58|A0A3S6EV58_YERET	A0A3S6EV58	A0A3S6EV58	FALSE	FALSE	LC2_37deg	LC_37C	20230616_C32027_006_S522545_LC2_37deg_LC_37C	light	13.4473	691958	19.3373
A0A3S6EV58	Membrane protein OS=Yersinia entomophaga OX=935293 GN=PL78_00805 PE=4 SV=1	2	tr|A0A3S6EV58|A0A3S6EV58_YERET	A0A3S6EV58	A0A3S6EV58	FALSE	FALSE	WT2_37deg	WT_37C	20230616_C32027_007_S522542_WT2_37deg_WT_37C	light	13.6815	874613	19.8584
A0A3S6EV58	Membrane protein OS=Yersinia entomophaga OX=935293 GN=PL78_00805 PE=4 SV=1	2	tr|A0A3S6EV58|A0A3S6EV58_YERET	A0A3S6EV58	A0A3S6EV58	FALSE	FALSE	WT3_25deg	WT_25C	20230616_C32027_009_S522537_WT3_25deg_WT_25C	light	13.7896	974458	19.6403
A0A3S6EV58	Membrane protein OS=Yersinia entomophaga OX=935293 GN=PL78_00805 PE=4 SV=1	2	tr|A0A3S6EV58|A0A3S6EV58_YERET	A0A3S6EV58	A0A3S6EV58	FALSE	FALSE	WT2_25deg	WT_25C	20230616_C32027_010_S522536_WT2_25deg_WT_25C	light	13.5108	737309	18.9153
A0A3S6EV58	Membrane protein OS=Yersinia entomophaga OX=935293 GN=PL78_00805 PE=4 SV=1	2	tr|A0A3S6EV58|A0A3S6EV58_YERET	A0A3S6EV58	A0A3S6EV58	FALSE	FALSE	LC1_37deg	LC_37C	20230616_C32027_011_S522544_LC1_37deg_LC_37C	light	13.7723	957687	19.377
A0A3S6EV58	Membrane protein OS=Yersinia entomophaga OX=935293 GN=PL78_00805 PE=4 SV=1	2	tr|A0A3S6EV58|A0A3S6EV58_YERET	A0A3S6EV58	A0A3S6EV58	FALSE	FALSE	WT3_37deg	WT_37C	20230616_C32027_012_S522543_WT3_37deg_WT_37C	light	13.4049	663233	18.9247
A0A3S6EV58	Membrane protein OS=Yersinia entomophaga OX=935293 GN=PL78_00805 PE=4 SV=1	2	tr|A0A3S6EV58|A0A3S6EV58_YERET	A0A3S6EV58	A0A3S6EV58	FALSE	FALSE	LC1_25deg	LC_25C	20230616_C32027_013_S522538_LC1_25deg_LC_25C	light	12.5521	282674	19.2758
A0A3S6EV58	Membrane protein OS=Yersinia entomophaga OX=935293 GN=PL78_00805 PE=4 SV=1	2	tr|A0A3S6EV58|A0A3S6EV58_YERET	A0A3S6EV58	A0A3S6EV58	FALSE	FALSE	WT1_37deg	WT_37C	20230616_C32027_014_S522541_WT1_37deg_WT_37C	light	13.7086	898608	19.4389
A0A3S6EV62	Chain-length determining protein OS=Yersinia entomophaga OX=935293 GN=PL78_00760 PE=4 SV=1	26	tr|A0A3S6EV62|A0A3S6EV62_YERET	A0A3S6EV62	A0A3S6EV62	FALSE	FALSE	LC3_37deg	LC_37C	20230616_C32027_002_S522546_LC3_37deg_LC_37C	light	14.8927	2.9365e+06	21.5993
A0A3S6EV62	Chain-length determining protein OS=Yersinia entomophaga OX=935293 GN=PL78_00760 PE=4 SV=1	26	tr|A0A3S6EV62|A0A3S6EV62_YERET	A0A3S6EV62	A0A3S6EV62	FALSE	FALSE	WT1_25deg	WT_25C	20230616_C32027_003_S522535_WT1_25deg_WT_25C	light	14.9004	2.95917e+06	21.3553
A0A3S6EV62	Chain-length determining protein OS=Yersinia entomophaga OX=935293 GN=PL78_00760 PE=4 SV=1	26	tr|A0A3S6EV62|A0A3S6EV62_YERET	A0A3S6EV62	A0A3S6EV62	FALSE	FALSE	LC2_25deg	LC_25C	20230616_C32027_004_S522539_LC2_25deg_LC_25C	light	14.4176	1.82599e+06	21.297
A0A3S6EV62	Chain-length determining protein OS=Yersinia entomophaga OX=935293 GN=PL78_00760 PE=4 SV=1	26	tr|A0A3S6EV62|A0A3S6EV62_YERET	A0A3S6EV62	A0A3S6EV62	FALSE	FALSE	LC3_25deg	LC_25C	20230616_C32027_005_S522540_LC3_25deg_LC_25C	light	14.6137	2.22154e+06	21.4658
A0A3S6EV62	Chain-length determining protein OS=Yersinia entomophaga OX=935293 GN=PL78_00760 PE=4 SV=1	26	tr|A0A3S6EV62|A0A3S6EV62_YERET	A0A3S6EV62	A0A3S6EV62	FALSE	FALSE	LC2_37deg	LC_37C	20230616_C32027_006_S522545_LC2_37deg_LC_37C	light	14.9892	3.23382e+06	21.5618
A0A3S6EV62	Chain-length determining protein OS=Yersinia entomophaga OX=935293 GN=PL78_00760 PE=4 SV=1	26	tr|A0A3S6EV62|A0A3S6EV62_YERET	A0A3S6EV62	A0A3S6EV62	FALSE	FALSE	WT2_37deg	WT_37C	20230616_C32027_007_S522542_WT2_37deg_WT_37C	light	14.8823	2.90589e+06	21.5907
A0A3S6EV62	Chain-length determining protein OS=Yersinia entomophaga OX=935293 GN=PL78_00760 PE=4 SV=1	26	tr|A0A3S6EV62|A0A3S6EV62_YERET	A0A3S6EV62	A0A3S6EV62	FALSE	FALSE	WT3_25deg	WT_25C	20230616_C32027_009_S522537_WT3_25deg_WT_25C	light	15.0546	3.4523e+06	21.4652
A0A3S6EV62	Chain-length determining protein OS=Yersinia entomophaga OX=935293 GN=PL78_00760 PE=4 SV=1	26	tr|A0A3S6EV62|A0A3S6EV62_YERET	A0A3S6EV62	A0A3S6EV62	FALSE	FALSE	WT2_25deg	WT_25C	20230616_C32027_010_S522536_WT2_25deg_WT_25C	light	15.3201	4.50232e+06	21.5256
A0A3S6EV62	Chain-length determining protein OS=Yersinia entomophaga OX=935293 GN=PL78_00760 PE=4 SV=1	26	tr|A0A3S6EV62|A0A3S6EV62_YERET	A0A3S6EV62	A0A3S6EV62	FALSE	FALSE	LC1_37deg	LC_37C	20230616_C32027_011_S522544_LC1_37deg_LC_37C	light	15.3525	4.65079e+06	21.6569
A0A3S6EV62	Chain-length determining protein OS=Yersinia entomophaga OX=935293 GN=PL78_00760 PE=4 SV=1	26	tr|A0A3S6EV62|A0A3S6EV62_YERET	A0A3S6EV62	A0A3S6EV62	FALSE	FALSE	WT3_37deg	WT_37C	20230616_C32027_012_S522543_WT3_37deg_WT_37C	light	15.1024	3.6215e+06	21.3737
A0A3S6EV62	Chain-length determining protein OS=Yersinia entomophaga OX=935293 GN=PL78_00760 PE=4 SV=1	26	tr|A0A3S6EV62|A0A3S6EV62_YERET	A0A3S6EV62	A0A3S6EV62	FALSE	FALSE	LC1_25deg	LC_25C	20230616_C32027_013_S522538_LC1_25deg_LC_25C	light	14.0452	1.25821e+06	21.4299
A0A3S6EV62	Chain-length determining protein OS=Yersinia entomophaga OX=935293 GN=PL78_00760 PE=4 SV=1	26	tr|A0A3S6EV62|A0A3S6EV62_YERET	A0A3S6EV62	A0A3S6EV62	FALSE	FALSE	WT1_37deg	WT_37C	20230616_C32027_014_S522541_WT1_37deg_WT_37C	light	14.9328	3.05667e+06	21.2051
A0A3S6EV64	Ion channel protein Tsx OS=Yersinia entomophaga OX=935293 GN=PL78_00425 PE=3 SV=1	6	tr|A0A3S6EV64|A0A3S6EV64_YERET	A0A3S6EV64	A0A3S6EV64	FALSE	FALSE	LC3_37deg	LC_37C	20230616_C32027_002_S522546_LC3_37deg_LC_37C	light	14.5495	2.0834e+06	21.1041
A0A3S6EV64	Ion channel protein Tsx OS=Yersinia entomophaga OX=935293 GN=PL78_00425 PE=3 SV=1	6	tr|A0A3S6EV64|A0A3S6EV64_YERET	A0A3S6EV64	A0A3S6EV64	FALSE	FALSE	WT1_25deg	WT_25C	20230616_C32027_003_S522535_WT1_25deg_WT_25C	light	14.3365	1.68373e+06	20.5418
A0A3S6EV64	Ion channel protein Tsx OS=Yersinia entomophaga OX=935293 GN=PL78_00425 PE=3 SV=1	6	tr|A0A3S6EV64|A0A3S6EV64_YERET	A0A3S6EV64	A0A3S6EV64	FALSE	FALSE	LC2_25deg	LC_25C	20230616_C32027_004_S522539_LC2_25deg_LC_25C	light	13.9013	1.08956e+06	20.5521
A0A3S6EV64	Ion channel protein Tsx OS=Yersinia entomophaga OX=935293 GN=PL78_00425 PE=3 SV=1	6	tr|A0A3S6EV64|A0A3S6EV64_YERET	A0A3S6EV64	A0A3S6EV64	FALSE	FALSE	LC3_25deg	LC_25C	20230616_C32027_005_S522540_LC3_25deg_LC_25C	light	13.7987	983302	20.2899
A0A3S6EV64	Ion channel protein Tsx OS=Yersinia entomophaga OX=935293 GN=PL78_00425 PE=3 SV=1	6	tr|A0A3S6EV64|A0A3S6EV64_YERET	A0A3S6EV64	A0A3S6EV64	FALSE	FALSE	LC2_37deg	LC_37C	20230616_C32027_006_S522545_LC2_37deg_LC_37C	light	14.4688	1.92178e+06	20.811
A0A3S6EV64	Ion channel protein Tsx OS=Yersinia entomophaga OX=935293 GN=PL78_00425 PE=3 SV=1	6	tr|A0A3S6EV64|A0A3S6EV64_YERET	A0A3S6EV64	A0A3S6EV64	FALSE	FALSE	WT2_37deg	WT_37C	20230616_C32027_007_S522542_WT2_37deg_WT_37C	light	14.7165	2.46205e+06	21.3516
A0A3S6EV64	Ion channel protein Tsx OS=Yersinia entomophaga OX=935293 GN=PL78_00425 PE=3 SV=1	6	tr|A0A3S6EV64|A0A3S6EV64_YERET	A0A3S6EV64	A0A3S6EV64	FALSE	FALSE	WT3_25deg	WT_25C	20230616_C32027_009_S522537_WT3_25deg_WT_25C	light	14.091	1.31714e+06	20.075
A0A3S6EV64	Ion channel protein Tsx OS=Yersinia entomophaga OX=935293 GN=PL78_00425 PE=3 SV=1	6	tr|A0A3S6EV64|A0A3S6EV64_YERET	A0A3S6EV64	A0A3S6EV64	FALSE	FALSE	WT2_25deg	WT_25C	20230616_C32027_010_S522536_WT2_25deg_WT_25C	light	14.406	1.80489e+06	20.2068
A0A3S6EV64	Ion channel protein Tsx OS=Yersinia entomophaga OX=935293 GN=PL78_00425 PE=3 SV=1	6	tr|A0A3S6EV64|A0A3S6EV64_YERET	A0A3S6EV64	A0A3S6EV64	FALSE	FALSE	LC1_37deg	LC_37C	20230616_C32027_011_S522544_LC1_37deg_LC_37C	light	14.6861	2.38842e+06	20.6955
A0A3S6EV64	Ion channel protein Tsx OS=Yersinia entomophaga OX=935293 GN=PL78_00425 PE=3 SV=1	6	tr|A0A3S6EV64|A0A3S6EV64_YERET	A0A3S6EV64	A0A3S6EV64	FALSE	FALSE	WT3_37deg	WT_37C	20230616_C32027_012_S522543_WT3_37deg_WT_37C	light	14.6535	2.31163e+06	20.726
A0A3S6EV64	Ion channel protein Tsx OS=Yersinia entomophaga OX=935293 GN=PL78_00425 PE=3 SV=1	6	tr|A0A3S6EV64|A0A3S6EV64_YERET	A0A3S6EV64	A0A3S6EV64	FALSE	FALSE	LC1_25deg	LC_25C	20230616_C32027_013_S522538_LC1_25deg_LC_25C	light	13.3119	604367	20.3721
A0A3S6EV64	Ion channel protein Tsx OS=Yersinia entomophaga OX=935293 GN=PL78_00425 PE=3 SV=1	6	tr|A0A3S6EV64|A0A3S6EV64_YERET	A0A3S6EV64	A0A3S6EV64	FALSE	FALSE	WT1_37deg	WT_37C	20230616_C32027_014_S522541_WT1_37deg_WT_37C	light	14.502	1.98681e+06	20.5836
A0A3S6EV65	Sugar ABC transporter permease OS=Yersinia entomophaga OX=935293 GN=PL78_00835 PE=4 SV=1	9	tr|A0A3S6EV65|A0A3S6EV65_YERET	A0A3S6EV65	A0A3S6EV65	FALSE	FALSE	LC3_37deg	LC_37C	20230616_C32027_002_S522546_LC3_37deg_LC_37C	light	11.5242	101134	16.7395
A0A3S6EV65	Sugar ABC transporter permease OS=Yersinia entomophaga OX=935293 GN=PL78_00835 PE=4 SV=1	9	tr|A0A3S6EV65|A0A3S6EV65_YERET	A0A3S6EV65	A0A3S6EV65	FALSE	FALSE	WT1_25deg	WT_25C	20230616_C32027_003_S522535_WT1_25deg_WT_25C	light	12.5575	284223	17.9752
A0A3S6EV65	Sugar ABC transporter permease OS=Yersinia entomophaga OX=935293 GN=PL78_00835 PE=4 SV=1	9	tr|A0A3S6EV65|A0A3S6EV65_YERET	A0A3S6EV65	A0A3S6EV65	FALSE	FALSE	LC2_25deg	LC_25C	20230616_C32027_004_S522539_LC2_25deg_LC_25C	light	12.0591	172666	17.8944
A0A3S6EV65	Sugar ABC transporter permease OS=Yersinia entomophaga OX=935293 GN=PL78_00835 PE=4 SV=1	9	tr|A0A3S6EV65|A0A3S6EV65_YERET	A0A3S6EV65	A0A3S6EV65	FALSE	FALSE	LC3_25deg	LC_25C	20230616_C32027_005_S522540_LC3_25deg_LC_25C	light	11.8969	146806	17.5462
A0A3S6EV65	Sugar ABC transporter permease OS=Yersinia entomophaga OX=935293 GN=PL78_00835 PE=4 SV=1	9	tr|A0A3S6EV65|A0A3S6EV65_YERET	A0A3S6EV65	A0A3S6EV65	FALSE	FALSE	LC2_37deg	LC_37C	20230616_C32027_006_S522545_LC2_37deg_LC_37C	light	11.8335	137798	17.0092
A0A3S6EV65	Sugar ABC transporter permease OS=Yersinia entomophaga OX=935293 GN=PL78_00835 PE=4 SV=1	9	tr|A0A3S6EV65|A0A3S6EV65_YERET	A0A3S6EV65	A0A3S6EV65	FALSE	FALSE	WT2_37deg	WT_37C	20230616_C32027_007_S522542_WT2_37deg_WT_37C	light	11.4368	92672.9	16.62
A0A3S6EV65	Sugar ABC transporter permease OS=Yersinia entomophaga OX=935293 GN=PL78_00835 PE=4 SV=1	9	tr|A0A3S6EV65|A0A3S6EV65_YERET	A0A3S6EV65	A0A3S6EV65	FALSE	FALSE	WT3_25deg	WT_25C	20230616_C32027_009_S522537_WT3_25deg_WT_25C	light	12.7852	356897	18.1912
A0A3S6EV65	Sugar ABC transporter permease OS=Yersinia entomophaga OX=935293 GN=PL78_00835 PE=4 SV=1	9	tr|A0A3S6EV65|A0A3S6EV65_YERET	A0A3S6EV65	A0A3S6EV65	FALSE	FALSE	WT2_25deg	WT_25C	20230616_C32027_010_S522536_WT2_25deg_WT_25C	light	12.9519	421625	18.1089
A0A3S6EV65	Sugar ABC transporter permease OS=Yersinia entomophaga OX=935293 GN=PL78_00835 PE=4 SV=1	9	tr|A0A3S6EV65|A0A3S6EV65_YERET	A0A3S6EV65	A0A3S6EV65	FALSE	FALSE	LC1_37deg	LC_37C	20230616_C32027_011_S522544_LC1_37deg_LC_37C	light	12.0739	175230	16.9267
A0A3S6EV65	Sugar ABC transporter permease OS=Yersinia entomophaga OX=935293 GN=PL78_00835 PE=4 SV=1	9	tr|A0A3S6EV65|A0A3S6EV65_YERET	A0A3S6EV65	A0A3S6EV65	FALSE	FALSE	WT3_37deg	WT_37C	20230616_C32027_012_S522543_WT3_37deg_WT_37C	light	12.0791	176148	17.0119
A0A3S6EV65	Sugar ABC transporter permease OS=Yersinia entomophaga OX=935293 GN=PL78_00835 PE=4 SV=1	9	tr|A0A3S6EV65|A0A3S6EV65_YERET	A0A3S6EV65	A0A3S6EV65	FALSE	FALSE	LC1_25deg	LC_25C	20230616_C32027_013_S522538_LC1_25deg_LC_25C	light	11.1048	66489	17.1878
A0A3S6EV65	Sugar ABC transporter permease OS=Yersinia entomophaga OX=935293 GN=PL78_00835 PE=4 SV=1	9	tr|A0A3S6EV65|A0A3S6EV65_YERET	A0A3S6EV65	A0A3S6EV65	FALSE	FALSE	WT1_37deg	WT_37C	20230616_C32027_014_S522541_WT1_37deg_WT_37C	light	12.3803	238069	17.5226
A0A3S6EV66	HTH-type transcriptional regulator CueR OS=Yersinia entomophaga OX=935293 GN=PL78_00800 PE=4 SV=1	2	tr|A0A3S6EV66|A0A3S6EV66_YERET	A0A3S6EV66	A0A3S6EV66	FALSE	FALSE	LC3_37deg	LC_37C	20230616_C32027_002_S522546_LC3_37deg_LC_37C	light	12.1517	189409	17.6448
A0A3S6EV66	HTH-type transcriptional regulator CueR OS=Yersinia entomophaga OX=935293 GN=PL78_00800 PE=4 SV=1	2	tr|A0A3S6EV66|A0A3S6EV66_YERET	A0A3S6EV66	A0A3S6EV66	FALSE	FALSE	WT1_25deg	WT_25C	20230616_C32027_003_S522535_WT1_25deg_WT_25C	light	12.8929	397499	18.4591
A0A3S6EV66	HTH-type transcriptional regulator CueR OS=Yersinia entomophaga OX=935293 GN=PL78_00800 PE=4 SV=1	2	tr|A0A3S6EV66|A0A3S6EV66_YERET	A0A3S6EV66	A0A3S6EV66	FALSE	FALSE	LC2_25deg	LC_25C	20230616_C32027_004_S522539_LC2_25deg_LC_25C	light	13.2282	555805	19.581
A0A3S6EV66	HTH-type transcriptional regulator CueR OS=Yersinia entomophaga OX=935293 GN=PL78_00800 PE=4 SV=1	2	tr|A0A3S6EV66|A0A3S6EV66_YERET	A0A3S6EV66	A0A3S6EV66	FALSE	FALSE	LC3_25deg	LC_25C	20230616_C32027_005_S522540_LC3_25deg_LC_25C	light	13.1378	507779	19.3365
A0A3S6EV66	HTH-type transcriptional regulator CueR OS=Yersinia entomophaga OX=935293 GN=PL78_00800 PE=4 SV=1	2	tr|A0A3S6EV66|A0A3S6EV66_YERET	A0A3S6EV66	A0A3S6EV66	FALSE	FALSE	LC2_37deg	LC_37C	20230616_C32027_006_S522545_LC2_37deg_LC_37C	light	12.8953	398450	18.5411
A0A3S6EV66	HTH-type transcriptional regulator CueR OS=Yersinia entomophaga OX=935293 GN=PL78_00800 PE=4 SV=1	2	tr|A0A3S6EV66|A0A3S6EV66_YERET	A0A3S6EV66	A0A3S6EV66	FALSE	FALSE	WT2_37deg	WT_37C	20230616_C32027_007_S522542_WT2_37deg_WT_37C	light	13.7486	935312	19.9552
A0A3S6EV66	HTH-type transcriptional regulator CueR OS=Yersinia entomophaga OX=935293 GN=PL78_00800 PE=4 SV=1	2	tr|A0A3S6EV66|A0A3S6EV66_YERET	A0A3S6EV66	A0A3S6EV66	FALSE	FALSE	WT3_25deg	WT_25C	20230616_C32027_009_S522537_WT3_25deg_WT_25C	light	12.8993	400023	18.3557
A0A3S6EV66	HTH-type transcriptional regulator CueR OS=Yersinia entomophaga OX=935293 GN=PL78_00800 PE=4 SV=1	2	tr|A0A3S6EV66|A0A3S6EV66_YERET	A0A3S6EV66	A0A3S6EV66	FALSE	FALSE	WT2_25deg	WT_25C	20230616_C32027_010_S522536_WT2_25deg_WT_25C	light	13.1435	510692	18.3854
A0A3S6EV66	HTH-type transcriptional regulator CueR OS=Yersinia entomophaga OX=935293 GN=PL78_00800 PE=4 SV=1	2	tr|A0A3S6EV66|A0A3S6EV66_YERET	A0A3S6EV66	A0A3S6EV66	FALSE	FALSE	LC1_37deg	LC_37C	20230616_C32027_011_S522544_LC1_37deg_LC_37C	light	12.8746	390258	18.0819
A0A3S6EV66	HTH-type transcriptional regulator CueR OS=Yersinia entomophaga OX=935293 GN=PL78_00800 PE=4 SV=1	2	tr|A0A3S6EV66|A0A3S6EV66_YERET	A0A3S6EV66	A0A3S6EV66	FALSE	FALSE	WT3_37deg	WT_37C	20230616_C32027_012_S522543_WT3_37deg_WT_37C	light	12.7401	341146	17.9655
A0A3S6EV66	HTH-type transcriptional regulator CueR OS=Yersinia entomophaga OX=935293 GN=PL78_00800 PE=4 SV=1	2	tr|A0A3S6EV66|A0A3S6EV66_YERET	A0A3S6EV66	A0A3S6EV66	FALSE	FALSE	LC1_25deg	LC_25C	20230616_C32027_013_S522538_LC1_25deg_LC_25C	light	11.4264	91715	17.6519
A0A3S6EV66	HTH-type transcriptional regulator CueR OS=Yersinia entomophaga OX=935293 GN=PL78_00800 PE=4 SV=1	2	tr|A0A3S6EV66|A0A3S6EV66_YERET	A0A3S6EV66	A0A3S6EV66	FALSE	FALSE	WT1_37deg	WT_37C	20230616_C32027_014_S522541_WT1_37deg_WT_37C	light	13.768	953573	19.5245
A0A3S6EV67	Cation:proton antiport protein OS=Yersinia entomophaga OX=935293 GN=PL78_00770 PE=3 SV=1	5	tr|A0A3S6EV67|A0A3S6EV67_YERET	A0A3S6EV67	A0A3S6EV67	FALSE	FALSE	LC3_37deg	LC_37C	20230616_C32027_002_S522546_LC3_37deg_LC_37C	light	12.8546	382527	18.6588
A0A3S6EV67	Cation:proton antiport protein OS=Yersinia entomophaga OX=935293 GN=PL78_00770 PE=3 SV=1	5	tr|A0A3S6EV67|A0A3S6EV67_YERET	A0A3S6EV67	A0A3S6EV67	FALSE	FALSE	WT1_25deg	WT_25C	20230616_C32027_003_S522535_WT1_25deg_WT_25C	light	12.8089	365465	18.3379
A0A3S6EV67	Cation:proton antiport protein OS=Yersinia entomophaga OX=935293 GN=PL78_00770 PE=3 SV=1	5	tr|A0A3S6EV67|A0A3S6EV67_YERET	A0A3S6EV67	A0A3S6EV67	FALSE	FALSE	LC2_25deg	LC_25C	20230616_C32027_004_S522539_LC2_25deg_LC_25C	light	12.0005	162830	17.8098
A0A3S6EV67	Cation:proton antiport protein OS=Yersinia entomophaga OX=935293 GN=PL78_00770 PE=3 SV=1	5	tr|A0A3S6EV67|A0A3S6EV67_YERET	A0A3S6EV67	A0A3S6EV67	FALSE	FALSE	LC3_25deg	LC_25C	20230616_C32027_005_S522540_LC3_25deg_LC_25C	light	12.6253	304157	18.5971
A0A3S6EV67	Cation:proton antiport protein OS=Yersinia entomophaga OX=935293 GN=PL78_00770 PE=3 SV=1	5	tr|A0A3S6EV67|A0A3S6EV67_YERET	A0A3S6EV67	A0A3S6EV67	FALSE	FALSE	LC2_37deg	LC_37C	20230616_C32027_006_S522545_LC2_37deg_LC_37C	light	13.1186	498138	18.8632
A0A3S6EV67	Cation:proton antiport protein OS=Yersinia entomophaga OX=935293 GN=PL78_00770 PE=3 SV=1	5	tr|A0A3S6EV67|A0A3S6EV67_YERET	A0A3S6EV67	A0A3S6EV67	FALSE	FALSE	WT2_37deg	WT_37C	20230616_C32027_007_S522542_WT2_37deg_WT_37C	light	13.0779	478256	18.9876
A0A3S6EV67	Cation:proton antiport protein OS=Yersinia entomophaga OX=935293 GN=PL78_00770 PE=3 SV=1	5	tr|A0A3S6EV67|A0A3S6EV67_YERET	A0A3S6EV67	A0A3S6EV67	FALSE	FALSE	WT3_25deg	WT_25C	20230616_C32027_009_S522537_WT3_25deg_WT_25C	light	13.0726	475727	18.6058
A0A3S6EV67	Cation:proton antiport protein OS=Yersinia entomophaga OX=935293 GN=PL78_00770 PE=3 SV=1	5	tr|A0A3S6EV67|A0A3S6EV67_YERET	A0A3S6EV67	A0A3S6EV67	FALSE	FALSE	WT2_25deg	WT_25C	20230616_C32027_010_S522536_WT2_25deg_WT_25C	light	13.2738	581778	18.5734
A0A3S6EV67	Cation:proton antiport protein OS=Yersinia entomophaga OX=935293 GN=PL78_00770 PE=3 SV=1	5	tr|A0A3S6EV67|A0A3S6EV67_YERET	A0A3S6EV67	A0A3S6EV67	FALSE	FALSE	LC1_37deg	LC_37C	20230616_C32027_011_S522544_LC1_37deg_LC_37C	light	13.5879	796407	19.111
A0A3S6EV67	Cation:proton antiport protein OS=Yersinia entomophaga OX=935293 GN=PL78_00770 PE=3 SV=1	5	tr|A0A3S6EV67|A0A3S6EV67_YERET	A0A3S6EV67	A0A3S6EV67	FALSE	FALSE	WT3_37deg	WT_37C	20230616_C32027_012_S522543_WT3_37deg_WT_37C	light	13.4195	673018	18.9458
A0A3S6EV67	Cation:proton antiport protein OS=Yersinia entomophaga OX=935293 GN=PL78_00770 PE=3 SV=1	5	tr|A0A3S6EV67|A0A3S6EV67_YERET	A0A3S6EV67	A0A3S6EV67	FALSE	FALSE	LC1_25deg	LC_25C	20230616_C32027_013_S522538_LC1_25deg_LC_25C	light	11.9117	148999	18.3519
A0A3S6EV67	Cation:proton antiport protein OS=Yersinia entomophaga OX=935293 GN=PL78_00770 PE=3 SV=1	5	tr|A0A3S6EV67|A0A3S6EV67_YERET	A0A3S6EV67	A0A3S6EV67	FALSE	FALSE	WT1_37deg	WT_37C	20230616_C32027_014_S522541_WT1_37deg_WT_37C	light	13.2899	591187	18.8348
A0A3S6EV68	Uncharacterized protein OS=Yersinia entomophaga OX=935293 GN=PL78_00020 PE=4 SV=1	1	tr|A0A3S6EV68|A0A3S6EV68_YERET	A0A3S6EV68	A0A3S6EV68	FALSE	FALSE	LC3_37deg	LC_37C	20230616_C32027_002_S522546_LC3_37deg_LC_37C	light	12.6471	310847	18.3595
A0A3S6EV68	Uncharacterized protein OS=Yersinia entomophaga OX=935293 GN=PL78_00020 PE=4 SV=1	1	tr|A0A3S6EV68|A0A3S6EV68_YERET	A0A3S6EV68	A0A3S6EV68	FALSE	FALSE	LC2_37deg	LC_37C	20230616_C32027_006_S522545_LC2_37deg_LC_37C	light	13.6439	842336	19.6211
A0A3S6EV68	Uncharacterized protein OS=Yersinia entomophaga OX=935293 GN=PL78_00020 PE=4 SV=1	1	tr|A0A3S6EV68|A0A3S6EV68_YERET	A0A3S6EV68	A0A3S6EV68	FALSE	FALSE	WT2_37deg	WT_37C	20230616_C32027_007_S522542_WT2_37deg_WT_37C	light	14.4524	1.89053e+06	20.9705
A0A3S6EV68	Uncharacterized protein OS=Yersinia entomophaga OX=935293 GN=PL78_00020 PE=4 SV=1	1	tr|A0A3S6EV68|A0A3S6EV68_YERET	A0A3S6EV68	A0A3S6EV68	FALSE	FALSE	LC1_37deg	LC_37C	20230616_C32027_011_S522544_LC1_37deg_LC_37C	light	13.8537	1038940	19.4945
A0A3S6EV68	Uncharacterized protein OS=Yersinia entomophaga OX=935293 GN=PL78_00020 PE=4 SV=1	1	tr|A0A3S6EV68|A0A3S6EV68_YERET	A0A3S6EV68	A0A3S6EV68	FALSE	FALSE	WT3_37deg	WT_37C	20230616_C32027_012_S522543_WT3_37deg_WT_37C	light	13.7515	937954	19.4247
A0A3S6EV68	Uncharacterized protein OS=Yersinia entomophaga OX=935293 GN=PL78_00020 PE=4 SV=1	1	tr|A0A3S6EV68|A0A3S6EV68_YERET	A0A3S6EV68	A0A3S6EV68	FALSE	FALSE	LC1_25deg	LC_25C	20230616_C32027_013_S522538_LC1_25deg_LC_25C	light	11.4966	98377.4	17.753
A0A3S6EV68	Uncharacterized protein OS=Yersinia entomophaga OX=935293 GN=PL78_00020 PE=4 SV=1	1	tr|A0A3S6EV68|A0A3S6EV68_YERET	A0A3S6EV68	A0A3S6EV68	FALSE	FALSE	WT1_37deg	WT_37C	20230616_C32027_014_S522541_WT1_37deg_WT_37C	light	14.4704	1.92488e+06	20.5379
A0A3S6EV71	Peptidyl-prolyl cis-trans isomerase OS=Yersinia entomophaga OX=935293 GN=PL78_00855 PE=3 SV=1	9	tr|A0A3S6EV71|A0A3S6EV71_YERET	A0A3S6EV71	A0A3S6EV71	FALSE	FALSE	LC3_37deg	LC_37C	20230616_C32027_002_S522546_LC3_37deg_LC_37C	light	16.2	1.08536e+07	23.4853
A0A3S6EV71	Peptidyl-prolyl cis-trans isomerase OS=Yersinia entomophaga OX=935293 GN=PL78_00855 PE=3 SV=1	9	tr|A0A3S6EV71|A0A3S6EV71_YERET	A0A3S6EV71	A0A3S6EV71	FALSE	FALSE	WT1_25deg	WT_25C	20230616_C32027_003_S522535_WT1_25deg_WT_25C	light	15.861	7.73317e+06	22.7412
A0A3S6EV71	Peptidyl-prolyl cis-trans isomerase OS=Yersinia entomophaga OX=935293 GN=PL78_00855 PE=3 SV=1	9	tr|A0A3S6EV71|A0A3S6EV71_YERET	A0A3S6EV71	A0A3S6EV71	FALSE	FALSE	LC2_25deg	LC_25C	20230616_C32027_004_S522539_LC2_25deg_LC_25C	light	15.7731	7.08206e+06	23.2525
A0A3S6EV71	Peptidyl-prolyl cis-trans isomerase OS=Yersinia entomophaga OX=935293 GN=PL78_00855 PE=3 SV=1	9	tr|A0A3S6EV71|A0A3S6EV71_YERET	A0A3S6EV71	A0A3S6EV71	FALSE	FALSE	LC3_25deg	LC_25C	20230616_C32027_005_S522540_LC3_25deg_LC_25C	light	15.6437	6.22275e+06	22.9517
A0A3S6EV71	Peptidyl-prolyl cis-trans isomerase OS=Yersinia entomophaga OX=935293 GN=PL78_00855 PE=3 SV=1	9	tr|A0A3S6EV71|A0A3S6EV71_YERET	A0A3S6EV71	A0A3S6EV71	FALSE	FALSE	LC2_37deg	LC_37C	20230616_C32027_006_S522545_LC2_37deg_LC_37C	light	16.1588	1.04149e+07	23.2492
A0A3S6EV71	Peptidyl-prolyl cis-trans isomerase OS=Yersinia entomophaga OX=935293 GN=PL78_00855 PE=3 SV=1	9	tr|A0A3S6EV71|A0A3S6EV71_YERET	A0A3S6EV71	A0A3S6EV71	FALSE	FALSE	WT2_37deg	WT_37C	20230616_C32027_007_S522542_WT2_37deg_WT_37C	light	16.2563	1.14822e+07	23.573
A0A3S6EV71	Peptidyl-prolyl cis-trans isomerase OS=Yersinia entomophaga OX=935293 GN=PL78_00855 PE=3 SV=1	9	tr|A0A3S6EV71|A0A3S6EV71_YERET	A0A3S6EV71	A0A3S6EV71	FALSE	FALSE	WT3_25deg	WT_25C	20230616_C32027_009_S522537_WT3_25deg_WT_25C	light	15.7699	7.05987e+06	22.4972
A0A3S6EV71	Peptidyl-prolyl cis-trans isomerase OS=Yersinia entomophaga OX=935293 GN=PL78_00855 PE=3 SV=1	9	tr|A0A3S6EV71|A0A3S6EV71_YERET	A0A3S6EV71	A0A3S6EV71	FALSE	FALSE	WT2_25deg	WT_25C	20230616_C32027_010_S522536_WT2_25deg_WT_25C	light	16.001	8.89522e+06	22.5079
A0A3S6EV71	Peptidyl-prolyl cis-trans isomerase OS=Yersinia entomophaga OX=935293 GN=PL78_00855 PE=3 SV=1	9	tr|A0A3S6EV71|A0A3S6EV71_YERET	A0A3S6EV71	A0A3S6EV71	FALSE	FALSE	LC1_37deg	LC_37C	20230616_C32027_011_S522544_LC1_37deg_LC_37C	light	16.3994	1.32485e+07	23.1672
A0A3S6EV71	Peptidyl-prolyl cis-trans isomerase OS=Yersinia entomophaga OX=935293 GN=PL78_00855 PE=3 SV=1	9	tr|A0A3S6EV71|A0A3S6EV71_YERET	A0A3S6EV71	A0A3S6EV71	FALSE	FALSE	WT3_37deg	WT_37C	20230616_C32027_012_S522543_WT3_37deg_WT_37C	light	16.3958	1.32007e+07	23.2396
A0A3S6EV71	Peptidyl-prolyl cis-trans isomerase OS=Yersinia entomophaga OX=935293 GN=PL78_00855 PE=3 SV=1	9	tr|A0A3S6EV71|A0A3S6EV71_YERET	A0A3S6EV71	A0A3S6EV71	FALSE	FALSE	LC1_25deg	LC_25C	20230616_C32027_013_S522538_LC1_25deg_LC_25C	light	15.1524	3.80731e+06	23.0273
A0A3S6EV71	Peptidyl-prolyl cis-trans isomerase OS=Yersinia entomophaga OX=935293 GN=PL78_00855 PE=3 SV=1	9	tr|A0A3S6EV71|A0A3S6EV71_YERET	A0A3S6EV71	A0A3S6EV71	FALSE	FALSE	WT1_37deg	WT_37C	20230616_C32027_014_S522541_WT1_37deg_WT_37C	light	16.2962	1.19491e+07	23.1719
A0A3S6EV73	Protein QmcA OS=Yersinia entomophaga OX=935293 GN=PL78_00810 PE=3 SV=1	13	tr|A0A3S6EV73|A0A3S6EV73_YERET	A0A3S6EV73	A0A3S6EV73	FALSE	FALSE	LC3_37deg	LC_37C	20230616_C32027_002_S522546_LC3_37deg_LC_37C	light	14.4062	1.8053e+06	20.8974
A0A3S6EV73	Protein QmcA OS=Yersinia entomophaga OX=935293 GN=PL78_00810 PE=3 SV=1	13	tr|A0A3S6EV73|A0A3S6EV73_YERET	A0A3S6EV73	A0A3S6EV73	FALSE	FALSE	WT1_25deg	WT_25C	20230616_C32027_003_S522535_WT1_25deg_WT_25C	light	15.2632	4.2534e+06	21.8787
A0A3S6EV73	Protein QmcA OS=Yersinia entomophaga OX=935293 GN=PL78_00810 PE=3 SV=1	13	tr|A0A3S6EV73|A0A3S6EV73_YERET	A0A3S6EV73	A0A3S6EV73	FALSE	FALSE	LC2_25deg	LC_25C	20230616_C32027_004_S522539_LC2_25deg_LC_25C	light	14.8083	2.69887e+06	21.8607
A0A3S6EV73	Protein QmcA OS=Yersinia entomophaga OX=935293 GN=PL78_00810 PE=3 SV=1	13	tr|A0A3S6EV73|A0A3S6EV73_YERET	A0A3S6EV73	A0A3S6EV73	FALSE	FALSE	LC3_25deg	LC_25C	20230616_C32027_005_S522540_LC3_25deg_LC_25C	light	14.6427	2.28694e+06	21.5076
A0A3S6EV73	Protein QmcA OS=Yersinia entomophaga OX=935293 GN=PL78_00810 PE=3 SV=1	13	tr|A0A3S6EV73|A0A3S6EV73_YERET	A0A3S6EV73	A0A3S6EV73	FALSE	FALSE	LC2_37deg	LC_37C	20230616_C32027_006_S522545_LC2_37deg_LC_37C	light	14.5589	2.10308e+06	20.9411
A0A3S6EV73	Protein QmcA OS=Yersinia entomophaga OX=935293 GN=PL78_00810 PE=3 SV=1	13	tr|A0A3S6EV73|A0A3S6EV73_YERET	A0A3S6EV73	A0A3S6EV73	FALSE	FALSE	WT2_37deg	WT_37C	20230616_C32027_007_S522542_WT2_37deg_WT_37C	light	14.8026	2.68353e+06	21.4758
A0A3S6EV73	Protein QmcA OS=Yersinia entomophaga OX=935293 GN=PL78_00810 PE=3 SV=1	13	tr|A0A3S6EV73|A0A3S6EV73_YERET	A0A3S6EV73	A0A3S6EV73	FALSE	FALSE	WT3_25deg	WT_25C	20230616_C32027_009_S522537_WT3_25deg_WT_25C	light	15.2623	4.2495e+06	21.7649
A0A3S6EV73	Protein QmcA OS=Yersinia entomophaga OX=935293 GN=PL78_00810 PE=3 SV=1	13	tr|A0A3S6EV73|A0A3S6EV73_YERET	A0A3S6EV73	A0A3S6EV73	FALSE	FALSE	WT2_25deg	WT_25C	20230616_C32027_010_S522536_WT2_25deg_WT_25C	light	15.5554	5.6969e+06	21.8651
A0A3S6EV73	Protein QmcA OS=Yersinia entomophaga OX=935293 GN=PL78_00810 PE=3 SV=1	13	tr|A0A3S6EV73|A0A3S6EV73_YERET	A0A3S6EV73	A0A3S6EV73	FALSE	FALSE	LC1_37deg	LC_37C	20230616_C32027_011_S522544_LC1_37deg_LC_37C	light	14.8599	2.84174e+06	20.9462
A0A3S6EV73	Protein QmcA OS=Yersinia entomophaga OX=935293 GN=PL78_00810 PE=3 SV=1	13	tr|A0A3S6EV73|A0A3S6EV73_YERET	A0A3S6EV73	A0A3S6EV73	FALSE	FALSE	WT3_37deg	WT_37C	20230616_C32027_012_S522543_WT3_37deg_WT_37C	light	14.7477	2.54007e+06	20.862
A0A3S6EV73	Protein QmcA OS=Yersinia entomophaga OX=935293 GN=PL78_00810 PE=3 SV=1	13	tr|A0A3S6EV73|A0A3S6EV73_YERET	A0A3S6EV73	A0A3S6EV73	FALSE	FALSE	LC1_25deg	LC_25C	20230616_C32027_013_S522538_LC1_25deg_LC_25C	light	14.3185	1.65373e+06	21.8243
A0A3S6EV73	Protein QmcA OS=Yersinia entomophaga OX=935293 GN=PL78_00810 PE=3 SV=1	13	tr|A0A3S6EV73|A0A3S6EV73_YERET	A0A3S6EV73	A0A3S6EV73	FALSE	FALSE	WT1_37deg	WT_37C	20230616_C32027_014_S522541_WT1_37deg_WT_37C	light	14.7654	2.58533e+06	20.9635
A0A3S6EV79	Oxidoreductase OS=Yersinia entomophaga OX=935293 GN=PL78_00820 PE=3 SV=1	5	tr|A0A3S6EV79|A0A3S6EV79_YERET	A0A3S6EV79	A0A3S6EV79	FALSE	FALSE	LC3_37deg	LC_37C	20230616_C32027_002_S522546_LC3_37deg_LC_37C	light	14.5014	1.9856e+06	21.0348
A0A3S6EV79	Oxidoreductase OS=Yersinia entomophaga OX=935293 GN=PL78_00820 PE=3 SV=1	5	tr|A0A3S6EV79|A0A3S6EV79_YERET	A0A3S6EV79	A0A3S6EV79	FALSE	FALSE	WT1_25deg	WT_25C	20230616_C32027_003_S522535_WT1_25deg_WT_25C	light	13.7699	955426	19.7243
A0A3S6EV79	Oxidoreductase OS=Yersinia entomophaga OX=935293 GN=PL78_00820 PE=3 SV=1	5	tr|A0A3S6EV79|A0A3S6EV79_YERET	A0A3S6EV79	A0A3S6EV79	FALSE	FALSE	LC2_25deg	LC_25C	20230616_C32027_004_S522539_LC2_25deg_LC_25C	light	13.095	486481	19.3888
A0A3S6EV79	Oxidoreductase OS=Yersinia entomophaga OX=935293 GN=PL78_00820 PE=3 SV=1	5	tr|A0A3S6EV79|A0A3S6EV79_YERET	A0A3S6EV79	A0A3S6EV79	FALSE	FALSE	LC3_25deg	LC_25C	20230616_C32027_005_S522540_LC3_25deg_LC_25C	light	13.3508	628295	19.6437
A0A3S6EV79	Oxidoreductase OS=Yersinia entomophaga OX=935293 GN=PL78_00820 PE=3 SV=1	5	tr|A0A3S6EV79|A0A3S6EV79_YERET	A0A3S6EV79	A0A3S6EV79	FALSE	FALSE	LC2_37deg	LC_37C	20230616_C32027_006_S522545_LC2_37deg_LC_37C	light	14.7148	2.45788e+06	21.166
A0A3S6EV79	Oxidoreductase OS=Yersinia entomophaga OX=935293 GN=PL78_00820 PE=3 SV=1	5	tr|A0A3S6EV79|A0A3S6EV79_YERET	A0A3S6EV79	A0A3S6EV79	FALSE	FALSE	WT2_37deg	WT_37C	20230616_C32027_007_S522542_WT2_37deg_WT_37C	light	14.7259	2.4854e+06	21.3652
A0A3S6EV79	Oxidoreductase OS=Yersinia entomophaga OX=935293 GN=PL78_00820 PE=3 SV=1	5	tr|A0A3S6EV79|A0A3S6EV79_YERET	A0A3S6EV79	A0A3S6EV79	FALSE	FALSE	WT3_25deg	WT_25C	20230616_C32027_009_S522537_WT3_25deg_WT_25C	light	13.8012	985795	19.657
A0A3S6EV79	Oxidoreductase OS=Yersinia entomophaga OX=935293 GN=PL78_00820 PE=3 SV=1	5	tr|A0A3S6EV79|A0A3S6EV79_YERET	A0A3S6EV79	A0A3S6EV79	FALSE	FALSE	WT2_25deg	WT_25C	20230616_C32027_010_S522536_WT2_25deg_WT_25C	light	14.1983	1.46631e+06	19.9071
A0A3S6EV79	Oxidoreductase OS=Yersinia entomophaga OX=935293 GN=PL78_00820 PE=3 SV=1	5	tr|A0A3S6EV79|A0A3S6EV79_YERET	A0A3S6EV79	A0A3S6EV79	FALSE	FALSE	LC1_37deg	LC_37C	20230616_C32027_011_S522544_LC1_37deg_LC_37C	light	14.867	2.86196e+06	20.9564
A0A3S6EV79	Oxidoreductase OS=Yersinia entomophaga OX=935293 GN=PL78_00820 PE=3 SV=1	5	tr|A0A3S6EV79|A0A3S6EV79_YERET	A0A3S6EV79	A0A3S6EV79	FALSE	FALSE	WT3_37deg	WT_37C	20230616_C32027_012_S522543_WT3_37deg_WT_37C	light	14.7171	2.46341e+06	20.8177
A0A3S6EV79	Oxidoreductase OS=Yersinia entomophaga OX=935293 GN=PL78_00820 PE=3 SV=1	5	tr|A0A3S6EV79|A0A3S6EV79_YERET	A0A3S6EV79	A0A3S6EV79	FALSE	FALSE	LC1_25deg	LC_25C	20230616_C32027_013_S522538_LC1_25deg_LC_25C	light	12.9258	410765	19.815
A0A3S6EV79	Oxidoreductase OS=Yersinia entomophaga OX=935293 GN=PL78_00820 PE=3 SV=1	5	tr|A0A3S6EV79|A0A3S6EV79_YERET	A0A3S6EV79	A0A3S6EV79	FALSE	FALSE	WT1_37deg	WT_37C	20230616_C32027_014_S522541_WT1_37deg_WT_37C	light	14.8847	2.91309e+06	21.1357
A0A3S6EV87	Cysteine--tRNA ligase OS=Yersinia entomophaga OX=935293 GN=cysS PE=3 SV=1	26	tr|A0A3S6EV87|A0A3S6EV87_YERET	A0A3S6EV87	A0A3S6EV87	FALSE	FALSE	LC3_37deg	LC_37C	20230616_C32027_002_S522546_LC3_37deg_LC_37C	light	15.1974	3.98251e+06	22.0389
A0A3S6EV87	Cysteine--tRNA ligase OS=Yersinia entomophaga OX=935293 GN=cysS PE=3 SV=1	26	tr|A0A3S6EV87|A0A3S6EV87_YERET	A0A3S6EV87	A0A3S6EV87	FALSE	FALSE	WT1_25deg	WT_25C	20230616_C32027_003_S522535_WT1_25deg_WT_25C	light	14.5361	2.05557e+06	20.8297
A0A3S6EV87	Cysteine--tRNA ligase OS=Yersinia entomophaga OX=935293 GN=cysS PE=3 SV=1	26	tr|A0A3S6EV87|A0A3S6EV87_YERET	A0A3S6EV87	A0A3S6EV87	FALSE	FALSE	LC2_25deg	LC_25C	20230616_C32027_004_S522539_LC2_25deg_LC_25C	light	14.2742	1.58198e+06	21.0901
A0A3S6EV87	Cysteine--tRNA ligase OS=Yersinia entomophaga OX=935293 GN=cysS PE=3 SV=1	26	tr|A0A3S6EV87|A0A3S6EV87_YERET	A0A3S6EV87	A0A3S6EV87	FALSE	FALSE	LC3_25deg	LC_25C	20230616_C32027_005_S522540_LC3_25deg_LC_25C	light	14.3863	1.76972e+06	21.1377
A0A3S6EV87	Cysteine--tRNA ligase OS=Yersinia entomophaga OX=935293 GN=cysS PE=3 SV=1	26	tr|A0A3S6EV87|A0A3S6EV87_YERET	A0A3S6EV87	A0A3S6EV87	FALSE	FALSE	LC2_37deg	LC_37C	20230616_C32027_006_S522545_LC2_37deg_LC_37C	light	15.2177	4.0641e+06	21.8915
A0A3S6EV87	Cysteine--tRNA ligase OS=Yersinia entomophaga OX=935293 GN=cysS PE=3 SV=1	26	tr|A0A3S6EV87|A0A3S6EV87_YERET	A0A3S6EV87	A0A3S6EV87	FALSE	FALSE	WT2_37deg	WT_37C	20230616_C32027_007_S522542_WT2_37deg_WT_37C	light	15.0881	3.57008e+06	21.8877
A0A3S6EV87	Cysteine--tRNA ligase OS=Yersinia entomophaga OX=935293 GN=cysS PE=3 SV=1	26	tr|A0A3S6EV87|A0A3S6EV87_YERET	A0A3S6EV87	A0A3S6EV87	FALSE	FALSE	WT3_25deg	WT_25C	20230616_C32027_009_S522537_WT3_25deg_WT_25C	light	14.672	2.3549e+06	20.9133
A0A3S6EV87	Cysteine--tRNA ligase OS=Yersinia entomophaga OX=935293 GN=cysS PE=3 SV=1	26	tr|A0A3S6EV87|A0A3S6EV87_YERET	A0A3S6EV87	A0A3S6EV87	FALSE	FALSE	WT2_25deg	WT_25C	20230616_C32027_010_S522536_WT2_25deg_WT_25C	light	14.7334	2.50389e+06	20.6791
A0A3S6EV87	Cysteine--tRNA ligase OS=Yersinia entomophaga OX=935293 GN=cysS PE=3 SV=1	26	tr|A0A3S6EV87|A0A3S6EV87_YERET	A0A3S6EV87	A0A3S6EV87	FALSE	FALSE	LC1_37deg	LC_37C	20230616_C32027_011_S522544_LC1_37deg_LC_37C	light	15.4445	5.09883e+06	21.7896
A0A3S6EV87	Cysteine--tRNA ligase OS=Yersinia entomophaga OX=935293 GN=cysS PE=3 SV=1	26	tr|A0A3S6EV87|A0A3S6EV87_YERET	A0A3S6EV87	A0A3S6EV87	FALSE	FALSE	WT3_37deg	WT_37C	20230616_C32027_012_S522543_WT3_37deg_WT_37C	light	15.4277	5.01387e+06	21.843
A0A3S6EV87	Cysteine--tRNA ligase OS=Yersinia entomophaga OX=935293 GN=cysS PE=3 SV=1	26	tr|A0A3S6EV87|A0A3S6EV87_YERET	A0A3S6EV87	A0A3S6EV87	FALSE	FALSE	LC1_25deg	LC_25C	20230616_C32027_013_S522538_LC1_25deg_LC_25C	light	14.0058	1.20965e+06	21.3732
A0A3S6EV87	Cysteine--tRNA ligase OS=Yersinia entomophaga OX=935293 GN=cysS PE=3 SV=1	26	tr|A0A3S6EV87|A0A3S6EV87_YERET	A0A3S6EV87	A0A3S6EV87	FALSE	FALSE	WT1_37deg	WT_37C	20230616_C32027_014_S522541_WT1_37deg_WT_37C	light	15.2184	4.06695e+06	21.6171
A0A3S6EV89	Bifunctional protein FolD OS=Yersinia entomophaga OX=935293 GN=folD PE=3 SV=1	11	tr|A0A3S6EV89|A0A3S6EV89_YERET	A0A3S6EV89	A0A3S6EV89	FALSE	FALSE	LC3_37deg	LC_37C	20230616_C32027_002_S522546_LC3_37deg_LC_37C	light	13.711	900790	19.8945
A0A3S6EV89	Bifunctional protein FolD OS=Yersinia entomophaga OX=935293 GN=folD PE=3 SV=1	11	tr|A0A3S6EV89|A0A3S6EV89_YERET	A0A3S6EV89	A0A3S6EV89	FALSE	FALSE	WT1_25deg	WT_25C	20230616_C32027_003_S522535_WT1_25deg_WT_25C	light	13.6793	872653	19.5936
A0A3S6EV89	Bifunctional protein FolD OS=Yersinia entomophaga OX=935293 GN=folD PE=3 SV=1	11	tr|A0A3S6EV89|A0A3S6EV89_YERET	A0A3S6EV89	A0A3S6EV89	FALSE	FALSE	LC2_25deg	LC_25C	20230616_C32027_004_S522539_LC2_25deg_LC_25C	light	13.4174	671571	19.854
A0A3S6EV89	Bifunctional protein FolD OS=Yersinia entomophaga OX=935293 GN=folD PE=3 SV=1	11	tr|A0A3S6EV89|A0A3S6EV89_YERET	A0A3S6EV89	A0A3S6EV89	FALSE	FALSE	LC3_25deg	LC_25C	20230616_C32027_005_S522540_LC3_25deg_LC_25C	light	13.4694	707401	19.8148
A0A3S6EV89	Bifunctional protein FolD OS=Yersinia entomophaga OX=935293 GN=folD PE=3 SV=1	11	tr|A0A3S6EV89|A0A3S6EV89_YERET	A0A3S6EV89	A0A3S6EV89	FALSE	FALSE	LC2_37deg	LC_37C	20230616_C32027_006_S522545_LC2_37deg_LC_37C	light	13.6965	887786	19.6969
A0A3S6EV89	Bifunctional protein FolD OS=Yersinia entomophaga OX=935293 GN=folD PE=3 SV=1	11	tr|A0A3S6EV89|A0A3S6EV89_YERET	A0A3S6EV89	A0A3S6EV89	FALSE	FALSE	WT2_37deg	WT_37C	20230616_C32027_007_S522542_WT2_37deg_WT_37C	light	13.6298	830479	19.7837
A0A3S6EV89	Bifunctional protein FolD OS=Yersinia entomophaga OX=935293 GN=folD PE=3 SV=1	11	tr|A0A3S6EV89|A0A3S6EV89_YERET	A0A3S6EV89	A0A3S6EV89	FALSE	FALSE	WT3_25deg	WT_25C	20230616_C32027_009_S522537_WT3_25deg_WT_25C	light	13.6307	831239	19.4109
A0A3S6EV89	Bifunctional protein FolD OS=Yersinia entomophaga OX=935293 GN=folD PE=3 SV=1	11	tr|A0A3S6EV89|A0A3S6EV89_YERET	A0A3S6EV89	A0A3S6EV89	FALSE	FALSE	WT2_25deg	WT_25C	20230616_C32027_010_S522536_WT2_25deg_WT_25C	light	13.6705	864980	19.1456
A0A3S6EV89	Bifunctional protein FolD OS=Yersinia entomophaga OX=935293 GN=folD PE=3 SV=1	11	tr|A0A3S6EV89|A0A3S6EV89_YERET	A0A3S6EV89	A0A3S6EV89	FALSE	FALSE	LC1_37deg	LC_37C	20230616_C32027_011_S522544_LC1_37deg_LC_37C	light	14.0537	1.2689e+06	19.783
A0A3S6EV89	Bifunctional protein FolD OS=Yersinia entomophaga OX=935293 GN=folD PE=3 SV=1	11	tr|A0A3S6EV89|A0A3S6EV89_YERET	A0A3S6EV89	A0A3S6EV89	FALSE	FALSE	WT3_37deg	WT_37C	20230616_C32027_012_S522543_WT3_37deg_WT_37C	light	13.9515	1.14563e+06	19.7132
A0A3S6EV89	Bifunctional protein FolD OS=Yersinia entomophaga OX=935293 GN=folD PE=3 SV=1	11	tr|A0A3S6EV89|A0A3S6EV89_YERET	A0A3S6EV89	A0A3S6EV89	FALSE	FALSE	LC1_25deg	LC_25C	20230616_C32027_013_S522538_LC1_25deg_LC_25C	light	12.9326	413583	19.8248
A0A3S6EV89	Bifunctional protein FolD OS=Yersinia entomophaga OX=935293 GN=folD PE=3 SV=1	11	tr|A0A3S6EV89|A0A3S6EV89_YERET	A0A3S6EV89	A0A3S6EV89	FALSE	FALSE	WT1_37deg	WT_37C	20230616_C32027_014_S522541_WT1_37deg_WT_37C	light	13.8484	1.03339e+06	19.6405
A0A3S6EV95	Metal ABC transporter substrate-binding protein OS=Yersinia entomophaga OX=935293 GN=PL78_00575 PE=3 SV=1	14	tr|A0A3S6EV95|A0A3S6EV95_YERET	A0A3S6EV95	A0A3S6EV95	FALSE	FALSE	LC3_37deg	LC_37C	20230616_C32027_002_S522546_LC3_37deg_LC_37C	light	14.329	1.67103e+06	20.7859
A0A3S6EV95	Metal ABC transporter substrate-binding protein OS=Yersinia entomophaga OX=935293 GN=PL78_00575 PE=3 SV=1	14	tr|A0A3S6EV95|A0A3S6EV95_YERET	A0A3S6EV95	A0A3S6EV95	FALSE	FALSE	WT1_25deg	WT_25C	20230616_C32027_003_S522535_WT1_25deg_WT_25C	light	12.8402	377067	18.383
A0A3S6EV95	Metal ABC transporter substrate-binding protein OS=Yersinia entomophaga OX=935293 GN=PL78_00575 PE=3 SV=1	14	tr|A0A3S6EV95|A0A3S6EV95_YERET	A0A3S6EV95	A0A3S6EV95	FALSE	FALSE	LC2_25deg	LC_25C	20230616_C32027_004_S522539_LC2_25deg_LC_25C	light	11.9653	157201	17.7591
A0A3S6EV95	Metal ABC transporter substrate-binding protein OS=Yersinia entomophaga OX=935293 GN=PL78_00575 PE=3 SV=1	14	tr|A0A3S6EV95|A0A3S6EV95_YERET	A0A3S6EV95	A0A3S6EV95	FALSE	FALSE	LC3_25deg	LC_25C	20230616_C32027_005_S522540_LC3_25deg_LC_25C	light	12.1777	194406	17.9513
A0A3S6EV95	Metal ABC transporter substrate-binding protein OS=Yersinia entomophaga OX=935293 GN=PL78_00575 PE=3 SV=1	14	tr|A0A3S6EV95|A0A3S6EV95_YERET	A0A3S6EV95	A0A3S6EV95	FALSE	FALSE	LC2_37deg	LC_37C	20230616_C32027_006_S522545_LC2_37deg_LC_37C	light	14.3587	1.72152e+06	20.6523
A0A3S6EV95	Metal ABC transporter substrate-binding protein OS=Yersinia entomophaga OX=935293 GN=PL78_00575 PE=3 SV=1	14	tr|A0A3S6EV95|A0A3S6EV95_YERET	A0A3S6EV95	A0A3S6EV95	FALSE	FALSE	WT2_37deg	WT_37C	20230616_C32027_007_S522542_WT2_37deg_WT_37C	light	14.1296	1.36905e+06	20.5049
A0A3S6EV95	Metal ABC transporter substrate-binding protein OS=Yersinia entomophaga OX=935293 GN=PL78_00575 PE=3 SV=1	14	tr|A0A3S6EV95|A0A3S6EV95_YERET	A0A3S6EV95	A0A3S6EV95	FALSE	FALSE	WT3_25deg	WT_25C	20230616_C32027_009_S522537_WT3_25deg_WT_25C	light	13.0462	463311	18.5676
A0A3S6EV95	Metal ABC transporter substrate-binding protein OS=Yersinia entomophaga OX=935293 GN=PL78_00575 PE=3 SV=1	14	tr|A0A3S6EV95|A0A3S6EV95_YERET	A0A3S6EV95	A0A3S6EV95	FALSE	FALSE	WT2_25deg	WT_25C	20230616_C32027_010_S522536_WT2_25deg_WT_25C	light	13.1472	512598	18.3908
A0A3S6EV95	Metal ABC transporter substrate-binding protein OS=Yersinia entomophaga OX=935293 GN=PL78_00575 PE=3 SV=1	14	tr|A0A3S6EV95|A0A3S6EV95_YERET	A0A3S6EV95	A0A3S6EV95	FALSE	FALSE	LC1_37deg	LC_37C	20230616_C32027_011_S522544_LC1_37deg_LC_37C	light	14.6756	2.36336e+06	20.6802
A0A3S6EV95	Metal ABC transporter substrate-binding protein OS=Yersinia entomophaga OX=935293 GN=PL78_00575 PE=3 SV=1	14	tr|A0A3S6EV95|A0A3S6EV95_YERET	A0A3S6EV95	A0A3S6EV95	FALSE	FALSE	WT3_37deg	WT_37C	20230616_C32027_012_S522543_WT3_37deg_WT_37C	light	14.6024	2.19647e+06	20.6523
A0A3S6EV95	Metal ABC transporter substrate-binding protein OS=Yersinia entomophaga OX=935293 GN=PL78_00575 PE=3 SV=1	14	tr|A0A3S6EV95|A0A3S6EV95_YERET	A0A3S6EV95	A0A3S6EV95	FALSE	FALSE	LC1_25deg	LC_25C	20230616_C32027_013_S522538_LC1_25deg_LC_25C	light	11.7507	126840	18.1196
A0A3S6EV95	Metal ABC transporter substrate-binding protein OS=Yersinia entomophaga OX=935293 GN=PL78_00575 PE=3 SV=1	14	tr|A0A3S6EV95|A0A3S6EV95_YERET	A0A3S6EV95	A0A3S6EV95	FALSE	FALSE	WT1_37deg	WT_37C	20230616_C32027_014_S522541_WT1_37deg_WT_37C	light	14.055	1.27057e+06	19.9386
A0A3S6EV96	Type IV secretion protein Rhs OS=Yersinia entomophaga OX=935293 GN=PL78_00990 PE=4 SV=1	14	tr|A0A3S6EV96|A0A3S6EV96_YERET	A0A3S6EV96	A0A3S6EV96	FALSE	FALSE	LC3_37deg	LC_37C	20230616_C32027_002_S522546_LC3_37deg_LC_37C	light	12.5063	270039	18.1564
A0A3S6EV96	Type IV secretion protein Rhs OS=Yersinia entomophaga OX=935293 GN=PL78_00990 PE=4 SV=1	14	tr|A0A3S6EV96|A0A3S6EV96_YERET	A0A3S6EV96	A0A3S6EV96	FALSE	FALSE	WT1_25deg	WT_25C	20230616_C32027_003_S522535_WT1_25deg_WT_25C	light	12.8017	362848	18.3276
A0A3S6EV96	Type IV secretion protein Rhs OS=Yersinia entomophaga OX=935293 GN=PL78_00990 PE=4 SV=1	14	tr|A0A3S6EV96|A0A3S6EV96_YERET	A0A3S6EV96	A0A3S6EV96	FALSE	FALSE	LC2_25deg	LC_25C	20230616_C32027_004_S522539_LC2_25deg_LC_25C	light	11.5662	105476	17.1833
A0A3S6EV96	Type IV secretion protein Rhs OS=Yersinia entomophaga OX=935293 GN=PL78_00990 PE=4 SV=1	14	tr|A0A3S6EV96|A0A3S6EV96_YERET	A0A3S6EV96	A0A3S6EV96	FALSE	FALSE	LC3_25deg	LC_25C	20230616_C32027_005_S522540_LC3_25deg_LC_25C	light	11.9031	147726	17.5552
A0A3S6EV96	Type IV secretion protein Rhs OS=Yersinia entomophaga OX=935293 GN=PL78_00990 PE=4 SV=1	14	tr|A0A3S6EV96|A0A3S6EV96_YERET	A0A3S6EV96	A0A3S6EV96	FALSE	FALSE	LC2_37deg	LC_37C	20230616_C32027_006_S522545_LC2_37deg_LC_37C	light	12.2859	216630	17.6619
A0A3S6EV96	Type IV secretion protein Rhs OS=Yersinia entomophaga OX=935293 GN=PL78_00990 PE=4 SV=1	14	tr|A0A3S6EV96|A0A3S6EV96_YERET	A0A3S6EV96	A0A3S6EV96	FALSE	FALSE	WT2_37deg	WT_37C	20230616_C32027_007_S522542_WT2_37deg_WT_37C	light	12.2763	214544	17.831
A0A3S6EV96	Type IV secretion protein Rhs OS=Yersinia entomophaga OX=935293 GN=PL78_00990 PE=4 SV=1	14	tr|A0A3S6EV96|A0A3S6EV96_YERET	A0A3S6EV96	A0A3S6EV96	FALSE	FALSE	WT3_25deg	WT_25C	20230616_C32027_009_S522537_WT3_25deg_WT_25C	light	13.0426	461678	18.5626
A0A3S6EV96	Type IV secretion protein Rhs OS=Yersinia entomophaga OX=935293 GN=PL78_00990 PE=4 SV=1	14	tr|A0A3S6EV96|A0A3S6EV96_YERET	A0A3S6EV96	A0A3S6EV96	FALSE	FALSE	WT2_25deg	WT_25C	20230616_C32027_010_S522536_WT2_25deg_WT_25C	light	13.064	471671	18.2708
A0A3S6EV96	Type IV secretion protein Rhs OS=Yersinia entomophaga OX=935293 GN=PL78_00990 PE=4 SV=1	14	tr|A0A3S6EV96|A0A3S6EV96_YERET	A0A3S6EV96	A0A3S6EV96	FALSE	FALSE	LC1_37deg	LC_37C	20230616_C32027_011_S522544_LC1_37deg_LC_37C	light	13.1666	522607	18.5032
A0A3S6EV96	Type IV secretion protein Rhs OS=Yersinia entomophaga OX=935293 GN=PL78_00990 PE=4 SV=1	14	tr|A0A3S6EV96|A0A3S6EV96_YERET	A0A3S6EV96	A0A3S6EV96	FALSE	FALSE	WT3_37deg	WT_37C	20230616_C32027_012_S522543_WT3_37deg_WT_37C	light	12.6375	307880	17.8175
A0A3S6EV96	Type IV secretion protein Rhs OS=Yersinia entomophaga OX=935293 GN=PL78_00990 PE=4 SV=1	14	tr|A0A3S6EV96|A0A3S6EV96_YERET	A0A3S6EV96	A0A3S6EV96	FALSE	FALSE	LC1_25deg	LC_25C	20230616_C32027_013_S522538_LC1_25deg_LC_25C	light	11.3486	84850	17.5396
A0A3S6EV96	Type IV secretion protein Rhs OS=Yersinia entomophaga OX=935293 GN=PL78_00990 PE=4 SV=1	14	tr|A0A3S6EV96|A0A3S6EV96_YERET	A0A3S6EV96	A0A3S6EV96	FALSE	FALSE	WT1_37deg	WT_37C	20230616_C32027_014_S522541_WT1_37deg_WT_37C	light	12.6557	313530	17.9198
A0A3S6EVA2	Uncharacterized protein OS=Yersinia entomophaga OX=935293 GN=PL78_01010 PE=4 SV=1	6	tr|A0A3S6EVA2|A0A3S6EVA2_YERET	A0A3S6EVA2	A0A3S6EVA2	FALSE	FALSE	LC3_37deg	LC_37C	20230616_C32027_002_S522546_LC3_37deg_LC_37C	light	13.1883	534059	19.1403
A0A3S6EVA2	Uncharacterized protein OS=Yersinia entomophaga OX=935293 GN=PL78_01010 PE=4 SV=1	6	tr|A0A3S6EVA2|A0A3S6EVA2_YERET	A0A3S6EVA2	A0A3S6EVA2	FALSE	FALSE	WT1_25deg	WT_25C	20230616_C32027_003_S522535_WT1_25deg_WT_25C	light	13.248	566940	18.9714
A0A3S6EVA2	Uncharacterized protein OS=Yersinia entomophaga OX=935293 GN=PL78_01010 PE=4 SV=1	6	tr|A0A3S6EVA2|A0A3S6EVA2_YERET	A0A3S6EVA2	A0A3S6EVA2	FALSE	FALSE	LC2_25deg	LC_25C	20230616_C32027_004_S522539_LC2_25deg_LC_25C	light	12.65	311777	18.747
A0A3S6EVA2	Uncharacterized protein OS=Yersinia entomophaga OX=935293 GN=PL78_01010 PE=4 SV=1	6	tr|A0A3S6EVA2|A0A3S6EVA2_YERET	A0A3S6EVA2	A0A3S6EVA2	FALSE	FALSE	LC3_25deg	LC_25C	20230616_C32027_005_S522540_LC3_25deg_LC_25C	light	12.5387	278914	18.4721
A0A3S6EVA2	Uncharacterized protein OS=Yersinia entomophaga OX=935293 GN=PL78_01010 PE=4 SV=1	6	tr|A0A3S6EVA2|A0A3S6EVA2_YERET	A0A3S6EVA2	A0A3S6EVA2	FALSE	FALSE	LC2_37deg	LC_37C	20230616_C32027_006_S522545_LC2_37deg_LC_37C	light	13.0672	473163	18.789
A0A3S6EVA2	Uncharacterized protein OS=Yersinia entomophaga OX=935293 GN=PL78_01010 PE=4 SV=1	6	tr|A0A3S6EVA2|A0A3S6EVA2_YERET	A0A3S6EVA2	A0A3S6EVA2	FALSE	FALSE	WT2_37deg	WT_37C	20230616_C32027_007_S522542_WT2_37deg_WT_37C	light	12.866	386922	18.6818
A0A3S6EVA2	Uncharacterized protein OS=Yersinia entomophaga OX=935293 GN=PL78_01010 PE=4 SV=1	6	tr|A0A3S6EVA2|A0A3S6EVA2_YERET	A0A3S6EVA2	A0A3S6EVA2	FALSE	FALSE	WT3_25deg	WT_25C	20230616_C32027_009_S522537_WT3_25deg_WT_25C	light	13.3044	599826	18.9402
A0A3S6EVA2	Uncharacterized protein OS=Yersinia entomophaga OX=935293 GN=PL78_01010 PE=4 SV=1	6	tr|A0A3S6EVA2|A0A3S6EVA2_YERET	A0A3S6EVA2	A0A3S6EVA2	FALSE	FALSE	WT2_25deg	WT_25C	20230616_C32027_010_S522536_WT2_25deg_WT_25C	light	13.4131	668673	18.7743
A0A3S6EVA2	Uncharacterized protein OS=Yersinia entomophaga OX=935293 GN=PL78_01010 PE=4 SV=1	6	tr|A0A3S6EVA2|A0A3S6EVA2_YERET	A0A3S6EVA2	A0A3S6EVA2	FALSE	FALSE	LC1_37deg	LC_37C	20230616_C32027_011_S522544_LC1_37deg_LC_37C	light	13.4752	711525	18.9484
A0A3S6EVA2	Uncharacterized protein OS=Yersinia entomophaga OX=935293 GN=PL78_01010 PE=4 SV=1	6	tr|A0A3S6EVA2|A0A3S6EVA2_YERET	A0A3S6EVA2	A0A3S6EVA2	FALSE	FALSE	WT3_37deg	WT_37C	20230616_C32027_012_S522543_WT3_37deg_WT_37C	light	13.5663	779451	19.1576
A0A3S6EVA2	Uncharacterized protein OS=Yersinia entomophaga OX=935293 GN=PL78_01010 PE=4 SV=1	6	tr|A0A3S6EVA2|A0A3S6EVA2_YERET	A0A3S6EVA2	A0A3S6EVA2	FALSE	FALSE	LC1_25deg	LC_25C	20230616_C32027_013_S522538_LC1_25deg_LC_25C	light	12.0216	166308	18.5105
A0A3S6EVA2	Uncharacterized protein OS=Yersinia entomophaga OX=935293 GN=PL78_01010 PE=4 SV=1	6	tr|A0A3S6EVA2|A0A3S6EVA2_YERET	A0A3S6EVA2	A0A3S6EVA2	FALSE	FALSE	WT1_37deg	WT_37C	20230616_C32027_014_S522541_WT1_37deg_WT_37C	light	13.0781	478343	18.5292
A0A3S6EVA5	Protein translocase subunit SecD OS=Yersinia entomophaga OX=935293 GN=secD PE=3 SV=1	31	tr|A0A3S6EVA5|A0A3S6EVA5_YERET	A0A3S6EVA5	A0A3S6EVA5	FALSE	FALSE	LC3_37deg	LC_37C	20230616_C32027_002_S522546_LC3_37deg_LC_37C	light	14.5098	2.00223e+06	21.0468
A0A3S6EVA5	Protein translocase subunit SecD OS=Yersinia entomophaga OX=935293 GN=secD PE=3 SV=1	31	tr|A0A3S6EVA5|A0A3S6EVA5_YERET	A0A3S6EVA5	A0A3S6EVA5	FALSE	FALSE	WT1_25deg	WT_25C	20230616_C32027_003_S522535_WT1_25deg_WT_25C	light	14.9369	3.0692e+06	21.408
A0A3S6EVA5	Protein translocase subunit SecD OS=Yersinia entomophaga OX=935293 GN=secD PE=3 SV=1	31	tr|A0A3S6EVA5|A0A3S6EVA5_YERET	A0A3S6EVA5	A0A3S6EVA5	FALSE	FALSE	LC2_25deg	LC_25C	20230616_C32027_004_S522539_LC2_25deg_LC_25C	light	14.1799	1.43969e+06	20.9541
A0A3S6EVA5	Protein translocase subunit SecD OS=Yersinia entomophaga OX=935293 GN=secD PE=3 SV=1	31	tr|A0A3S6EVA5|A0A3S6EVA5_YERET	A0A3S6EVA5	A0A3S6EVA5	FALSE	FALSE	LC3_25deg	LC_25C	20230616_C32027_005_S522540_LC3_25deg_LC_25C	light	14.5001	1.98302e+06	21.3019
A0A3S6EVA5	Protein translocase subunit SecD OS=Yersinia entomophaga OX=935293 GN=secD PE=3 SV=1	31	tr|A0A3S6EVA5|A0A3S6EVA5_YERET	A0A3S6EVA5	A0A3S6EVA5	FALSE	FALSE	LC2_37deg	LC_37C	20230616_C32027_006_S522545_LC2_37deg_LC_37C	light	14.5943	2.17873e+06	20.9921
A0A3S6EVA5	Protein translocase subunit SecD OS=Yersinia entomophaga OX=935293 GN=secD PE=3 SV=1	31	tr|A0A3S6EVA5|A0A3S6EVA5_YERET	A0A3S6EVA5	A0A3S6EVA5	FALSE	FALSE	WT2_37deg	WT_37C	20230616_C32027_007_S522542_WT2_37deg_WT_37C	light	14.9252	3.03349e+06	21.6527
A0A3S6EVA5	Protein translocase subunit SecD OS=Yersinia entomophaga OX=935293 GN=secD PE=3 SV=1	31	tr|A0A3S6EVA5|A0A3S6EVA5_YERET	A0A3S6EVA5	A0A3S6EVA5	FALSE	FALSE	WT3_25deg	WT_25C	20230616_C32027_009_S522537_WT3_25deg_WT_25C	light	14.9821	3.21109e+06	21.3607
A0A3S6EVA5	Protein translocase subunit SecD OS=Yersinia entomophaga OX=935293 GN=secD PE=3 SV=1	31	tr|A0A3S6EVA5|A0A3S6EVA5_YERET	A0A3S6EVA5	A0A3S6EVA5	FALSE	FALSE	WT2_25deg	WT_25C	20230616_C32027_010_S522536_WT2_25deg_WT_25C	light	15.1825	3.92361e+06	21.3271
A0A3S6EVA5	Protein translocase subunit SecD OS=Yersinia entomophaga OX=935293 GN=secD PE=3 SV=1	31	tr|A0A3S6EVA5|A0A3S6EVA5_YERET	A0A3S6EVA5	A0A3S6EVA5	FALSE	FALSE	LC1_37deg	LC_37C	20230616_C32027_011_S522544_LC1_37deg_LC_37C	light	14.9546	3.12381e+06	21.0827
A0A3S6EVA5	Protein translocase subunit SecD OS=Yersinia entomophaga OX=935293 GN=secD PE=3 SV=1	31	tr|A0A3S6EVA5|A0A3S6EVA5_YERET	A0A3S6EVA5	A0A3S6EVA5	FALSE	FALSE	WT3_37deg	WT_37C	20230616_C32027_012_S522543_WT3_37deg_WT_37C	light	14.8336	2.76779e+06	20.9858
A0A3S6EVA5	Protein translocase subunit SecD OS=Yersinia entomophaga OX=935293 GN=secD PE=3 SV=1	31	tr|A0A3S6EVA5|A0A3S6EVA5_YERET	A0A3S6EVA5	A0A3S6EVA5	FALSE	FALSE	LC1_25deg	LC_25C	20230616_C32027_013_S522538_LC1_25deg_LC_25C	light	13.9339	1.12564e+06	21.2693
A0A3S6EVA5	Protein translocase subunit SecD OS=Yersinia entomophaga OX=935293 GN=secD PE=3 SV=1	31	tr|A0A3S6EVA5|A0A3S6EVA5_YERET	A0A3S6EVA5	A0A3S6EVA5	FALSE	FALSE	WT1_37deg	WT_37C	20230616_C32027_014_S522541_WT1_37deg_WT_37C	light	14.7146	2.45726e+06	20.8902
A0A3S6EVB3	Cold-shock protein OS=Yersinia entomophaga OX=935293 GN=PL78_01060 PE=4 SV=1	7	tr|A0A3S6EVB3|A0A3S6EVB3_YERET	A0A3S6EVB3	A0A3S6EVB3	FALSE	FALSE	LC3_37deg	LC_37C	20230616_C32027_002_S522546_LC3_37deg_LC_37C	light	13.1732	526083	19.1186
A0A3S6EVB3	Cold-shock protein OS=Yersinia entomophaga OX=935293 GN=PL78_01060 PE=4 SV=1	7	tr|A0A3S6EVB3|A0A3S6EVB3_YERET	A0A3S6EVB3	A0A3S6EVB3	FALSE	FALSE	WT1_25deg	WT_25C	20230616_C32027_003_S522535_WT1_25deg_WT_25C	light	13.5967	803450	19.4744
A0A3S6EVB3	Cold-shock protein OS=Yersinia entomophaga OX=935293 GN=PL78_01060 PE=4 SV=1	7	tr|A0A3S6EVB3|A0A3S6EVB3_YERET	A0A3S6EVB3	A0A3S6EVB3	FALSE	FALSE	LC2_25deg	LC_25C	20230616_C32027_004_S522539_LC2_25deg_LC_25C	light	12.9704	429493	19.2091
A0A3S6EVB3	Cold-shock protein OS=Yersinia entomophaga OX=935293 GN=PL78_01060 PE=4 SV=1	7	tr|A0A3S6EVB3|A0A3S6EVB3_YERET	A0A3S6EVB3	A0A3S6EVB3	FALSE	FALSE	LC3_25deg	LC_25C	20230616_C32027_005_S522540_LC3_25deg_LC_25C	light	13.0302	455971	19.1812
A0A3S6EVB3	Cold-shock protein OS=Yersinia entomophaga OX=935293 GN=PL78_01060 PE=4 SV=1	7	tr|A0A3S6EVB3|A0A3S6EVB3_YERET	A0A3S6EVB3	A0A3S6EVB3	FALSE	FALSE	LC2_37deg	LC_37C	20230616_C32027_006_S522545_LC2_37deg_LC_37C	light	13.3055	600482	19.1328
A0A3S6EVB3	Cold-shock protein OS=Yersinia entomophaga OX=935293 GN=PL78_01060 PE=4 SV=1	7	tr|A0A3S6EVB3|A0A3S6EVB3_YERET	A0A3S6EVB3	A0A3S6EVB3	FALSE	FALSE	WT2_37deg	WT_37C	20230616_C32027_007_S522542_WT2_37deg_WT_37C	light	12.2199	202778	17.7497
A0A3S6EVB3	Cold-shock protein OS=Yersinia entomophaga OX=935293 GN=PL78_01060 PE=4 SV=1	7	tr|A0A3S6EVB3|A0A3S6EVB3_YERET	A0A3S6EVB3	A0A3S6EVB3	FALSE	FALSE	WT3_25deg	WT_25C	20230616_C32027_009_S522537_WT3_25deg_WT_25C	light	13.7731	958509	19.6165
A0A3S6EVB3	Cold-shock protein OS=Yersinia entomophaga OX=935293 GN=PL78_01060 PE=4 SV=1	7	tr|A0A3S6EVB3|A0A3S6EVB3_YERET	A0A3S6EVB3	A0A3S6EVB3	FALSE	FALSE	WT2_25deg	WT_25C	20230616_C32027_010_S522536_WT2_25deg_WT_25C	light	13.9974	1.19951e+06	19.6174
A0A3S6EVB3	Cold-shock protein OS=Yersinia entomophaga OX=935293 GN=PL78_01060 PE=4 SV=1	7	tr|A0A3S6EVB3|A0A3S6EVB3_YERET	A0A3S6EVB3	A0A3S6EVB3	FALSE	FALSE	LC1_37deg	LC_37C	20230616_C32027_011_S522544_LC1_37deg_LC_37C	light	13.5968	803566	19.1239
A0A3S6EVB3	Cold-shock protein OS=Yersinia entomophaga OX=935293 GN=PL78_01060 PE=4 SV=1	7	tr|A0A3S6EVB3|A0A3S6EVB3_YERET	A0A3S6EVB3	A0A3S6EVB3	FALSE	FALSE	WT3_37deg	WT_37C	20230616_C32027_012_S522543_WT3_37deg_WT_37C	light	13.7435	930505	19.4132
A0A3S6EVB3	Cold-shock protein OS=Yersinia entomophaga OX=935293 GN=PL78_01060 PE=4 SV=1	7	tr|A0A3S6EVB3|A0A3S6EVB3_YERET	A0A3S6EVB3	A0A3S6EVB3	FALSE	FALSE	LC1_25deg	LC_25C	20230616_C32027_013_S522538_LC1_25deg_LC_25C	light	12.4329	250933	19.1039
A0A3S6EVB3	Cold-shock protein OS=Yersinia entomophaga OX=935293 GN=PL78_01060 PE=4 SV=1	7	tr|A0A3S6EVB3|A0A3S6EVB3_YERET	A0A3S6EVB3	A0A3S6EVB3	FALSE	FALSE	WT1_37deg	WT_37C	20230616_C32027_014_S522541_WT1_37deg_WT_37C	light	13.525	747872	19.174
A0A3S6EVB6	Geranyl transferase OS=Yersinia entomophaga OX=935293 GN=PL78_00340 PE=3 SV=1	7	tr|A0A3S6EVB6|A0A3S6EVB6_YERET	A0A3S6EVB6	A0A3S6EVB6	FALSE	FALSE	LC3_37deg	LC_37C	20230616_C32027_002_S522546_LC3_37deg_LC_37C	light	14.1828	1.44387e+06	20.5751
A0A3S6EVB6	Geranyl transferase OS=Yersinia entomophaga OX=935293 GN=PL78_00340 PE=3 SV=1	7	tr|A0A3S6EVB6|A0A3S6EVB6_YERET	A0A3S6EVB6	A0A3S6EVB6	FALSE	FALSE	WT1_25deg	WT_25C	20230616_C32027_003_S522535_WT1_25deg_WT_25C	light	13.9518	1.14602e+06	19.9867
A0A3S6EVB6	Geranyl transferase OS=Yersinia entomophaga OX=935293 GN=PL78_00340 PE=3 SV=1	7	tr|A0A3S6EVB6|A0A3S6EVB6_YERET	A0A3S6EVB6	A0A3S6EVB6	FALSE	FALSE	LC2_25deg	LC_25C	20230616_C32027_004_S522539_LC2_25deg_LC_25C	light	13.7406	927861	20.3203
A0A3S6EVB6	Geranyl transferase OS=Yersinia entomophaga OX=935293 GN=PL78_00340 PE=3 SV=1	7	tr|A0A3S6EVB6|A0A3S6EVB6_YERET	A0A3S6EVB6	A0A3S6EVB6	FALSE	FALSE	LC3_25deg	LC_25C	20230616_C32027_005_S522540_LC3_25deg_LC_25C	light	13.7681	953740	20.2459
A0A3S6EVB6	Geranyl transferase OS=Yersinia entomophaga OX=935293 GN=PL78_00340 PE=3 SV=1	7	tr|A0A3S6EVB6|A0A3S6EVB6_YERET	A0A3S6EVB6	A0A3S6EVB6	FALSE	FALSE	LC2_37deg	LC_37C	20230616_C32027_006_S522545_LC2_37deg_LC_37C	light	14.2619	1.56268e+06	20.5126
A0A3S6EVB6	Geranyl transferase OS=Yersinia entomophaga OX=935293 GN=PL78_00340 PE=3 SV=1	7	tr|A0A3S6EVB6|A0A3S6EVB6_YERET	A0A3S6EVB6	A0A3S6EVB6	FALSE	FALSE	WT2_37deg	WT_37C	20230616_C32027_007_S522542_WT2_37deg_WT_37C	light	14.2897	1.60679e+06	20.7359
A0A3S6EVB6	Geranyl transferase OS=Yersinia entomophaga OX=935293 GN=PL78_00340 PE=3 SV=1	7	tr|A0A3S6EVB6|A0A3S6EVB6_YERET	A0A3S6EVB6	A0A3S6EVB6	FALSE	FALSE	WT3_25deg	WT_25C	20230616_C32027_009_S522537_WT3_25deg_WT_25C	light	13.9075	1.09637e+06	19.8103
A0A3S6EVB6	Geranyl transferase OS=Yersinia entomophaga OX=935293 GN=PL78_00340 PE=3 SV=1	7	tr|A0A3S6EVB6|A0A3S6EVB6_YERET	A0A3S6EVB6	A0A3S6EVB6	FALSE	FALSE	WT2_25deg	WT_25C	20230616_C32027_010_S522536_WT2_25deg_WT_25C	light	14.224	1.50449e+06	19.9442
A0A3S6EVB6	Geranyl transferase OS=Yersinia entomophaga OX=935293 GN=PL78_00340 PE=3 SV=1	7	tr|A0A3S6EVB6|A0A3S6EVB6_YERET	A0A3S6EVB6	A0A3S6EVB6	FALSE	FALSE	LC1_37deg	LC_37C	20230616_C32027_011_S522544_LC1_37deg_LC_37C	light	14.5	1.98275e+06	20.4269
A0A3S6EVB6	Geranyl transferase OS=Yersinia entomophaga OX=935293 GN=PL78_00340 PE=3 SV=1	7	tr|A0A3S6EVB6|A0A3S6EVB6_YERET	A0A3S6EVB6	A0A3S6EVB6	FALSE	FALSE	WT3_37deg	WT_37C	20230616_C32027_012_S522543_WT3_37deg_WT_37C	light	14.5511	2.08662e+06	20.5783
A0A3S6EVB6	Geranyl transferase OS=Yersinia entomophaga OX=935293 GN=PL78_00340 PE=3 SV=1	7	tr|A0A3S6EVB6|A0A3S6EVB6_YERET	A0A3S6EVB6	A0A3S6EVB6	FALSE	FALSE	LC1_25deg	LC_25C	20230616_C32027_013_S522538_LC1_25deg_LC_25C	light	13.2363	560356	20.263
A0A3S6EVB6	Geranyl transferase OS=Yersinia entomophaga OX=935293 GN=PL78_00340 PE=3 SV=1	7	tr|A0A3S6EVB6|A0A3S6EVB6_YERET	A0A3S6EVB6	A0A3S6EVB6	FALSE	FALSE	WT1_37deg	WT_37C	20230616_C32027_014_S522541_WT1_37deg_WT_37C	light	14.4185	1.82761e+06	20.4631
A0A3S6EVB7	Ferrochelatase OS=Yersinia entomophaga OX=935293 GN=hemH PE=3 SV=1	10	tr|A0A3S6EVB7|A0A3S6EVB7_YERET	A0A3S6EVB7	A0A3S6EVB7	FALSE	FALSE	LC3_37deg	LC_37C	20230616_C32027_002_S522546_LC3_37deg_LC_37C	light	12.6876	323710	18.418
A0A3S6EVB7	Ferrochelatase OS=Yersinia entomophaga OX=935293 GN=hemH PE=3 SV=1	10	tr|A0A3S6EVB7|A0A3S6EVB7_YERET	A0A3S6EVB7	A0A3S6EVB7	FALSE	FALSE	WT1_25deg	WT_25C	20230616_C32027_003_S522535_WT1_25deg_WT_25C	light	12.8816	393010	18.4428
A0A3S6EVB7	Ferrochelatase OS=Yersinia entomophaga OX=935293 GN=hemH PE=3 SV=1	10	tr|A0A3S6EVB7|A0A3S6EVB7_YERET	A0A3S6EVB7	A0A3S6EVB7	FALSE	FALSE	LC2_25deg	LC_25C	20230616_C32027_004_S522539_LC2_25deg_LC_25C	light	12.4217	248132	18.4175
A0A3S6EVB7	Ferrochelatase OS=Yersinia entomophaga OX=935293 GN=hemH PE=3 SV=1	10	tr|A0A3S6EVB7|A0A3S6EVB7_YERET	A0A3S6EVB7	A0A3S6EVB7	FALSE	FALSE	LC3_25deg	LC_25C	20230616_C32027_005_S522540_LC3_25deg_LC_25C	light	12.4226	248361	18.3047
A0A3S6EVB7	Ferrochelatase OS=Yersinia entomophaga OX=935293 GN=hemH PE=3 SV=1	10	tr|A0A3S6EVB7|A0A3S6EVB7_YERET	A0A3S6EVB7	A0A3S6EVB7	FALSE	FALSE	LC2_37deg	LC_37C	20230616_C32027_006_S522545_LC2_37deg_LC_37C	light	13.0054	444797	18.6998
A0A3S6EVB7	Ferrochelatase OS=Yersinia entomophaga OX=935293 GN=hemH PE=3 SV=1	10	tr|A0A3S6EVB7|A0A3S6EVB7_YERET	A0A3S6EVB7	A0A3S6EVB7	FALSE	FALSE	WT2_37deg	WT_37C	20230616_C32027_007_S522542_WT2_37deg_WT_37C	light	13.6127	816402	19.7591
A0A3S6EVB7	Ferrochelatase OS=Yersinia entomophaga OX=935293 GN=hemH PE=3 SV=1	10	tr|A0A3S6EVB7|A0A3S6EVB7_YERET	A0A3S6EVB7	A0A3S6EVB7	FALSE	FALSE	WT3_25deg	WT_25C	20230616_C32027_009_S522537_WT3_25deg_WT_25C	light	13.0643	471783	18.5938
A0A3S6EVB7	Ferrochelatase OS=Yersinia entomophaga OX=935293 GN=hemH PE=3 SV=1	10	tr|A0A3S6EVB7|A0A3S6EVB7_YERET	A0A3S6EVB7	A0A3S6EVB7	FALSE	FALSE	WT2_25deg	WT_25C	20230616_C32027_010_S522536_WT2_25deg_WT_25C	light	13.3331	617290	18.6589
A0A3S6EVB7	Ferrochelatase OS=Yersinia entomophaga OX=935293 GN=hemH PE=3 SV=1	10	tr|A0A3S6EVB7|A0A3S6EVB7_YERET	A0A3S6EVB7	A0A3S6EVB7	FALSE	FALSE	LC1_37deg	LC_37C	20230616_C32027_011_S522544_LC1_37deg_LC_37C	light	13.3076	601725	18.7066
A0A3S6EVB7	Ferrochelatase OS=Yersinia entomophaga OX=935293 GN=hemH PE=3 SV=1	10	tr|A0A3S6EVB7|A0A3S6EVB7_YERET	A0A3S6EVB7	A0A3S6EVB7	FALSE	FALSE	WT3_37deg	WT_37C	20230616_C32027_012_S522543_WT3_37deg_WT_37C	light	13.0297	455762	18.3834
A0A3S6EVB7	Ferrochelatase OS=Yersinia entomophaga OX=935293 GN=hemH PE=3 SV=1	10	tr|A0A3S6EVB7|A0A3S6EVB7_YERET	A0A3S6EVB7	A0A3S6EVB7	FALSE	FALSE	LC1_25deg	LC_25C	20230616_C32027_013_S522538_LC1_25deg_LC_25C	light	11.831	137452	18.2356
A0A3S6EVB7	Ferrochelatase OS=Yersinia entomophaga OX=935293 GN=hemH PE=3 SV=1	10	tr|A0A3S6EVB7|A0A3S6EVB7_YERET	A0A3S6EVB7	A0A3S6EVB7	FALSE	FALSE	WT1_37deg	WT_37C	20230616_C32027_014_S522541_WT1_37deg_WT_37C	light	13.2896	591034	18.8344
A0A3S6EVB8	Lipoyl synthase OS=Yersinia entomophaga OX=935293 GN=lipA PE=3 SV=1	8	tr|A0A3S6EVB8|A0A3S6EVB8_YERET	A0A3S6EVB8	A0A3S6EVB8	FALSE	FALSE	LC3_37deg	LC_37C	20230616_C32027_002_S522546_LC3_37deg_LC_37C	light	13.2869	589449	19.2826
A0A3S6EVB8	Lipoyl synthase OS=Yersinia entomophaga OX=935293 GN=lipA PE=3 SV=1	8	tr|A0A3S6EVB8|A0A3S6EVB8_YERET	A0A3S6EVB8	A0A3S6EVB8	FALSE	FALSE	WT1_25deg	WT_25C	20230616_C32027_003_S522535_WT1_25deg_WT_25C	light	13.8485	1.03357e+06	19.8378
A0A3S6EVB8	Lipoyl synthase OS=Yersinia entomophaga OX=935293 GN=lipA PE=3 SV=1	8	tr|A0A3S6EVB8|A0A3S6EVB8_YERET	A0A3S6EVB8	A0A3S6EVB8	FALSE	FALSE	LC2_25deg	LC_25C	20230616_C32027_004_S522539_LC2_25deg_LC_25C	light	13.3305	615683	19.7286
A0A3S6EVB8	Lipoyl synthase OS=Yersinia entomophaga OX=935293 GN=lipA PE=3 SV=1	8	tr|A0A3S6EVB8|A0A3S6EVB8_YERET	A0A3S6EVB8	A0A3S6EVB8	FALSE	FALSE	LC3_25deg	LC_25C	20230616_C32027_005_S522540_LC3_25deg_LC_25C	light	13.4226	675063	19.7473
A0A3S6EVB8	Lipoyl synthase OS=Yersinia entomophaga OX=935293 GN=lipA PE=3 SV=1	8	tr|A0A3S6EVB8|A0A3S6EVB8_YERET	A0A3S6EVB8	A0A3S6EVB8	FALSE	FALSE	LC2_37deg	LC_37C	20230616_C32027_006_S522545_LC2_37deg_LC_37C	light	13.4449	690289	19.3339
A0A3S6EVB8	Lipoyl synthase OS=Yersinia entomophaga OX=935293 GN=lipA PE=3 SV=1	8	tr|A0A3S6EVB8|A0A3S6EVB8_YERET	A0A3S6EVB8	A0A3S6EVB8	FALSE	FALSE	WT2_37deg	WT_37C	20230616_C32027_007_S522542_WT2_37deg_WT_37C	light	13.3089	602536	19.3208
A0A3S6EVB8	Lipoyl synthase OS=Yersinia entomophaga OX=935293 GN=lipA PE=3 SV=1	8	tr|A0A3S6EVB8|A0A3S6EVB8_YERET	A0A3S6EVB8	A0A3S6EVB8	FALSE	FALSE	WT3_25deg	WT_25C	20230616_C32027_009_S522537_WT3_25deg_WT_25C	light	13.5672	780089	19.3193
A0A3S6EVB8	Lipoyl synthase OS=Yersinia entomophaga OX=935293 GN=lipA PE=3 SV=1	8	tr|A0A3S6EVB8|A0A3S6EVB8_YERET	A0A3S6EVB8	A0A3S6EVB8	FALSE	FALSE	WT2_25deg	WT_25C	20230616_C32027_010_S522536_WT2_25deg_WT_25C	light	13.8102	994725	19.3473
A0A3S6EVB8	Lipoyl synthase OS=Yersinia entomophaga OX=935293 GN=lipA PE=3 SV=1	8	tr|A0A3S6EVB8|A0A3S6EVB8_YERET	A0A3S6EVB8	A0A3S6EVB8	FALSE	FALSE	LC1_37deg	LC_37C	20230616_C32027_011_S522544_LC1_37deg_LC_37C	light	13.7052	895582	19.2803
A0A3S6EVB8	Lipoyl synthase OS=Yersinia entomophaga OX=935293 GN=lipA PE=3 SV=1	8	tr|A0A3S6EVB8|A0A3S6EVB8_YERET	A0A3S6EVB8	A0A3S6EVB8	FALSE	FALSE	WT3_37deg	WT_37C	20230616_C32027_012_S522543_WT3_37deg_WT_37C	light	13.5313	752630	19.1071
A0A3S6EVB8	Lipoyl synthase OS=Yersinia entomophaga OX=935293 GN=lipA PE=3 SV=1	8	tr|A0A3S6EVB8|A0A3S6EVB8_YERET	A0A3S6EVB8	A0A3S6EVB8	FALSE	FALSE	LC1_25deg	LC_25C	20230616_C32027_013_S522538_LC1_25deg_LC_25C	light	12.5167	272850	19.2247
A0A3S6EVB8	Lipoyl synthase OS=Yersinia entomophaga OX=935293 GN=lipA PE=3 SV=1	8	tr|A0A3S6EVB8|A0A3S6EVB8_YERET	A0A3S6EVB8	A0A3S6EVB8	FALSE	FALSE	WT1_37deg	WT_37C	20230616_C32027_014_S522541_WT1_37deg_WT_37C	light	13.4929	724227	19.1276
A0A3S6EVC2	Uncharacterized protein OS=Yersinia entomophaga OX=935293 GN=PL78_01025 PE=4 SV=1	2	tr|A0A3S6EVC2|A0A3S6EVC2_YERET	A0A3S6EVC2	A0A3S6EVC2	FALSE	FALSE	LC3_37deg	LC_37C	20230616_C32027_002_S522546_LC3_37deg_LC_37C	light	12.0795	176215	17.5406
A0A3S6EVC2	Uncharacterized protein OS=Yersinia entomophaga OX=935293 GN=PL78_01025 PE=4 SV=1	2	tr|A0A3S6EVC2|A0A3S6EVC2_YERET	A0A3S6EVC2	A0A3S6EVC2	FALSE	FALSE	WT1_25deg	WT_25C	20230616_C32027_003_S522535_WT1_25deg_WT_25C	light	12.3995	242670	17.7472
A0A3S6EVC2	Uncharacterized protein OS=Yersinia entomophaga OX=935293 GN=PL78_01025 PE=4 SV=1	2	tr|A0A3S6EVC2|A0A3S6EVC2_YERET	A0A3S6EVC2	A0A3S6EVC2	FALSE	FALSE	LC2_25deg	LC_25C	20230616_C32027_004_S522539_LC2_25deg_LC_25C	light	10.9495	56922.7	16.2935
A0A3S6EVC2	Uncharacterized protein OS=Yersinia entomophaga OX=935293 GN=PL78_01025 PE=4 SV=1	2	tr|A0A3S6EVC2|A0A3S6EVC2_YERET	A0A3S6EVC2	A0A3S6EVC2	FALSE	FALSE	LC3_25deg	LC_25C	20230616_C32027_005_S522540_LC3_25deg_LC_25C	light	11.8224	136267	17.4387
A0A3S6EVC2	Uncharacterized protein OS=Yersinia entomophaga OX=935293 GN=PL78_01025 PE=4 SV=1	2	tr|A0A3S6EVC2|A0A3S6EVC2_YERET	A0A3S6EVC2	A0A3S6EVC2	FALSE	FALSE	LC2_37deg	LC_37C	20230616_C32027_006_S522545_LC2_37deg_LC_37C	light	12.2504	209067	17.6106
A0A3S6EVC2	Uncharacterized protein OS=Yersinia entomophaga OX=935293 GN=PL78_01025 PE=4 SV=1	2	tr|A0A3S6EVC2|A0A3S6EVC2_YERET	A0A3S6EVC2	A0A3S6EVC2	FALSE	FALSE	WT2_37deg	WT_37C	20230616_C32027_007_S522542_WT2_37deg_WT_37C	light	11.5531	104097	16.7877
A0A3S6EVC2	Uncharacterized protein OS=Yersinia entomophaga OX=935293 GN=PL78_01025 PE=4 SV=1	2	tr|A0A3S6EVC2|A0A3S6EVC2_YERET	A0A3S6EVC2	A0A3S6EVC2	FALSE	FALSE	WT3_25deg	WT_25C	20230616_C32027_009_S522537_WT3_25deg_WT_25C	light	12.5838	291784	17.9006
A0A3S6EVC2	Uncharacterized protein OS=Yersinia entomophaga OX=935293 GN=PL78_01025 PE=4 SV=1	2	tr|A0A3S6EVC2|A0A3S6EVC2_YERET	A0A3S6EVC2	A0A3S6EVC2	FALSE	FALSE	WT2_25deg	WT_25C	20230616_C32027_010_S522536_WT2_25deg_WT_25C	light	12.9552	423013	18.1137
A0A3S6EVC2	Uncharacterized protein OS=Yersinia entomophaga OX=935293 GN=PL78_01025 PE=4 SV=1	2	tr|A0A3S6EVC2|A0A3S6EVC2_YERET	A0A3S6EVC2	A0A3S6EVC2	FALSE	FALSE	LC1_37deg	LC_37C	20230616_C32027_011_S522544_LC1_37deg_LC_37C	light	12.581	290987	17.6584
A0A3S6EVC2	Uncharacterized protein OS=Yersinia entomophaga OX=935293 GN=PL78_01025 PE=4 SV=1	2	tr|A0A3S6EVC2|A0A3S6EVC2_YERET	A0A3S6EVC2	A0A3S6EVC2	FALSE	FALSE	WT3_37deg	WT_37C	20230616_C32027_012_S522543_WT3_37deg_WT_37C	light	12.6327	306424	17.8107
A0A3S6EVC2	Uncharacterized protein OS=Yersinia entomophaga OX=935293 GN=PL78_01025 PE=4 SV=1	2	tr|A0A3S6EVC2|A0A3S6EVC2_YERET	A0A3S6EVC2	A0A3S6EVC2	FALSE	FALSE	LC1_25deg	LC_25C	20230616_C32027_013_S522538_LC1_25deg_LC_25C	light	11.34	84117.9	17.5271
A0A3S6EVC2	Uncharacterized protein OS=Yersinia entomophaga OX=935293 GN=PL78_01025 PE=4 SV=1	2	tr|A0A3S6EVC2|A0A3S6EVC2_YERET	A0A3S6EVC2	A0A3S6EVC2	FALSE	FALSE	WT1_37deg	WT_37C	20230616_C32027_014_S522541_WT1_37deg_WT_37C	light	12.8885	395719	18.2557
A0A3S6EVC4	Endolytic peptidoglycan transglycosylase RlpA OS=Yersinia entomophaga OX=935293 GN=rlpA PE=3 SV=1	7	tr|A0A3S6EVC4|A0A3S6EVC4_YERET	A0A3S6EVC4	A0A3S6EVC4	FALSE	FALSE	LC3_37deg	LC_37C	20230616_C32027_002_S522546_LC3_37deg_LC_37C	light	14.2444	1.53549e+06	20.6639
A0A3S6EVC4	Endolytic peptidoglycan transglycosylase RlpA OS=Yersinia entomophaga OX=935293 GN=rlpA PE=3 SV=1	7	tr|A0A3S6EVC4|A0A3S6EVC4_YERET	A0A3S6EVC4	A0A3S6EVC4	FALSE	FALSE	WT1_25deg	WT_25C	20230616_C32027_003_S522535_WT1_25deg_WT_25C	light	13.9979	1.20014e+06	20.0533
A0A3S6EVC4	Endolytic peptidoglycan transglycosylase RlpA OS=Yersinia entomophaga OX=935293 GN=rlpA PE=3 SV=1	7	tr|A0A3S6EVC4|A0A3S6EVC4_YERET	A0A3S6EVC4	A0A3S6EVC4	FALSE	FALSE	LC2_25deg	LC_25C	20230616_C32027_004_S522539_LC2_25deg_LC_25C	light	13.4638	703481	19.9209
A0A3S6EVC4	Endolytic peptidoglycan transglycosylase RlpA OS=Yersinia entomophaga OX=935293 GN=rlpA PE=3 SV=1	7	tr|A0A3S6EVC4|A0A3S6EVC4_YERET	A0A3S6EVC4	A0A3S6EVC4	FALSE	FALSE	LC3_25deg	LC_25C	20230616_C32027_005_S522540_LC3_25deg_LC_25C	light	13.6385	837753	20.0588
A0A3S6EVC4	Endolytic peptidoglycan transglycosylase RlpA OS=Yersinia entomophaga OX=935293 GN=rlpA PE=3 SV=1	7	tr|A0A3S6EVC4|A0A3S6EVC4_YERET	A0A3S6EVC4	A0A3S6EVC4	FALSE	FALSE	LC2_37deg	LC_37C	20230616_C32027_006_S522545_LC2_37deg_LC_37C	light	14.4094	1.811e+06	20.7254
A0A3S6EVC4	Endolytic peptidoglycan transglycosylase RlpA OS=Yersinia entomophaga OX=935293 GN=rlpA PE=3 SV=1	7	tr|A0A3S6EVC4|A0A3S6EVC4_YERET	A0A3S6EVC4	A0A3S6EVC4	FALSE	FALSE	WT2_37deg	WT_37C	20230616_C32027_007_S522542_WT2_37deg_WT_37C	light	14.6338	2.26669e+06	21.2323
A0A3S6EVC4	Endolytic peptidoglycan transglycosylase RlpA OS=Yersinia entomophaga OX=935293 GN=rlpA PE=3 SV=1	7	tr|A0A3S6EVC4|A0A3S6EVC4_YERET	A0A3S6EVC4	A0A3S6EVC4	FALSE	FALSE	WT3_25deg	WT_25C	20230616_C32027_009_S522537_WT3_25deg_WT_25C	light	14.0438	1.2564e+06	20.0069
A0A3S6EVC4	Endolytic peptidoglycan transglycosylase RlpA OS=Yersinia entomophaga OX=935293 GN=rlpA PE=3 SV=1	7	tr|A0A3S6EVC4|A0A3S6EVC4_YERET	A0A3S6EVC4	A0A3S6EVC4	FALSE	FALSE	WT2_25deg	WT_25C	20230616_C32027_010_S522536_WT2_25deg_WT_25C	light	14.1993	1.46785e+06	19.9086
A0A3S6EVC4	Endolytic peptidoglycan transglycosylase RlpA OS=Yersinia entomophaga OX=935293 GN=rlpA PE=3 SV=1	7	tr|A0A3S6EVC4|A0A3S6EVC4_YERET	A0A3S6EVC4	A0A3S6EVC4	FALSE	FALSE	LC1_37deg	LC_37C	20230616_C32027_011_S522544_LC1_37deg_LC_37C	light	14.7825	2.63008e+06	20.8345
A0A3S6EVC4	Endolytic peptidoglycan transglycosylase RlpA OS=Yersinia entomophaga OX=935293 GN=rlpA PE=3 SV=1	7	tr|A0A3S6EVC4|A0A3S6EVC4_YERET	A0A3S6EVC4	A0A3S6EVC4	FALSE	FALSE	WT3_37deg	WT_37C	20230616_C32027_012_S522543_WT3_37deg_WT_37C	light	14.7777	2.61744e+06	20.9052
A0A3S6EVC4	Endolytic peptidoglycan transglycosylase RlpA OS=Yersinia entomophaga OX=935293 GN=rlpA PE=3 SV=1	7	tr|A0A3S6EVC4|A0A3S6EVC4_YERET	A0A3S6EVC4	A0A3S6EVC4	FALSE	FALSE	LC1_25deg	LC_25C	20230616_C32027_013_S522538_LC1_25deg_LC_25C	light	13.2683	578535	20.309
A0A3S6EVC4	Endolytic peptidoglycan transglycosylase RlpA OS=Yersinia entomophaga OX=935293 GN=rlpA PE=3 SV=1	7	tr|A0A3S6EVC4|A0A3S6EVC4_YERET	A0A3S6EVC4	A0A3S6EVC4	FALSE	FALSE	WT1_37deg	WT_37C	20230616_C32027_014_S522541_WT1_37deg_WT_37C	light	14.3815	1.76123e+06	20.4097
A0A3S6EVC5	Queuine tRNA-ribosyltransferase OS=Yersinia entomophaga OX=935293 GN=tgt PE=3 SV=1	10	tr|A0A3S6EVC5|A0A3S6EVC5_YERET	A0A3S6EVC5	A0A3S6EVC5	FALSE	FALSE	LC3_37deg	LC_37C	20230616_C32027_002_S522546_LC3_37deg_LC_37C	light	13.3841	649611	19.4228
A0A3S6EVC5	Queuine tRNA-ribosyltransferase OS=Yersinia entomophaga OX=935293 GN=tgt PE=3 SV=1	10	tr|A0A3S6EVC5|A0A3S6EVC5_YERET	A0A3S6EVC5	A0A3S6EVC5	FALSE	FALSE	WT1_25deg	WT_25C	20230616_C32027_003_S522535_WT1_25deg_WT_25C	light	14.0692	1.2888e+06	20.1561
A0A3S6EVC5	Queuine tRNA-ribosyltransferase OS=Yersinia entomophaga OX=935293 GN=tgt PE=3 SV=1	10	tr|A0A3S6EVC5|A0A3S6EVC5_YERET	A0A3S6EVC5	A0A3S6EVC5	FALSE	FALSE	LC2_25deg	LC_25C	20230616_C32027_004_S522539_LC2_25deg_LC_25C	light	14.0067	1.21071e+06	20.7042
A0A3S6EVC5	Queuine tRNA-ribosyltransferase OS=Yersinia entomophaga OX=935293 GN=tgt PE=3 SV=1	10	tr|A0A3S6EVC5|A0A3S6EVC5_YERET	A0A3S6EVC5	A0A3S6EVC5	FALSE	FALSE	LC3_25deg	LC_25C	20230616_C32027_005_S522540_LC3_25deg_LC_25C	light	14.0853	1.30968e+06	20.7034
A0A3S6EVC5	Queuine tRNA-ribosyltransferase OS=Yersinia entomophaga OX=935293 GN=tgt PE=3 SV=1	10	tr|A0A3S6EVC5|A0A3S6EVC5_YERET	A0A3S6EVC5	A0A3S6EVC5	FALSE	FALSE	LC2_37deg	LC_37C	20230616_C32027_006_S522545_LC2_37deg_LC_37C	light	13.5235	746754	19.4473
A0A3S6EVC5	Queuine tRNA-ribosyltransferase OS=Yersinia entomophaga OX=935293 GN=tgt PE=3 SV=1	10	tr|A0A3S6EVC5|A0A3S6EVC5_YERET	A0A3S6EVC5	A0A3S6EVC5	FALSE	FALSE	WT2_37deg	WT_37C	20230616_C32027_007_S522542_WT2_37deg_WT_37C	light	13.349	627172	19.3786
A0A3S6EVC5	Queuine tRNA-ribosyltransferase OS=Yersinia entomophaga OX=935293 GN=tgt PE=3 SV=1	10	tr|A0A3S6EVC5|A0A3S6EVC5_YERET	A0A3S6EVC5	A0A3S6EVC5	FALSE	FALSE	WT3_25deg	WT_25C	20230616_C32027_009_S522537_WT3_25deg_WT_25C	light	14.1591	1.41003e+06	20.1733
A0A3S6EVC5	Queuine tRNA-ribosyltransferase OS=Yersinia entomophaga OX=935293 GN=tgt PE=3 SV=1	10	tr|A0A3S6EVC5|A0A3S6EVC5_YERET	A0A3S6EVC5	A0A3S6EVC5	FALSE	FALSE	WT2_25deg	WT_25C	20230616_C32027_010_S522536_WT2_25deg_WT_25C	light	14.3185	1.65365e+06	20.0806
A0A3S6EVC5	Queuine tRNA-ribosyltransferase OS=Yersinia entomophaga OX=935293 GN=tgt PE=3 SV=1	10	tr|A0A3S6EVC5|A0A3S6EVC5_YERET	A0A3S6EVC5	A0A3S6EVC5	FALSE	FALSE	LC1_37deg	LC_37C	20230616_C32027_011_S522544_LC1_37deg_LC_37C	light	13.8337	1.01834e+06	19.4656
A0A3S6EVC5	Queuine tRNA-ribosyltransferase OS=Yersinia entomophaga OX=935293 GN=tgt PE=3 SV=1	10	tr|A0A3S6EVC5|A0A3S6EVC5_YERET	A0A3S6EVC5	A0A3S6EVC5	FALSE	FALSE	WT3_37deg	WT_37C	20230616_C32027_012_S522543_WT3_37deg_WT_37C	light	13.7764	961646	19.4607
A0A3S6EVC5	Queuine tRNA-ribosyltransferase OS=Yersinia entomophaga OX=935293 GN=tgt PE=3 SV=1	10	tr|A0A3S6EVC5|A0A3S6EVC5_YERET	A0A3S6EVC5	A0A3S6EVC5	FALSE	FALSE	LC1_25deg	LC_25C	20230616_C32027_013_S522538_LC1_25deg_LC_25C	light	13.6711	865534	20.8902
A0A3S6EVC5	Queuine tRNA-ribosyltransferase OS=Yersinia entomophaga OX=935293 GN=tgt PE=3 SV=1	10	tr|A0A3S6EVC5|A0A3S6EVC5_YERET	A0A3S6EVC5	A0A3S6EVC5	FALSE	FALSE	WT1_37deg	WT_37C	20230616_C32027_014_S522541_WT1_37deg_WT_37C	light	13.7256	914055	19.4635
A0A3S6EVC7	Mannosyltransferase OS=Yersinia entomophaga OX=935293 GN=PL78_00725 PE=4 SV=1	10	tr|A0A3S6EVC7|A0A3S6EVC7_YERET	A0A3S6EVC7	A0A3S6EVC7	FALSE	FALSE	LC3_37deg	LC_37C	20230616_C32027_002_S522546_LC3_37deg_LC_37C	light	14.0497	1.26395e+06	20.3831
A0A3S6EVC7	Mannosyltransferase OS=Yersinia entomophaga OX=935293 GN=PL78_00725 PE=4 SV=1	10	tr|A0A3S6EVC7|A0A3S6EVC7_YERET	A0A3S6EVC7	A0A3S6EVC7	FALSE	FALSE	WT1_25deg	WT_25C	20230616_C32027_003_S522535_WT1_25deg_WT_25C	light	13.5505	767193	19.4078
A0A3S6EVC7	Mannosyltransferase OS=Yersinia entomophaga OX=935293 GN=PL78_00725 PE=4 SV=1	10	tr|A0A3S6EVC7|A0A3S6EVC7_YERET	A0A3S6EVC7	A0A3S6EVC7	FALSE	FALSE	LC2_25deg	LC_25C	20230616_C32027_004_S522539_LC2_25deg_LC_25C	light	12.9094	404087	19.1211
A0A3S6EVC7	Mannosyltransferase OS=Yersinia entomophaga OX=935293 GN=PL78_00725 PE=4 SV=1	10	tr|A0A3S6EVC7|A0A3S6EVC7_YERET	A0A3S6EVC7	A0A3S6EVC7	FALSE	FALSE	LC3_25deg	LC_25C	20230616_C32027_005_S522540_LC3_25deg_LC_25C	light	13.6036	809051	20.0085
A0A3S6EVC7	Mannosyltransferase OS=Yersinia entomophaga OX=935293 GN=PL78_00725 PE=4 SV=1	10	tr|A0A3S6EVC7|A0A3S6EVC7_YERET	A0A3S6EVC7	A0A3S6EVC7	FALSE	FALSE	LC2_37deg	LC_37C	20230616_C32027_006_S522545_LC2_37deg_LC_37C	light	14.0481	1.26192e+06	20.2042
A0A3S6EVC7	Mannosyltransferase OS=Yersinia entomophaga OX=935293 GN=PL78_00725 PE=4 SV=1	10	tr|A0A3S6EVC7|A0A3S6EVC7_YERET	A0A3S6EVC7	A0A3S6EVC7	FALSE	FALSE	WT2_37deg	WT_37C	20230616_C32027_007_S522542_WT2_37deg_WT_37C	light	13.6506	847979	19.8138
A0A3S6EVC7	Mannosyltransferase OS=Yersinia entomophaga OX=935293 GN=PL78_00725 PE=4 SV=1	10	tr|A0A3S6EVC7|A0A3S6EVC7_YERET	A0A3S6EVC7	A0A3S6EVC7	FALSE	FALSE	WT3_25deg	WT_25C	20230616_C32027_009_S522537_WT3_25deg_WT_25C	light	13.8674	1.05326e+06	19.7524
A0A3S6EVC7	Mannosyltransferase OS=Yersinia entomophaga OX=935293 GN=PL78_00725 PE=4 SV=1	10	tr|A0A3S6EVC7|A0A3S6EVC7_YERET	A0A3S6EVC7	A0A3S6EVC7	FALSE	FALSE	WT2_25deg	WT_25C	20230616_C32027_010_S522536_WT2_25deg_WT_25C	light	14.0836	1.30749e+06	19.7417
A0A3S6EVC7	Mannosyltransferase OS=Yersinia entomophaga OX=935293 GN=PL78_00725 PE=4 SV=1	10	tr|A0A3S6EVC7|A0A3S6EVC7_YERET	A0A3S6EVC7	A0A3S6EVC7	FALSE	FALSE	LC1_37deg	LC_37C	20230616_C32027_011_S522544_LC1_37deg_LC_37C	light	14.351	1.70823e+06	20.2119
A0A3S6EVC7	Mannosyltransferase OS=Yersinia entomophaga OX=935293 GN=PL78_00725 PE=4 SV=1	10	tr|A0A3S6EVC7|A0A3S6EVC7_YERET	A0A3S6EVC7	A0A3S6EVC7	FALSE	FALSE	WT3_37deg	WT_37C	20230616_C32027_012_S522543_WT3_37deg_WT_37C	light	14.4679	1.92016e+06	20.4583
A0A3S6EVC7	Mannosyltransferase OS=Yersinia entomophaga OX=935293 GN=PL78_00725 PE=4 SV=1	10	tr|A0A3S6EVC7|A0A3S6EVC7_YERET	A0A3S6EVC7	A0A3S6EVC7	FALSE	FALSE	LC1_25deg	LC_25C	20230616_C32027_013_S522538_LC1_25deg_LC_25C	light	12.8707	388738	19.7354
A0A3S6EVC7	Mannosyltransferase OS=Yersinia entomophaga OX=935293 GN=PL78_00725 PE=4 SV=1	10	tr|A0A3S6EVC7|A0A3S6EVC7_YERET	A0A3S6EVC7	A0A3S6EVC7	FALSE	FALSE	WT1_37deg	WT_37C	20230616_C32027_014_S522541_WT1_37deg_WT_37C	light	13.8852	1.07214e+06	19.6936
A0A3S6EVC8	UPF0234 protein PL78_00390 OS=Yersinia entomophaga OX=935293 GN=PL78_00390 PE=3 SV=1	14	tr|A0A3S6EVC8|A0A3S6EVC8_YERET	A0A3S6EVC8	A0A3S6EVC8	FALSE	FALSE	LC3_37deg	LC_37C	20230616_C32027_002_S522546_LC3_37deg_LC_37C	light	14.8918	2.93367e+06	21.5979
A0A3S6EVC8	UPF0234 protein PL78_00390 OS=Yersinia entomophaga OX=935293 GN=PL78_00390 PE=3 SV=1	14	tr|A0A3S6EVC8|A0A3S6EVC8_YERET	A0A3S6EVC8	A0A3S6EVC8	FALSE	FALSE	WT1_25deg	WT_25C	20230616_C32027_003_S522535_WT1_25deg_WT_25C	light	14.4429	1.87275e+06	20.6953
A0A3S6EVC8	UPF0234 protein PL78_00390 OS=Yersinia entomophaga OX=935293 GN=PL78_00390 PE=3 SV=1	14	tr|A0A3S6EVC8|A0A3S6EVC8_YERET	A0A3S6EVC8	A0A3S6EVC8	FALSE	FALSE	LC2_25deg	LC_25C	20230616_C32027_004_S522539_LC2_25deg_LC_25C	light	14.3687	1.73876e+06	21.2264
A0A3S6EVC8	UPF0234 protein PL78_00390 OS=Yersinia entomophaga OX=935293 GN=PL78_00390 PE=3 SV=1	14	tr|A0A3S6EVC8|A0A3S6EVC8_YERET	A0A3S6EVC8	A0A3S6EVC8	FALSE	FALSE	LC3_25deg	LC_25C	20230616_C32027_005_S522540_LC3_25deg_LC_25C	light	14.5328	2.0489e+06	21.349
A0A3S6EVC8	UPF0234 protein PL78_00390 OS=Yersinia entomophaga OX=935293 GN=PL78_00390 PE=3 SV=1	14	tr|A0A3S6EVC8|A0A3S6EVC8_YERET	A0A3S6EVC8	A0A3S6EVC8	FALSE	FALSE	LC2_37deg	LC_37C	20230616_C32027_006_S522545_LC2_37deg_LC_37C	light	15.3937	4.84614e+06	22.1454
A0A3S6EVC8	UPF0234 protein PL78_00390 OS=Yersinia entomophaga OX=935293 GN=PL78_00390 PE=3 SV=1	14	tr|A0A3S6EVC8|A0A3S6EVC8_YERET	A0A3S6EVC8	A0A3S6EVC8	FALSE	FALSE	WT2_37deg	WT_37C	20230616_C32027_007_S522542_WT2_37deg_WT_37C	light	16.1604	1.0432e+07	23.4346
A0A3S6EVC8	UPF0234 protein PL78_00390 OS=Yersinia entomophaga OX=935293 GN=PL78_00390 PE=3 SV=1	14	tr|A0A3S6EVC8|A0A3S6EVC8_YERET	A0A3S6EVC8	A0A3S6EVC8	FALSE	FALSE	WT3_25deg	WT_25C	20230616_C32027_009_S522537_WT3_25deg_WT_25C	light	14.5344	2.05207e+06	20.7147
A0A3S6EVC8	UPF0234 protein PL78_00390 OS=Yersinia entomophaga OX=935293 GN=PL78_00390 PE=3 SV=1	14	tr|A0A3S6EVC8|A0A3S6EVC8_YERET	A0A3S6EVC8	A0A3S6EVC8	FALSE	FALSE	WT2_25deg	WT_25C	20230616_C32027_010_S522536_WT2_25deg_WT_25C	light	15.0564	3.45869e+06	21.1451
A0A3S6EVC8	UPF0234 protein PL78_00390 OS=Yersinia entomophaga OX=935293 GN=PL78_00390 PE=3 SV=1	14	tr|A0A3S6EVC8|A0A3S6EVC8_YERET	A0A3S6EVC8	A0A3S6EVC8	FALSE	FALSE	LC1_37deg	LC_37C	20230616_C32027_011_S522544_LC1_37deg_LC_37C	light	15.6553	6.29547e+06	22.0937
A0A3S6EVC8	UPF0234 protein PL78_00390 OS=Yersinia entomophaga OX=935293 GN=PL78_00390 PE=3 SV=1	14	tr|A0A3S6EVC8|A0A3S6EVC8_YERET	A0A3S6EVC8	A0A3S6EVC8	FALSE	FALSE	WT3_37deg	WT_37C	20230616_C32027_012_S522543_WT3_37deg_WT_37C	light	15.3274	4.53535e+06	21.6983
A0A3S6EVC8	UPF0234 protein PL78_00390 OS=Yersinia entomophaga OX=935293 GN=PL78_00390 PE=3 SV=1	14	tr|A0A3S6EVC8|A0A3S6EVC8_YERET	A0A3S6EVC8	A0A3S6EVC8	FALSE	FALSE	LC1_25deg	LC_25C	20230616_C32027_013_S522538_LC1_25deg_LC_25C	light	13.6616	857353	20.8765
A0A3S6EVC8	UPF0234 protein PL78_00390 OS=Yersinia entomophaga OX=935293 GN=PL78_00390 PE=3 SV=1	14	tr|A0A3S6EVC8|A0A3S6EVC8_YERET	A0A3S6EVC8	A0A3S6EVC8	FALSE	FALSE	WT1_37deg	WT_37C	20230616_C32027_014_S522541_WT1_37deg_WT_37C	light	15.8301	7.4978e+06	22.4996
A0A3S6EVC9	DNA polymerase III subunit delta OS=Yersinia entomophaga OX=935293 GN=holA PE=3 SV=1	3	tr|A0A3S6EVC9|A0A3S6EVC9_YERET	A0A3S6EVC9	A0A3S6EVC9	FALSE	FALSE	LC3_37deg	LC_37C	20230616_C32027_002_S522546_LC3_37deg_LC_37C	light	12.2667	212494	17.8107
A0A3S6EVC9	DNA polymerase III subunit delta OS=Yersinia entomophaga OX=935293 GN=holA PE=3 SV=1	3	tr|A0A3S6EVC9|A0A3S6EVC9_YERET	A0A3S6EVC9	A0A3S6EVC9	FALSE	FALSE	WT1_25deg	WT_25C	20230616_C32027_003_S522535_WT1_25deg_WT_25C	light	12.8354	375255	18.3761
A0A3S6EVC9	DNA polymerase III subunit delta OS=Yersinia entomophaga OX=935293 GN=holA PE=3 SV=1	3	tr|A0A3S6EVC9|A0A3S6EVC9_YERET	A0A3S6EVC9	A0A3S6EVC9	FALSE	FALSE	LC2_25deg	LC_25C	20230616_C32027_004_S522539_LC2_25deg_LC_25C	light	12.7966	360992	18.9584
A0A3S6EVC9	DNA polymerase III subunit delta OS=Yersinia entomophaga OX=935293 GN=holA PE=3 SV=1	3	tr|A0A3S6EVC9|A0A3S6EVC9_YERET	A0A3S6EVC9	A0A3S6EVC9	FALSE	FALSE	LC3_25deg	LC_25C	20230616_C32027_005_S522540_LC3_25deg_LC_25C	light	12.9804	433819	19.1094
A0A3S6EVC9	DNA polymerase III subunit delta OS=Yersinia entomophaga OX=935293 GN=holA PE=3 SV=1	3	tr|A0A3S6EVC9|A0A3S6EVC9_YERET	A0A3S6EVC9	A0A3S6EVC9	FALSE	FALSE	LC2_37deg	LC_37C	20230616_C32027_006_S522545_LC2_37deg_LC_37C	light	12.4469	254450	17.894
A0A3S6EVC9	DNA polymerase III subunit delta OS=Yersinia entomophaga OX=935293 GN=holA PE=3 SV=1	3	tr|A0A3S6EVC9|A0A3S6EVC9_YERET	A0A3S6EVC9	A0A3S6EVC9	FALSE	FALSE	WT2_37deg	WT_37C	20230616_C32027_007_S522542_WT2_37deg_WT_37C	light	11.786	131404	17.1238
A0A3S6EVC9	DNA polymerase III subunit delta OS=Yersinia entomophaga OX=935293 GN=holA PE=3 SV=1	3	tr|A0A3S6EVC9|A0A3S6EVC9_YERET	A0A3S6EVC9	A0A3S6EVC9	FALSE	FALSE	WT3_25deg	WT_25C	20230616_C32027_009_S522537_WT3_25deg_WT_25C	light	13.2109	546297	18.8054
A0A3S6EVC9	DNA polymerase III subunit delta OS=Yersinia entomophaga OX=935293 GN=holA PE=3 SV=1	3	tr|A0A3S6EVC9|A0A3S6EVC9_YERET	A0A3S6EVC9	A0A3S6EVC9	FALSE	FALSE	WT2_25deg	WT_25C	20230616_C32027_010_S522536_WT2_25deg_WT_25C	light	13.4354	683754	18.8065
A0A3S6EVC9	DNA polymerase III subunit delta OS=Yersinia entomophaga OX=935293 GN=holA PE=3 SV=1	3	tr|A0A3S6EVC9|A0A3S6EVC9_YERET	A0A3S6EVC9	A0A3S6EVC9	FALSE	FALSE	LC1_37deg	LC_37C	20230616_C32027_011_S522544_LC1_37deg_LC_37C	light	12.8573	383576	18.057
A0A3S6EVC9	DNA polymerase III subunit delta OS=Yersinia entomophaga OX=935293 GN=holA PE=3 SV=1	3	tr|A0A3S6EVC9|A0A3S6EVC9_YERET	A0A3S6EVC9	A0A3S6EVC9	FALSE	FALSE	WT3_37deg	WT_37C	20230616_C32027_012_S522543_WT3_37deg_WT_37C	light	12.7731	352612	18.0132
A0A3S6EVC9	DNA polymerase III subunit delta OS=Yersinia entomophaga OX=935293 GN=holA PE=3 SV=1	3	tr|A0A3S6EVC9|A0A3S6EVC9_YERET	A0A3S6EVC9	A0A3S6EVC9	FALSE	FALSE	LC1_25deg	LC_25C	20230616_C32027_013_S522538_LC1_25deg_LC_25C	light	11.8957	146631	18.3288
A0A3S6EVC9	DNA polymerase III subunit delta OS=Yersinia entomophaga OX=935293 GN=holA PE=3 SV=1	3	tr|A0A3S6EVC9|A0A3S6EVC9_YERET	A0A3S6EVC9	A0A3S6EVC9	FALSE	FALSE	WT1_37deg	WT_37C	20230616_C32027_014_S522541_WT1_37deg_WT_37C	light	13.0255	453829	18.4533
A0A3S6EVD0	Cold-shock protein OS=Yersinia entomophaga OX=935293 GN=PL78_01065 PE=4 SV=1	6	tr|A0A3S6EVD0|A0A3S6EVD0_YERET	A0A3S6EVD0	A0A3S6EVD0	FALSE	FALSE	LC3_37deg	LC_37C	20230616_C32027_002_S522546_LC3_37deg_LC_37C	light	15.0603	3.47206e+06	21.841
A0A3S6EVD0	Cold-shock protein OS=Yersinia entomophaga OX=935293 GN=PL78_01065 PE=4 SV=1	6	tr|A0A3S6EVD0|A0A3S6EVD0_YERET	A0A3S6EVD0	A0A3S6EVD0	FALSE	FALSE	WT1_25deg	WT_25C	20230616_C32027_003_S522535_WT1_25deg_WT_25C	light	15.7498	6.91891e+06	22.5807
A0A3S6EVD0	Cold-shock protein OS=Yersinia entomophaga OX=935293 GN=PL78_01065 PE=4 SV=1	6	tr|A0A3S6EVD0|A0A3S6EVD0_YERET	A0A3S6EVD0	A0A3S6EVD0	FALSE	FALSE	LC2_25deg	LC_25C	20230616_C32027_004_S522539_LC2_25deg_LC_25C	light	14.7805	2.62475e+06	21.8205
A0A3S6EVD0	Cold-shock protein OS=Yersinia entomophaga OX=935293 GN=PL78_01065 PE=4 SV=1	6	tr|A0A3S6EVD0|A0A3S6EVD0_YERET	A0A3S6EVD0	A0A3S6EVD0	FALSE	FALSE	LC3_25deg	LC_25C	20230616_C32027_005_S522540_LC3_25deg_LC_25C	light	15.4516	5.13508e+06	22.6746
A0A3S6EVD0	Cold-shock protein OS=Yersinia entomophaga OX=935293 GN=PL78_01065 PE=4 SV=1	6	tr|A0A3S6EVD0|A0A3S6EVD0_YERET	A0A3S6EVD0	A0A3S6EVD0	FALSE	FALSE	LC2_37deg	LC_37C	20230616_C32027_006_S522545_LC2_37deg_LC_37C	light	15.5004	5.39168e+06	22.2993
A0A3S6EVD0	Cold-shock protein OS=Yersinia entomophaga OX=935293 GN=PL78_01065 PE=4 SV=1	6	tr|A0A3S6EVD0|A0A3S6EVD0_YERET	A0A3S6EVD0	A0A3S6EVD0	FALSE	FALSE	WT2_37deg	WT_37C	20230616_C32027_007_S522542_WT2_37deg_WT_37C	light	14.9393	3.07639e+06	21.6729
A0A3S6EVD0	Cold-shock protein OS=Yersinia entomophaga OX=935293 GN=PL78_01065 PE=4 SV=1	6	tr|A0A3S6EVD0|A0A3S6EVD0_YERET	A0A3S6EVD0	A0A3S6EVD0	FALSE	FALSE	WT3_25deg	WT_25C	20230616_C32027_009_S522537_WT3_25deg_WT_25C	light	15.8201	7.42318e+06	22.5696
A0A3S6EVD0	Cold-shock protein OS=Yersinia entomophaga OX=935293 GN=PL78_01065 PE=4 SV=1	6	tr|A0A3S6EVD0|A0A3S6EVD0_YERET	A0A3S6EVD0	A0A3S6EVD0	FALSE	FALSE	WT2_25deg	WT_25C	20230616_C32027_010_S522536_WT2_25deg_WT_25C	light	16.0323	9.17814e+06	22.5531
A0A3S6EVD0	Cold-shock protein OS=Yersinia entomophaga OX=935293 GN=PL78_01065 PE=4 SV=1	6	tr|A0A3S6EVD0|A0A3S6EVD0_YERET	A0A3S6EVD0	A0A3S6EVD0	FALSE	FALSE	LC1_37deg	LC_37C	20230616_C32027_011_S522544_LC1_37deg_LC_37C	light	15.8452	7.61188e+06	22.3676
A0A3S6EVD0	Cold-shock protein OS=Yersinia entomophaga OX=935293 GN=PL78_01065 PE=4 SV=1	6	tr|A0A3S6EVD0|A0A3S6EVD0_YERET	A0A3S6EVD0	A0A3S6EVD0	FALSE	FALSE	WT3_37deg	WT_37C	20230616_C32027_012_S522543_WT3_37deg_WT_37C	light	15.8468	7.62421e+06	22.4477
A0A3S6EVD0	Cold-shock protein OS=Yersinia entomophaga OX=935293 GN=PL78_01065 PE=4 SV=1	6	tr|A0A3S6EVD0|A0A3S6EVD0_YERET	A0A3S6EVD0	A0A3S6EVD0	FALSE	FALSE	LC1_25deg	LC_25C	20230616_C32027_013_S522538_LC1_25deg_LC_25C	light	15.0498	3.43586e+06	22.8792
A0A3S6EVD0	Cold-shock protein OS=Yersinia entomophaga OX=935293 GN=PL78_01065 PE=4 SV=1	6	tr|A0A3S6EVD0|A0A3S6EVD0_YERET	A0A3S6EVD0	A0A3S6EVD0	FALSE	FALSE	WT1_37deg	WT_37C	20230616_C32027_014_S522541_WT1_37deg_WT_37C	light	15.4818	5.29231e+06	21.997
A0A3S6EVD1	serine-type D-Ala-D-Ala carboxypeptidase OS=Yersinia entomophaga OX=935293 GN=PL78_01105 PE=3 SV=1	23	tr|A0A3S6EVD1|A0A3S6EVD1_YERET	A0A3S6EVD1	A0A3S6EVD1	FALSE	FALSE	LC3_37deg	LC_37C	20230616_C32027_002_S522546_LC3_37deg_LC_37C	light	14.9689	3.16878e+06	21.7091
A0A3S6EVD1	serine-type D-Ala-D-Ala carboxypeptidase OS=Yersinia entomophaga OX=935293 GN=PL78_01105 PE=3 SV=1	23	tr|A0A3S6EVD1|A0A3S6EVD1_YERET	A0A3S6EVD1	A0A3S6EVD1	FALSE	FALSE	WT1_25deg	WT_25C	20230616_C32027_003_S522535_WT1_25deg_WT_25C	light	15.3026	4.42411e+06	21.9355
A0A3S6EVD1	serine-type D-Ala-D-Ala carboxypeptidase OS=Yersinia entomophaga OX=935293 GN=PL78_01105 PE=3 SV=1	23	tr|A0A3S6EVD1|A0A3S6EVD1_YERET	A0A3S6EVD1	A0A3S6EVD1	FALSE	FALSE	LC2_25deg	LC_25C	20230616_C32027_004_S522539_LC2_25deg_LC_25C	light	14.8873	2.92048e+06	21.9746
A0A3S6EVD1	serine-type D-Ala-D-Ala carboxypeptidase OS=Yersinia entomophaga OX=935293 GN=PL78_01105 PE=3 SV=1	23	tr|A0A3S6EVD1|A0A3S6EVD1_YERET	A0A3S6EVD1	A0A3S6EVD1	FALSE	FALSE	LC3_25deg	LC_25C	20230616_C32027_005_S522540_LC3_25deg_LC_25C	light	14.9356	3.06516e+06	21.9302
A0A3S6EVD1	serine-type D-Ala-D-Ala carboxypeptidase OS=Yersinia entomophaga OX=935293 GN=PL78_01105 PE=3 SV=1	23	tr|A0A3S6EVD1|A0A3S6EVD1_YERET	A0A3S6EVD1	A0A3S6EVD1	FALSE	FALSE	LC2_37deg	LC_37C	20230616_C32027_006_S522545_LC2_37deg_LC_37C	light	14.9454	3.09539e+06	21.4987
A0A3S6EVD1	serine-type D-Ala-D-Ala carboxypeptidase OS=Yersinia entomophaga OX=935293 GN=PL78_01105 PE=3 SV=1	23	tr|A0A3S6EVD1|A0A3S6EVD1_YERET	A0A3S6EVD1	A0A3S6EVD1	FALSE	FALSE	WT2_37deg	WT_37C	20230616_C32027_007_S522542_WT2_37deg_WT_37C	light	14.4621	1.90895e+06	20.9845
A0A3S6EVD1	serine-type D-Ala-D-Ala carboxypeptidase OS=Yersinia entomophaga OX=935293 GN=PL78_01105 PE=3 SV=1	23	tr|A0A3S6EVD1|A0A3S6EVD1_YERET	A0A3S6EVD1	A0A3S6EVD1	FALSE	FALSE	WT3_25deg	WT_25C	20230616_C32027_009_S522537_WT3_25deg_WT_25C	light	15.3569	4.67092e+06	21.9013
A0A3S6EVD1	serine-type D-Ala-D-Ala carboxypeptidase OS=Yersinia entomophaga OX=935293 GN=PL78_01105 PE=3 SV=1	23	tr|A0A3S6EVD1|A0A3S6EVD1_YERET	A0A3S6EVD1	A0A3S6EVD1	FALSE	FALSE	WT2_25deg	WT_25C	20230616_C32027_010_S522536_WT2_25deg_WT_25C	light	15.6279	6.12509e+06	21.9696
A0A3S6EVD1	serine-type D-Ala-D-Ala carboxypeptidase OS=Yersinia entomophaga OX=935293 GN=PL78_01105 PE=3 SV=1	23	tr|A0A3S6EVD1|A0A3S6EVD1_YERET	A0A3S6EVD1	A0A3S6EVD1	FALSE	FALSE	LC1_37deg	LC_37C	20230616_C32027_011_S522544_LC1_37deg_LC_37C	light	15.3199	4.5015e+06	21.6098
A0A3S6EVD1	serine-type D-Ala-D-Ala carboxypeptidase OS=Yersinia entomophaga OX=935293 GN=PL78_01105 PE=3 SV=1	23	tr|A0A3S6EVD1|A0A3S6EVD1_YERET	A0A3S6EVD1	A0A3S6EVD1	FALSE	FALSE	WT3_37deg	WT_37C	20230616_C32027_012_S522543_WT3_37deg_WT_37C	light	15.3253	4.52574e+06	21.6952
A0A3S6EVD1	serine-type D-Ala-D-Ala carboxypeptidase OS=Yersinia entomophaga OX=935293 GN=PL78_01105 PE=3 SV=1	23	tr|A0A3S6EVD1|A0A3S6EVD1_YERET	A0A3S6EVD1	A0A3S6EVD1	FALSE	FALSE	LC1_25deg	LC_25C	20230616_C32027_013_S522538_LC1_25deg_LC_25C	light	14.3997	1.79357e+06	21.9414
A0A3S6EVD1	serine-type D-Ala-D-Ala carboxypeptidase OS=Yersinia entomophaga OX=935293 GN=PL78_01105 PE=3 SV=1	23	tr|A0A3S6EVD1|A0A3S6EVD1_YERET	A0A3S6EVD1	A0A3S6EVD1	FALSE	FALSE	WT1_37deg	WT_37C	20230616_C32027_014_S522541_WT1_37deg_WT_37C	light	15.2585	4.23314e+06	21.6748
A0A3S6EVD5	Pyrimidine-specific ribonucleoside hydrolase RihA OS=Yersinia entomophaga OX=935293 GN=rihA PE=3 SV=1	7	tr|A0A3S6EVD5|A0A3S6EVD5_YERET	A0A3S6EVD5	A0A3S6EVD5	FALSE	FALSE	LC3_37deg	LC_37C	20230616_C32027_002_S522546_LC3_37deg_LC_37C	light	14.9119	2.99326e+06	21.6269
A0A3S6EVD5	Pyrimidine-specific ribonucleoside hydrolase RihA OS=Yersinia entomophaga OX=935293 GN=rihA PE=3 SV=1	7	tr|A0A3S6EVD5|A0A3S6EVD5_YERET	A0A3S6EVD5	A0A3S6EVD5	FALSE	FALSE	WT1_25deg	WT_25C	20230616_C32027_003_S522535_WT1_25deg_WT_25C	light	13.8112	995723	19.7839
A0A3S6EVD5	Pyrimidine-specific ribonucleoside hydrolase RihA OS=Yersinia entomophaga OX=935293 GN=rihA PE=3 SV=1	7	tr|A0A3S6EVD5|A0A3S6EVD5_YERET	A0A3S6EVD5	A0A3S6EVD5	FALSE	FALSE	LC2_25deg	LC_25C	20230616_C32027_004_S522539_LC2_25deg_LC_25C	light	13.2878	589980	19.6671
A0A3S6EVD5	Pyrimidine-specific ribonucleoside hydrolase RihA OS=Yersinia entomophaga OX=935293 GN=rihA PE=3 SV=1	7	tr|A0A3S6EVD5|A0A3S6EVD5_YERET	A0A3S6EVD5	A0A3S6EVD5	FALSE	FALSE	LC3_25deg	LC_25C	20230616_C32027_005_S522540_LC3_25deg_LC_25C	light	13.3333	617415	19.6185
A0A3S6EVD5	Pyrimidine-specific ribonucleoside hydrolase RihA OS=Yersinia entomophaga OX=935293 GN=rihA PE=3 SV=1	7	tr|A0A3S6EVD5|A0A3S6EVD5_YERET	A0A3S6EVD5	A0A3S6EVD5	FALSE	FALSE	LC2_37deg	LC_37C	20230616_C32027_006_S522545_LC2_37deg_LC_37C	light	14.6854	2.38665e+06	21.1236
A0A3S6EVD5	Pyrimidine-specific ribonucleoside hydrolase RihA OS=Yersinia entomophaga OX=935293 GN=rihA PE=3 SV=1	7	tr|A0A3S6EVD5|A0A3S6EVD5_YERET	A0A3S6EVD5	A0A3S6EVD5	FALSE	FALSE	WT2_37deg	WT_37C	20230616_C32027_007_S522542_WT2_37deg_WT_37C	light	14.6902	2.39803e+06	21.3136
A0A3S6EVD5	Pyrimidine-specific ribonucleoside hydrolase RihA OS=Yersinia entomophaga OX=935293 GN=rihA PE=3 SV=1	7	tr|A0A3S6EVD5|A0A3S6EVD5_YERET	A0A3S6EVD5	A0A3S6EVD5	FALSE	FALSE	WT3_25deg	WT_25C	20230616_C32027_009_S522537_WT3_25deg_WT_25C	light	13.8472	1.03218e+06	19.7233
A0A3S6EVD5	Pyrimidine-specific ribonucleoside hydrolase RihA OS=Yersinia entomophaga OX=935293 GN=rihA PE=3 SV=1	7	tr|A0A3S6EVD5|A0A3S6EVD5_YERET	A0A3S6EVD5	A0A3S6EVD5	FALSE	FALSE	WT2_25deg	WT_25C	20230616_C32027_010_S522536_WT2_25deg_WT_25C	light	13.9938	1.19521e+06	19.6122
A0A3S6EVD5	Pyrimidine-specific ribonucleoside hydrolase RihA OS=Yersinia entomophaga OX=935293 GN=rihA PE=3 SV=1	7	tr|A0A3S6EVD5|A0A3S6EVD5_YERET	A0A3S6EVD5	A0A3S6EVD5	FALSE	FALSE	LC1_37deg	LC_37C	20230616_C32027_011_S522544_LC1_37deg_LC_37C	light	14.9827	3.21298e+06	21.1233
A0A3S6EVD5	Pyrimidine-specific ribonucleoside hydrolase RihA OS=Yersinia entomophaga OX=935293 GN=rihA PE=3 SV=1	7	tr|A0A3S6EVD5|A0A3S6EVD5_YERET	A0A3S6EVD5	A0A3S6EVD5	FALSE	FALSE	WT3_37deg	WT_37C	20230616_C32027_012_S522543_WT3_37deg_WT_37C	light	14.818	2.72507e+06	20.9634
A0A3S6EVD5	Pyrimidine-specific ribonucleoside hydrolase RihA OS=Yersinia entomophaga OX=935293 GN=rihA PE=3 SV=1	7	tr|A0A3S6EVD5|A0A3S6EVD5_YERET	A0A3S6EVD5	A0A3S6EVD5	FALSE	FALSE	LC1_25deg	LC_25C	20230616_C32027_013_S522538_LC1_25deg_LC_25C	light	12.9513	421404	19.8518
A0A3S6EVD5	Pyrimidine-specific ribonucleoside hydrolase RihA OS=Yersinia entomophaga OX=935293 GN=rihA PE=3 SV=1	7	tr|A0A3S6EVD5|A0A3S6EVD5_YERET	A0A3S6EVD5	A0A3S6EVD5	FALSE	FALSE	WT1_37deg	WT_37C	20230616_C32027_014_S522541_WT1_37deg_WT_37C	light	14.8531	2.82231e+06	21.09
A0A3S6EVD9	Apolipoprotein N-acyltransferase OS=Yersinia entomophaga OX=935293 GN=lnt PE=3 SV=1	5	tr|A0A3S6EVD9|A0A3S6EVD9_YERET	A0A3S6EVD9	A0A3S6EVD9	FALSE	FALSE	LC3_37deg	LC_37C	20230616_C32027_002_S522546_LC3_37deg_LC_37C	light	13.7784	963582	19.9917
A0A3S6EVD9	Apolipoprotein N-acyltransferase OS=Yersinia entomophaga OX=935293 GN=lnt PE=3 SV=1	5	tr|A0A3S6EVD9|A0A3S6EVD9_YERET	A0A3S6EVD9	A0A3S6EVD9	FALSE	FALSE	WT1_25deg	WT_25C	20230616_C32027_003_S522535_WT1_25deg_WT_25C	light	13.9038	1.09231e+06	19.9175
A0A3S6EVD9	Apolipoprotein N-acyltransferase OS=Yersinia entomophaga OX=935293 GN=lnt PE=3 SV=1	5	tr|A0A3S6EVD9|A0A3S6EVD9_YERET	A0A3S6EVD9	A0A3S6EVD9	FALSE	FALSE	LC2_25deg	LC_25C	20230616_C32027_004_S522539_LC2_25deg_LC_25C	light	13.5098	736600	19.9873
A0A3S6EVD9	Apolipoprotein N-acyltransferase OS=Yersinia entomophaga OX=935293 GN=lnt PE=3 SV=1	5	tr|A0A3S6EVD9|A0A3S6EVD9_YERET	A0A3S6EVD9	A0A3S6EVD9	FALSE	FALSE	LC3_25deg	LC_25C	20230616_C32027_005_S522540_LC3_25deg_LC_25C	light	13.3919	654654	19.703
A0A3S6EVD9	Apolipoprotein N-acyltransferase OS=Yersinia entomophaga OX=935293 GN=lnt PE=3 SV=1	5	tr|A0A3S6EVD9|A0A3S6EVD9_YERET	A0A3S6EVD9	A0A3S6EVD9	FALSE	FALSE	LC2_37deg	LC_37C	20230616_C32027_006_S522545_LC2_37deg_LC_37C	light	13.9951	1.19671e+06	20.1277
A0A3S6EVD9	Apolipoprotein N-acyltransferase OS=Yersinia entomophaga OX=935293 GN=lnt PE=3 SV=1	5	tr|A0A3S6EVD9|A0A3S6EVD9_YERET	A0A3S6EVD9	A0A3S6EVD9	FALSE	FALSE	WT2_37deg	WT_37C	20230616_C32027_007_S522542_WT2_37deg_WT_37C	light	14.1146	1.34867e+06	20.4832
A0A3S6EVD9	Apolipoprotein N-acyltransferase OS=Yersinia entomophaga OX=935293 GN=lnt PE=3 SV=1	5	tr|A0A3S6EVD9|A0A3S6EVD9_YERET	A0A3S6EVD9	A0A3S6EVD9	FALSE	FALSE	WT3_25deg	WT_25C	20230616_C32027_009_S522537_WT3_25deg_WT_25C	light	14.0937	1.32078e+06	20.079
A0A3S6EVD9	Apolipoprotein N-acyltransferase OS=Yersinia entomophaga OX=935293 GN=lnt PE=3 SV=1	5	tr|A0A3S6EVD9|A0A3S6EVD9_YERET	A0A3S6EVD9	A0A3S6EVD9	FALSE	FALSE	WT2_25deg	WT_25C	20230616_C32027_010_S522536_WT2_25deg_WT_25C	light	14.2533	1.54931e+06	19.9865
A0A3S6EVD9	Apolipoprotein N-acyltransferase OS=Yersinia entomophaga OX=935293 GN=lnt PE=3 SV=1	5	tr|A0A3S6EVD9|A0A3S6EVD9_YERET	A0A3S6EVD9	A0A3S6EVD9	FALSE	FALSE	LC1_37deg	LC_37C	20230616_C32027_011_S522544_LC1_37deg_LC_37C	light	14.3254	1.66517e+06	20.1751
A0A3S6EVD9	Apolipoprotein N-acyltransferase OS=Yersinia entomophaga OX=935293 GN=lnt PE=3 SV=1	5	tr|A0A3S6EVD9|A0A3S6EVD9_YERET	A0A3S6EVD9	A0A3S6EVD9	FALSE	FALSE	WT3_37deg	WT_37C	20230616_C32027_012_S522543_WT3_37deg_WT_37C	light	14.1286	1.36761e+06	19.9687
A0A3S6EVD9	Apolipoprotein N-acyltransferase OS=Yersinia entomophaga OX=935293 GN=lnt PE=3 SV=1	5	tr|A0A3S6EVD9|A0A3S6EVD9_YERET	A0A3S6EVD9	A0A3S6EVD9	FALSE	FALSE	LC1_25deg	LC_25C	20230616_C32027_013_S522538_LC1_25deg_LC_25C	light	13.144	510923	20.1297
A0A3S6EVD9	Apolipoprotein N-acyltransferase OS=Yersinia entomophaga OX=935293 GN=lnt PE=3 SV=1	5	tr|A0A3S6EVD9|A0A3S6EVD9_YERET	A0A3S6EVD9	A0A3S6EVD9	FALSE	FALSE	WT1_37deg	WT_37C	20230616_C32027_014_S522541_WT1_37deg_WT_37C	light	14.2681	1.57241e+06	20.2461
A0A3S6EVE1	Peptidoglycan glycosyltransferase MrdB OS=Yersinia entomophaga OX=935293 GN=mrdB PE=3 SV=1	6	tr|A0A3S6EVE1|A0A3S6EVE1_YERET	A0A3S6EVE1	A0A3S6EVE1	FALSE	FALSE	LC3_37deg	LC_37C	20230616_C32027_002_S522546_LC3_37deg_LC_37C	light	13.1063	492022	19.022
A0A3S6EVE1	Peptidoglycan glycosyltransferase MrdB OS=Yersinia entomophaga OX=935293 GN=mrdB PE=3 SV=1	6	tr|A0A3S6EVE1|A0A3S6EVE1_YERET	A0A3S6EVE1	A0A3S6EVE1	FALSE	FALSE	WT1_25deg	WT_25C	20230616_C32027_003_S522535_WT1_25deg_WT_25C	light	13.6798	873115	19.5944
A0A3S6EVE1	Peptidoglycan glycosyltransferase MrdB OS=Yersinia entomophaga OX=935293 GN=mrdB PE=3 SV=1	6	tr|A0A3S6EVE1|A0A3S6EVE1_YERET	A0A3S6EVE1	A0A3S6EVE1	FALSE	FALSE	LC2_25deg	LC_25C	20230616_C32027_004_S522539_LC2_25deg_LC_25C	light	13.0618	470632	19.341
A0A3S6EVE1	Peptidoglycan glycosyltransferase MrdB OS=Yersinia entomophaga OX=935293 GN=mrdB PE=3 SV=1	6	tr|A0A3S6EVE1|A0A3S6EVE1_YERET	A0A3S6EVE1	A0A3S6EVE1	FALSE	FALSE	LC3_25deg	LC_25C	20230616_C32027_005_S522540_LC3_25deg_LC_25C	light	13.0463	463398	19.2045
A0A3S6EVE1	Peptidoglycan glycosyltransferase MrdB OS=Yersinia entomophaga OX=935293 GN=mrdB PE=3 SV=1	6	tr|A0A3S6EVE1|A0A3S6EVE1_YERET	A0A3S6EVE1	A0A3S6EVE1	FALSE	FALSE	LC2_37deg	LC_37C	20230616_C32027_006_S522545_LC2_37deg_LC_37C	light	13.4629	702872	19.3599
A0A3S6EVE1	Peptidoglycan glycosyltransferase MrdB OS=Yersinia entomophaga OX=935293 GN=mrdB PE=3 SV=1	6	tr|A0A3S6EVE1|A0A3S6EVE1_YERET	A0A3S6EVE1	A0A3S6EVE1	FALSE	FALSE	WT2_37deg	WT_37C	20230616_C32027_007_S522542_WT2_37deg_WT_37C	light	13.4098	666514	19.4664
A0A3S6EVE1	Peptidoglycan glycosyltransferase MrdB OS=Yersinia entomophaga OX=935293 GN=mrdB PE=3 SV=1	6	tr|A0A3S6EVE1|A0A3S6EVE1_YERET	A0A3S6EVE1	A0A3S6EVE1	FALSE	FALSE	WT3_25deg	WT_25C	20230616_C32027_009_S522537_WT3_25deg_WT_25C	light	13.7421	929250	19.5717
A0A3S6EVE1	Peptidoglycan glycosyltransferase MrdB OS=Yersinia entomophaga OX=935293 GN=mrdB PE=3 SV=1	6	tr|A0A3S6EVE1|A0A3S6EVE1_YERET	A0A3S6EVE1	A0A3S6EVE1	FALSE	FALSE	WT2_25deg	WT_25C	20230616_C32027_010_S522536_WT2_25deg_WT_25C	light	13.8094	993907	19.3461
A0A3S6EVE1	Peptidoglycan glycosyltransferase MrdB OS=Yersinia entomophaga OX=935293 GN=mrdB PE=3 SV=1	6	tr|A0A3S6EVE1|A0A3S6EVE1_YERET	A0A3S6EVE1	A0A3S6EVE1	FALSE	FALSE	LC1_37deg	LC_37C	20230616_C32027_011_S522544_LC1_37deg_LC_37C	light	13.7138	903317	19.2927
A0A3S6EVE1	Peptidoglycan glycosyltransferase MrdB OS=Yersinia entomophaga OX=935293 GN=mrdB PE=3 SV=1	6	tr|A0A3S6EVE1|A0A3S6EVE1_YERET	A0A3S6EVE1	A0A3S6EVE1	FALSE	FALSE	WT3_37deg	WT_37C	20230616_C32027_012_S522543_WT3_37deg_WT_37C	light	13.6113	815301	19.2225
A0A3S6EVE1	Peptidoglycan glycosyltransferase MrdB OS=Yersinia entomophaga OX=935293 GN=mrdB PE=3 SV=1	6	tr|A0A3S6EVE1|A0A3S6EVE1_YERET	A0A3S6EVE1	A0A3S6EVE1	FALSE	FALSE	LC1_25deg	LC_25C	20230616_C32027_013_S522538_LC1_25deg_LC_25C	light	12.5974	295799	19.3413
A0A3S6EVE1	Peptidoglycan glycosyltransferase MrdB OS=Yersinia entomophaga OX=935293 GN=mrdB PE=3 SV=1	6	tr|A0A3S6EVE1|A0A3S6EVE1_YERET	A0A3S6EVE1	A0A3S6EVE1	FALSE	FALSE	WT1_37deg	WT_37C	20230616_C32027_014_S522541_WT1_37deg_WT_37C	light	13.441	687645	19.0528
A0A3S6EVE2	Zinc ribbon-containing protein OS=Yersinia entomophaga OX=935293 GN=PL78_01155 PE=4 SV=1	14	tr|A0A3S6EVE2|A0A3S6EVE2_YERET	A0A3S6EVE2	A0A3S6EVE2	FALSE	FALSE	LC3_37deg	LC_37C	20230616_C32027_002_S522546_LC3_37deg_LC_37C	light	15.1405	3.76227e+06	21.9568
A0A3S6EVE2	Zinc ribbon-containing protein OS=Yersinia entomophaga OX=935293 GN=PL78_01155 PE=4 SV=1	14	tr|A0A3S6EVE2|A0A3S6EVE2_YERET	A0A3S6EVE2	A0A3S6EVE2	FALSE	FALSE	WT1_25deg	WT_25C	20230616_C32027_003_S522535_WT1_25deg_WT_25C	light	14.3832	1.76416e+06	20.6091
A0A3S6EVE2	Zinc ribbon-containing protein OS=Yersinia entomophaga OX=935293 GN=PL78_01155 PE=4 SV=1	14	tr|A0A3S6EVE2|A0A3S6EVE2_YERET	A0A3S6EVE2	A0A3S6EVE2	FALSE	FALSE	LC2_25deg	LC_25C	20230616_C32027_004_S522539_LC2_25deg_LC_25C	light	13.4569	698676	19.9111
A0A3S6EVE2	Zinc ribbon-containing protein OS=Yersinia entomophaga OX=935293 GN=PL78_01155 PE=4 SV=1	14	tr|A0A3S6EVE2|A0A3S6EVE2_YERET	A0A3S6EVE2	A0A3S6EVE2	FALSE	FALSE	LC3_25deg	LC_25C	20230616_C32027_005_S522540_LC3_25deg_LC_25C	light	14.1537	1.40245e+06	20.8022
A0A3S6EVE2	Zinc ribbon-containing protein OS=Yersinia entomophaga OX=935293 GN=PL78_01155 PE=4 SV=1	14	tr|A0A3S6EVE2|A0A3S6EVE2_YERET	A0A3S6EVE2	A0A3S6EVE2	FALSE	FALSE	LC2_37deg	LC_37C	20230616_C32027_006_S522545_LC2_37deg_LC_37C	light	15.0925	3.58586e+06	21.7109
A0A3S6EVE2	Zinc ribbon-containing protein OS=Yersinia entomophaga OX=935293 GN=PL78_01155 PE=4 SV=1	14	tr|A0A3S6EVE2|A0A3S6EVE2_YERET	A0A3S6EVE2	A0A3S6EVE2	FALSE	FALSE	WT2_37deg	WT_37C	20230616_C32027_007_S522542_WT2_37deg_WT_37C	light	14.369	1.73923e+06	20.8502
A0A3S6EVE2	Zinc ribbon-containing protein OS=Yersinia entomophaga OX=935293 GN=PL78_01155 PE=4 SV=1	14	tr|A0A3S6EVE2|A0A3S6EVE2_YERET	A0A3S6EVE2	A0A3S6EVE2	FALSE	FALSE	WT3_25deg	WT_25C	20230616_C32027_009_S522537_WT3_25deg_WT_25C	light	14.5579	2.10105e+06	20.7487
A0A3S6EVE2	Zinc ribbon-containing protein OS=Yersinia entomophaga OX=935293 GN=PL78_01155 PE=4 SV=1	14	tr|A0A3S6EVE2|A0A3S6EVE2_YERET	A0A3S6EVE2	A0A3S6EVE2	FALSE	FALSE	WT2_25deg	WT_25C	20230616_C32027_010_S522536_WT2_25deg_WT_25C	light	14.7185	2.46701e+06	20.6577
A0A3S6EVE2	Zinc ribbon-containing protein OS=Yersinia entomophaga OX=935293 GN=PL78_01155 PE=4 SV=1	14	tr|A0A3S6EVE2|A0A3S6EVE2_YERET	A0A3S6EVE2	A0A3S6EVE2	FALSE	FALSE	LC1_37deg	LC_37C	20230616_C32027_011_S522544_LC1_37deg_LC_37C	light	15.5277	5.5408e+06	21.9095
A0A3S6EVE2	Zinc ribbon-containing protein OS=Yersinia entomophaga OX=935293 GN=PL78_01155 PE=4 SV=1	14	tr|A0A3S6EVE2|A0A3S6EVE2_YERET	A0A3S6EVE2	A0A3S6EVE2	FALSE	FALSE	WT3_37deg	WT_37C	20230616_C32027_012_S522543_WT3_37deg_WT_37C	light	15.6987	6.57442e+06	22.2339
A0A3S6EVE2	Zinc ribbon-containing protein OS=Yersinia entomophaga OX=935293 GN=PL78_01155 PE=4 SV=1	14	tr|A0A3S6EVE2|A0A3S6EVE2_YERET	A0A3S6EVE2	A0A3S6EVE2	FALSE	FALSE	LC1_25deg	LC_25C	20230616_C32027_013_S522538_LC1_25deg_LC_25C	light	13.7567	942838	21.0136
A0A3S6EVE2	Zinc ribbon-containing protein OS=Yersinia entomophaga OX=935293 GN=PL78_01155 PE=4 SV=1	14	tr|A0A3S6EVE2|A0A3S6EVE2_YERET	A0A3S6EVE2	A0A3S6EVE2	FALSE	FALSE	WT1_37deg	WT_37C	20230616_C32027_014_S522541_WT1_37deg_WT_37C	light	14.485	1.95316e+06	20.5589
A0A3S6EVE3	Ribosomal RNA large subunit methyltransferase H OS=Yersinia entomophaga OX=935293 GN=rlmH PE=3 SV=1	8	tr|A0A3S6EVE3|A0A3S6EVE3_YERET	A0A3S6EVE3	A0A3S6EVE3	FALSE	FALSE	LC3_37deg	LC_37C	20230616_C32027_002_S522546_LC3_37deg_LC_37C	light	12.618	301954	18.3176
A0A3S6EVE3	Ribosomal RNA large subunit methyltransferase H OS=Yersinia entomophaga OX=935293 GN=rlmH PE=3 SV=1	8	tr|A0A3S6EVE3|A0A3S6EVE3_YERET	A0A3S6EVE3	A0A3S6EVE3	FALSE	FALSE	WT1_25deg	WT_25C	20230616_C32027_003_S522535_WT1_25deg_WT_25C	light	13.225	554061	18.9382
A0A3S6EVE3	Ribosomal RNA large subunit methyltransferase H OS=Yersinia entomophaga OX=935293 GN=rlmH PE=3 SV=1	8	tr|A0A3S6EVE3|A0A3S6EVE3_YERET	A0A3S6EVE3	A0A3S6EVE3	FALSE	FALSE	LC2_25deg	LC_25C	20230616_C32027_004_S522539_LC2_25deg_LC_25C	light	12.7599	347967	18.9054
A0A3S6EVE3	Ribosomal RNA large subunit methyltransferase H OS=Yersinia entomophaga OX=935293 GN=rlmH PE=3 SV=1	8	tr|A0A3S6EVE3|A0A3S6EVE3_YERET	A0A3S6EVE3	A0A3S6EVE3	FALSE	FALSE	LC3_25deg	LC_25C	20230616_C32027_005_S522540_LC3_25deg_LC_25C	light	12.7047	329308	18.7117
A0A3S6EVE3	Ribosomal RNA large subunit methyltransferase H OS=Yersinia entomophaga OX=935293 GN=rlmH PE=3 SV=1	8	tr|A0A3S6EVE3|A0A3S6EVE3_YERET	A0A3S6EVE3	A0A3S6EVE3	FALSE	FALSE	LC2_37deg	LC_37C	20230616_C32027_006_S522545_LC2_37deg_LC_37C	light	13.058	468814	18.7757
A0A3S6EVE3	Ribosomal RNA large subunit methyltransferase H OS=Yersinia entomophaga OX=935293 GN=rlmH PE=3 SV=1	8	tr|A0A3S6EVE3|A0A3S6EVE3_YERET	A0A3S6EVE3	A0A3S6EVE3	FALSE	FALSE	WT2_37deg	WT_37C	20230616_C32027_007_S522542_WT2_37deg_WT_37C	light	13.1661	522367	19.1148
A0A3S6EVE3	Ribosomal RNA large subunit methyltransferase H OS=Yersinia entomophaga OX=935293 GN=rlmH PE=3 SV=1	8	tr|A0A3S6EVE3|A0A3S6EVE3_YERET	A0A3S6EVE3	A0A3S6EVE3	FALSE	FALSE	WT3_25deg	WT_25C	20230616_C32027_009_S522537_WT3_25deg_WT_25C	light	12.8151	367727	18.2343
A0A3S6EVE3	Ribosomal RNA large subunit methyltransferase H OS=Yersinia entomophaga OX=935293 GN=rlmH PE=3 SV=1	8	tr|A0A3S6EVE3|A0A3S6EVE3_YERET	A0A3S6EVE3	A0A3S6EVE3	FALSE	FALSE	WT2_25deg	WT_25C	20230616_C32027_010_S522536_WT2_25deg_WT_25C	light	13.3068	601278	18.621
A0A3S6EVE3	Ribosomal RNA large subunit methyltransferase H OS=Yersinia entomophaga OX=935293 GN=rlmH PE=3 SV=1	8	tr|A0A3S6EVE3|A0A3S6EVE3_YERET	A0A3S6EVE3	A0A3S6EVE3	FALSE	FALSE	LC1_37deg	LC_37C	20230616_C32027_011_S522544_LC1_37deg_LC_37C	light	13.2031	542057	18.5559
A0A3S6EVE3	Ribosomal RNA large subunit methyltransferase H OS=Yersinia entomophaga OX=935293 GN=rlmH PE=3 SV=1	8	tr|A0A3S6EVE3|A0A3S6EVE3_YERET	A0A3S6EVE3	A0A3S6EVE3	FALSE	FALSE	WT3_37deg	WT_37C	20230616_C32027_012_S522543_WT3_37deg_WT_37C	light	12.9203	408508	18.2255
A0A3S6EVE3	Ribosomal RNA large subunit methyltransferase H OS=Yersinia entomophaga OX=935293 GN=rlmH PE=3 SV=1	8	tr|A0A3S6EVE3|A0A3S6EVE3_YERET	A0A3S6EVE3	A0A3S6EVE3	FALSE	FALSE	LC1_25deg	LC_25C	20230616_C32027_013_S522538_LC1_25deg_LC_25C	light	12.132	185714	18.6697
A0A3S6EVE3	Ribosomal RNA large subunit methyltransferase H OS=Yersinia entomophaga OX=935293 GN=rlmH PE=3 SV=1	8	tr|A0A3S6EVE3|A0A3S6EVE3_YERET	A0A3S6EVE3	A0A3S6EVE3	FALSE	FALSE	WT1_37deg	WT_37C	20230616_C32027_014_S522541_WT1_37deg_WT_37C	light	13.4061	664028	19.0024
A0A3S6EVE4	Transcriptional regulator BolA OS=Yersinia entomophaga OX=935293 GN=PL78_00440 PE=3 SV=1	3	tr|A0A3S6EVE4|A0A3S6EVE4_YERET	A0A3S6EVE4	A0A3S6EVE4	FALSE	FALSE	LC3_37deg	LC_37C	20230616_C32027_002_S522546_LC3_37deg_LC_37C	light	12.8307	373524	18.6245
A0A3S6EVE4	Transcriptional regulator BolA OS=Yersinia entomophaga OX=935293 GN=PL78_00440 PE=3 SV=1	3	tr|A0A3S6EVE4|A0A3S6EVE4_YERET	A0A3S6EVE4	A0A3S6EVE4	FALSE	FALSE	WT1_25deg	WT_25C	20230616_C32027_003_S522535_WT1_25deg_WT_25C	light	13.2278	555580	18.9422
A0A3S6EVE4	Transcriptional regulator BolA OS=Yersinia entomophaga OX=935293 GN=PL78_00440 PE=3 SV=1	3	tr|A0A3S6EVE4|A0A3S6EVE4_YERET	A0A3S6EVE4	A0A3S6EVE4	FALSE	FALSE	LC2_25deg	LC_25C	20230616_C32027_004_S522539_LC2_25deg_LC_25C	light	12.7593	347777	18.9046
A0A3S6EVE4	Transcriptional regulator BolA OS=Yersinia entomophaga OX=935293 GN=PL78_00440 PE=3 SV=1	3	tr|A0A3S6EVE4|A0A3S6EVE4_YERET	A0A3S6EVE4	A0A3S6EVE4	FALSE	FALSE	LC3_25deg	LC_25C	20230616_C32027_005_S522540_LC3_25deg_LC_25C	light	12.9881	437189	19.1205
A0A3S6EVE4	Transcriptional regulator BolA OS=Yersinia entomophaga OX=935293 GN=PL78_00440 PE=3 SV=1	3	tr|A0A3S6EVE4|A0A3S6EVE4_YERET	A0A3S6EVE4	A0A3S6EVE4	FALSE	FALSE	LC2_37deg	LC_37C	20230616_C32027_006_S522545_LC2_37deg_LC_37C	light	13.3499	627750	19.1969
A0A3S6EVE4	Transcriptional regulator BolA OS=Yersinia entomophaga OX=935293 GN=PL78_00440 PE=3 SV=1	3	tr|A0A3S6EVE4|A0A3S6EVE4_YERET	A0A3S6EVE4	A0A3S6EVE4	FALSE	FALSE	WT2_37deg	WT_37C	20230616_C32027_007_S522542_WT2_37deg_WT_37C	light	13.7805	965597	20.0012
A0A3S6EVE4	Transcriptional regulator BolA OS=Yersinia entomophaga OX=935293 GN=PL78_00440 PE=3 SV=1	3	tr|A0A3S6EVE4|A0A3S6EVE4_YERET	A0A3S6EVE4	A0A3S6EVE4	FALSE	FALSE	WT3_25deg	WT_25C	20230616_C32027_009_S522537_WT3_25deg_WT_25C	light	13.3492	627286	19.0048
A0A3S6EVE4	Transcriptional regulator BolA OS=Yersinia entomophaga OX=935293 GN=PL78_00440 PE=3 SV=1	3	tr|A0A3S6EVE4|A0A3S6EVE4_YERET	A0A3S6EVE4	A0A3S6EVE4	FALSE	FALSE	WT2_25deg	WT_25C	20230616_C32027_010_S522536_WT2_25deg_WT_25C	light	13.8734	1.05964e+06	19.4385
A0A3S6EVE4	Transcriptional regulator BolA OS=Yersinia entomophaga OX=935293 GN=PL78_00440 PE=3 SV=1	3	tr|A0A3S6EVE4|A0A3S6EVE4_YERET	A0A3S6EVE4	A0A3S6EVE4	FALSE	FALSE	LC1_37deg	LC_37C	20230616_C32027_011_S522544_LC1_37deg_LC_37C	light	13.413	668666	18.8588
A0A3S6EVE4	Transcriptional regulator BolA OS=Yersinia entomophaga OX=935293 GN=PL78_00440 PE=3 SV=1	3	tr|A0A3S6EVE4|A0A3S6EVE4_YERET	A0A3S6EVE4	A0A3S6EVE4	FALSE	FALSE	WT3_37deg	WT_37C	20230616_C32027_012_S522543_WT3_37deg_WT_37C	light	13.2899	591177	18.7587
A0A3S6EVE4	Transcriptional regulator BolA OS=Yersinia entomophaga OX=935293 GN=PL78_00440 PE=3 SV=1	3	tr|A0A3S6EVE4|A0A3S6EVE4_YERET	A0A3S6EVE4	A0A3S6EVE4	FALSE	FALSE	LC1_25deg	LC_25C	20230616_C32027_013_S522538_LC1_25deg_LC_25C	light	12.2282	204485	18.8086
A0A3S6EVE4	Transcriptional regulator BolA OS=Yersinia entomophaga OX=935293 GN=PL78_00440 PE=3 SV=1	3	tr|A0A3S6EVE4|A0A3S6EVE4_YERET	A0A3S6EVE4	A0A3S6EVE4	FALSE	FALSE	WT1_37deg	WT_37C	20230616_C32027_014_S522541_WT1_37deg_WT_37C	light	14.0471	1.26061e+06	19.9272
A0A3S6EVE7	SGNH hydrolase-type esterase domain-containing protein OS=Yersinia entomophaga OX=935293 GN=PL78_00825 PE=4 SV=1	3	tr|A0A3S6EVE7|A0A3S6EVE7_YERET	A0A3S6EVE7	A0A3S6EVE7	FALSE	FALSE	LC3_37deg	LC_37C	20230616_C32027_002_S522546_LC3_37deg_LC_37C	light	12.0558	172100	17.5065
A0A3S6EVE7	SGNH hydrolase-type esterase domain-containing protein OS=Yersinia entomophaga OX=935293 GN=PL78_00825 PE=4 SV=1	3	tr|A0A3S6EVE7|A0A3S6EVE7_YERET	A0A3S6EVE7	A0A3S6EVE7	FALSE	FALSE	LC2_25deg	LC_25C	20230616_C32027_004_S522539_LC2_25deg_LC_25C	light	12.7625	348885	18.9092
A0A3S6EVE7	SGNH hydrolase-type esterase domain-containing protein OS=Yersinia entomophaga OX=935293 GN=PL78_00825 PE=4 SV=1	3	tr|A0A3S6EVE7|A0A3S6EVE7_YERET	A0A3S6EVE7	A0A3S6EVE7	FALSE	FALSE	LC3_25deg	LC_25C	20230616_C32027_005_S522540_LC3_25deg_LC_25C	light	11.3961	88973.5	16.8237
A0A3S6EVE7	SGNH hydrolase-type esterase domain-containing protein OS=Yersinia entomophaga OX=935293 GN=PL78_00825 PE=4 SV=1	3	tr|A0A3S6EVE7|A0A3S6EVE7_YERET	A0A3S6EVE7	A0A3S6EVE7	FALSE	FALSE	LC2_37deg	LC_37C	20230616_C32027_006_S522545_LC2_37deg_LC_37C	light	11.9274	151356	17.1446
A0A3S6EVE7	SGNH hydrolase-type esterase domain-containing protein OS=Yersinia entomophaga OX=935293 GN=PL78_00825 PE=4 SV=1	3	tr|A0A3S6EVE7|A0A3S6EVE7_YERET	A0A3S6EVE7	A0A3S6EVE7	FALSE	FALSE	WT2_37deg	WT_37C	20230616_C32027_007_S522542_WT2_37deg_WT_37C	light	11.1194	67469.8	16.1621
A0A3S6EVE7	SGNH hydrolase-type esterase domain-containing protein OS=Yersinia entomophaga OX=935293 GN=PL78_00825 PE=4 SV=1	3	tr|A0A3S6EVE7|A0A3S6EVE7_YERET	A0A3S6EVE7	A0A3S6EVE7	FALSE	FALSE	WT3_25deg	WT_25C	20230616_C32027_009_S522537_WT3_25deg_WT_25C	light	10.91	54721.4	15.4858
A0A3S6EVE7	SGNH hydrolase-type esterase domain-containing protein OS=Yersinia entomophaga OX=935293 GN=PL78_00825 PE=4 SV=1	3	tr|A0A3S6EVE7|A0A3S6EVE7_YERET	A0A3S6EVE7	A0A3S6EVE7	FALSE	FALSE	WT2_25deg	WT_25C	20230616_C32027_010_S522536_WT2_25deg_WT_25C	light	11.2677	78255.3	15.6792
A0A3S6EVE7	SGNH hydrolase-type esterase domain-containing protein OS=Yersinia entomophaga OX=935293 GN=PL78_00825 PE=4 SV=1	3	tr|A0A3S6EVE7|A0A3S6EVE7_YERET	A0A3S6EVE7	A0A3S6EVE7	FALSE	FALSE	LC1_37deg	LC_37C	20230616_C32027_011_S522544_LC1_37deg_LC_37C	light	12.2103	200845	17.1235
A0A3S6EVE7	SGNH hydrolase-type esterase domain-containing protein OS=Yersinia entomophaga OX=935293 GN=PL78_00825 PE=4 SV=1	3	tr|A0A3S6EVE7|A0A3S6EVE7_YERET	A0A3S6EVE7	A0A3S6EVE7	FALSE	FALSE	WT3_37deg	WT_37C	20230616_C32027_012_S522543_WT3_37deg_WT_37C	light	11.9588	156185	16.8384
A0A3S6EVE7	SGNH hydrolase-type esterase domain-containing protein OS=Yersinia entomophaga OX=935293 GN=PL78_00825 PE=4 SV=1	3	tr|A0A3S6EVE7|A0A3S6EVE7_YERET	A0A3S6EVE7	A0A3S6EVE7	FALSE	FALSE	WT1_37deg	WT_37C	20230616_C32027_014_S522541_WT1_37deg_WT_37C	light	12.4174	247071	17.5761
A0A3S6EVE8	tRNA-2-methylthio-N(6)-dimethylallyladenosine synthase OS=Yersinia entomophaga OX=935293 GN=miaB PE=3 SV=1	14	tr|A0A3S6EVE8|A0A3S6EVE8_YERET	A0A3S6EVE8	A0A3S6EVE8	FALSE	FALSE	LC3_37deg	LC_37C	20230616_C32027_002_S522546_LC3_37deg_LC_37C	light	13.1123	494983	19.0307
A0A3S6EVE8	tRNA-2-methylthio-N(6)-dimethylallyladenosine synthase OS=Yersinia entomophaga OX=935293 GN=miaB PE=3 SV=1	14	tr|A0A3S6EVE8|A0A3S6EVE8_YERET	A0A3S6EVE8	A0A3S6EVE8	FALSE	FALSE	WT1_25deg	WT_25C	20230616_C32027_003_S522535_WT1_25deg_WT_25C	light	13.8752	1.06155e+06	19.8763
A0A3S6EVE8	tRNA-2-methylthio-N(6)-dimethylallyladenosine synthase OS=Yersinia entomophaga OX=935293 GN=miaB PE=3 SV=1	14	tr|A0A3S6EVE8|A0A3S6EVE8_YERET	A0A3S6EVE8	A0A3S6EVE8	FALSE	FALSE	LC2_25deg	LC_25C	20230616_C32027_004_S522539_LC2_25deg_LC_25C	light	13.1551	516627	19.4756
A0A3S6EVE8	tRNA-2-methylthio-N(6)-dimethylallyladenosine synthase OS=Yersinia entomophaga OX=935293 GN=miaB PE=3 SV=1	14	tr|A0A3S6EVE8|A0A3S6EVE8_YERET	A0A3S6EVE8	A0A3S6EVE8	FALSE	FALSE	LC3_25deg	LC_25C	20230616_C32027_005_S522540_LC3_25deg_LC_25C	light	13.1276	502636	19.3218
A0A3S6EVE8	tRNA-2-methylthio-N(6)-dimethylallyladenosine synthase OS=Yersinia entomophaga OX=935293 GN=miaB PE=3 SV=1	14	tr|A0A3S6EVE8|A0A3S6EVE8_YERET	A0A3S6EVE8	A0A3S6EVE8	FALSE	FALSE	LC2_37deg	LC_37C	20230616_C32027_006_S522545_LC2_37deg_LC_37C	light	13.5081	735368	19.4251
A0A3S6EVE8	tRNA-2-methylthio-N(6)-dimethylallyladenosine synthase OS=Yersinia entomophaga OX=935293 GN=miaB PE=3 SV=1	14	tr|A0A3S6EVE8|A0A3S6EVE8_YERET	A0A3S6EVE8	A0A3S6EVE8	FALSE	FALSE	WT2_37deg	WT_37C	20230616_C32027_007_S522542_WT2_37deg_WT_37C	light	12.7623	348804	18.5322
A0A3S6EVE8	tRNA-2-methylthio-N(6)-dimethylallyladenosine synthase OS=Yersinia entomophaga OX=935293 GN=miaB PE=3 SV=1	14	tr|A0A3S6EVE8|A0A3S6EVE8_YERET	A0A3S6EVE8	A0A3S6EVE8	FALSE	FALSE	WT3_25deg	WT_25C	20230616_C32027_009_S522537_WT3_25deg_WT_25C	light	13.8213	1.00578e+06	19.6859
A0A3S6EVE8	tRNA-2-methylthio-N(6)-dimethylallyladenosine synthase OS=Yersinia entomophaga OX=935293 GN=miaB PE=3 SV=1	14	tr|A0A3S6EVE8|A0A3S6EVE8_YERET	A0A3S6EVE8	A0A3S6EVE8	FALSE	FALSE	WT2_25deg	WT_25C	20230616_C32027_010_S522536_WT2_25deg_WT_25C	light	13.9724	1.1699e+06	19.5813
A0A3S6EVE8	tRNA-2-methylthio-N(6)-dimethylallyladenosine synthase OS=Yersinia entomophaga OX=935293 GN=miaB PE=3 SV=1	14	tr|A0A3S6EVE8|A0A3S6EVE8_YERET	A0A3S6EVE8	A0A3S6EVE8	FALSE	FALSE	LC1_37deg	LC_37C	20230616_C32027_011_S522544_LC1_37deg_LC_37C	light	13.7356	923241	19.3242
A0A3S6EVE8	tRNA-2-methylthio-N(6)-dimethylallyladenosine synthase OS=Yersinia entomophaga OX=935293 GN=miaB PE=3 SV=1	14	tr|A0A3S6EVE8|A0A3S6EVE8_YERET	A0A3S6EVE8	A0A3S6EVE8	FALSE	FALSE	WT3_37deg	WT_37C	20230616_C32027_012_S522543_WT3_37deg_WT_37C	light	13.9673	1.16387e+06	19.736
A0A3S6EVE8	tRNA-2-methylthio-N(6)-dimethylallyladenosine synthase OS=Yersinia entomophaga OX=935293 GN=miaB PE=3 SV=1	14	tr|A0A3S6EVE8|A0A3S6EVE8_YERET	A0A3S6EVE8	A0A3S6EVE8	FALSE	FALSE	LC1_25deg	LC_25C	20230616_C32027_013_S522538_LC1_25deg_LC_25C	light	12.8003	362325	19.6339
A0A3S6EVE8	tRNA-2-methylthio-N(6)-dimethylallyladenosine synthase OS=Yersinia entomophaga OX=935293 GN=miaB PE=3 SV=1	14	tr|A0A3S6EVE8|A0A3S6EVE8_YERET	A0A3S6EVE8	A0A3S6EVE8	FALSE	FALSE	WT1_37deg	WT_37C	20230616_C32027_014_S522541_WT1_37deg_WT_37C	light	13.8174	1.00192e+06	19.5959
A0A3S6EVE9	Oxidative-stress-resistance chaperone OS=Yersinia entomophaga OX=935293 GN=PL78_00380 PE=4 SV=1	5	tr|A0A3S6EVE9|A0A3S6EVE9_YERET	A0A3S6EVE9	A0A3S6EVE9	FALSE	FALSE	LC3_37deg	LC_37C	20230616_C32027_002_S522546_LC3_37deg_LC_37C	light	12.5845	292003	18.2693
A0A3S6EVE9	Oxidative-stress-resistance chaperone OS=Yersinia entomophaga OX=935293 GN=PL78_00380 PE=4 SV=1	5	tr|A0A3S6EVE9|A0A3S6EVE9_YERET	A0A3S6EVE9	A0A3S6EVE9	FALSE	FALSE	WT1_25deg	WT_25C	20230616_C32027_003_S522535_WT1_25deg_WT_25C	light	12.627	304677	18.0755
A0A3S6EVE9	Oxidative-stress-resistance chaperone OS=Yersinia entomophaga OX=935293 GN=PL78_00380 PE=4 SV=1	5	tr|A0A3S6EVE9|A0A3S6EVE9_YERET	A0A3S6EVE9	A0A3S6EVE9	FALSE	FALSE	LC2_25deg	LC_25C	20230616_C32027_004_S522539_LC2_25deg_LC_25C	light	13.0021	443333	19.2548
A0A3S6EVE9	Oxidative-stress-resistance chaperone OS=Yersinia entomophaga OX=935293 GN=PL78_00380 PE=4 SV=1	5	tr|A0A3S6EVE9|A0A3S6EVE9_YERET	A0A3S6EVE9	A0A3S6EVE9	FALSE	FALSE	LC3_25deg	LC_25C	20230616_C32027_005_S522540_LC3_25deg_LC_25C	light	12.223	203413	18.0167
A0A3S6EVE9	Oxidative-stress-resistance chaperone OS=Yersinia entomophaga OX=935293 GN=PL78_00380 PE=4 SV=1	5	tr|A0A3S6EVE9|A0A3S6EVE9_YERET	A0A3S6EVE9	A0A3S6EVE9	FALSE	FALSE	LC2_37deg	LC_37C	20230616_C32027_006_S522545_LC2_37deg_LC_37C	light	12.5253	275207	18.0072
A0A3S6EVE9	Oxidative-stress-resistance chaperone OS=Yersinia entomophaga OX=935293 GN=PL78_00380 PE=4 SV=1	5	tr|A0A3S6EVE9|A0A3S6EVE9_YERET	A0A3S6EVE9	A0A3S6EVE9	FALSE	FALSE	WT2_37deg	WT_37C	20230616_C32027_007_S522542_WT2_37deg_WT_37C	light	12.4108	245433	18.0251
A0A3S6EVE9	Oxidative-stress-resistance chaperone OS=Yersinia entomophaga OX=935293 GN=PL78_00380 PE=4 SV=1	5	tr|A0A3S6EVE9|A0A3S6EVE9_YERET	A0A3S6EVE9	A0A3S6EVE9	FALSE	FALSE	WT3_25deg	WT_25C	20230616_C32027_009_S522537_WT3_25deg_WT_25C	light	12.5648	286301	17.8732
A0A3S6EVE9	Oxidative-stress-resistance chaperone OS=Yersinia entomophaga OX=935293 GN=PL78_00380 PE=4 SV=1	5	tr|A0A3S6EVE9|A0A3S6EVE9_YERET	A0A3S6EVE9	A0A3S6EVE9	FALSE	FALSE	WT2_25deg	WT_25C	20230616_C32027_010_S522536_WT2_25deg_WT_25C	light	12.6331	306538	17.6491
A0A3S6EVE9	Oxidative-stress-resistance chaperone OS=Yersinia entomophaga OX=935293 GN=PL78_00380 PE=4 SV=1	5	tr|A0A3S6EVE9|A0A3S6EVE9_YERET	A0A3S6EVE9	A0A3S6EVE9	FALSE	FALSE	LC1_37deg	LC_37C	20230616_C32027_011_S522544_LC1_37deg_LC_37C	light	12.8358	375432	18.026
A0A3S6EVE9	Oxidative-stress-resistance chaperone OS=Yersinia entomophaga OX=935293 GN=PL78_00380 PE=4 SV=1	5	tr|A0A3S6EVE9|A0A3S6EVE9_YERET	A0A3S6EVE9	A0A3S6EVE9	FALSE	FALSE	WT3_37deg	WT_37C	20230616_C32027_012_S522543_WT3_37deg_WT_37C	light	12.809	365507	18.0651
A0A3S6EVE9	Oxidative-stress-resistance chaperone OS=Yersinia entomophaga OX=935293 GN=PL78_00380 PE=4 SV=1	5	tr|A0A3S6EVE9|A0A3S6EVE9_YERET	A0A3S6EVE9	A0A3S6EVE9	FALSE	FALSE	LC1_25deg	LC_25C	20230616_C32027_013_S522538_LC1_25deg_LC_25C	light	10.9534	57146	16.9694
A0A3S6EVE9	Oxidative-stress-resistance chaperone OS=Yersinia entomophaga OX=935293 GN=PL78_00380 PE=4 SV=1	5	tr|A0A3S6EVE9|A0A3S6EVE9_YERET	A0A3S6EVE9	A0A3S6EVE9	FALSE	FALSE	WT1_37deg	WT_37C	20230616_C32027_014_S522541_WT1_37deg_WT_37C	light	12.187	196216	17.2436
A0A3S6EVF0	Glucosamine-6-phosphate deaminase OS=Yersinia entomophaga OX=935293 GN=nagB PE=3 SV=1	5	tr|A0A3S6EVF0|A0A3S6EVF0_YERET	A0A3S6EVF0	A0A3S6EVF0	FALSE	FALSE	LC3_37deg	LC_37C	20230616_C32027_002_S522546_LC3_37deg_LC_37C	light	14.811	2.70603e+06	21.4814
A0A3S6EVF0	Glucosamine-6-phosphate deaminase OS=Yersinia entomophaga OX=935293 GN=nagB PE=3 SV=1	5	tr|A0A3S6EVF0|A0A3S6EVF0_YERET	A0A3S6EVF0	A0A3S6EVF0	FALSE	FALSE	WT1_25deg	WT_25C	20230616_C32027_003_S522535_WT1_25deg_WT_25C	light	14.5897	2.16885e+06	20.907
A0A3S6EVF0	Glucosamine-6-phosphate deaminase OS=Yersinia entomophaga OX=935293 GN=nagB PE=3 SV=1	5	tr|A0A3S6EVF0|A0A3S6EVF0_YERET	A0A3S6EVF0	A0A3S6EVF0	FALSE	FALSE	LC2_25deg	LC_25C	20230616_C32027_004_S522539_LC2_25deg_LC_25C	light	14.2942	1.6139e+06	21.1189
A0A3S6EVF0	Glucosamine-6-phosphate deaminase OS=Yersinia entomophaga OX=935293 GN=nagB PE=3 SV=1	5	tr|A0A3S6EVF0|A0A3S6EVF0_YERET	A0A3S6EVF0	A0A3S6EVF0	FALSE	FALSE	LC3_25deg	LC_25C	20230616_C32027_005_S522540_LC3_25deg_LC_25C	light	14.1555	1.40497e+06	20.8047
A0A3S6EVF0	Glucosamine-6-phosphate deaminase OS=Yersinia entomophaga OX=935293 GN=nagB PE=3 SV=1	5	tr|A0A3S6EVF0|A0A3S6EVF0_YERET	A0A3S6EVF0	A0A3S6EVF0	FALSE	FALSE	LC2_37deg	LC_37C	20230616_C32027_006_S522545_LC2_37deg_LC_37C	light	14.8613	2.84569e+06	21.3774
A0A3S6EVF0	Glucosamine-6-phosphate deaminase OS=Yersinia entomophaga OX=935293 GN=nagB PE=3 SV=1	5	tr|A0A3S6EVF0|A0A3S6EVF0_YERET	A0A3S6EVF0	A0A3S6EVF0	FALSE	FALSE	WT2_37deg	WT_37C	20230616_C32027_007_S522542_WT2_37deg_WT_37C	light	15.3418	4.60124e+06	22.2537
A0A3S6EVF0	Glucosamine-6-phosphate deaminase OS=Yersinia entomophaga OX=935293 GN=nagB PE=3 SV=1	5	tr|A0A3S6EVF0|A0A3S6EVF0_YERET	A0A3S6EVF0	A0A3S6EVF0	FALSE	FALSE	WT3_25deg	WT_25C	20230616_C32027_009_S522537_WT3_25deg_WT_25C	light	14.7902	2.65023e+06	21.0837
A0A3S6EVF0	Glucosamine-6-phosphate deaminase OS=Yersinia entomophaga OX=935293 GN=nagB PE=3 SV=1	5	tr|A0A3S6EVF0|A0A3S6EVF0_YERET	A0A3S6EVF0	A0A3S6EVF0	FALSE	FALSE	WT2_25deg	WT_25C	20230616_C32027_010_S522536_WT2_25deg_WT_25C	light	14.9106	2989540	20.9348
A0A3S6EVF0	Glucosamine-6-phosphate deaminase OS=Yersinia entomophaga OX=935293 GN=nagB PE=3 SV=1	5	tr|A0A3S6EVF0|A0A3S6EVF0_YERET	A0A3S6EVF0	A0A3S6EVF0	FALSE	FALSE	LC1_37deg	LC_37C	20230616_C32027_011_S522544_LC1_37deg_LC_37C	light	15.205	4.01269e+06	21.444
A0A3S6EVF0	Glucosamine-6-phosphate deaminase OS=Yersinia entomophaga OX=935293 GN=nagB PE=3 SV=1	5	tr|A0A3S6EVF0|A0A3S6EVF0_YERET	A0A3S6EVF0	A0A3S6EVF0	FALSE	FALSE	WT3_37deg	WT_37C	20230616_C32027_012_S522543_WT3_37deg_WT_37C	light	15.1732	3.88733e+06	21.4759
A0A3S6EVF0	Glucosamine-6-phosphate deaminase OS=Yersinia entomophaga OX=935293 GN=nagB PE=3 SV=1	5	tr|A0A3S6EVF0|A0A3S6EVF0_YERET	A0A3S6EVF0	A0A3S6EVF0	FALSE	FALSE	LC1_25deg	LC_25C	20230616_C32027_013_S522538_LC1_25deg_LC_25C	light	13.765	950785	21.0258
A0A3S6EVF0	Glucosamine-6-phosphate deaminase OS=Yersinia entomophaga OX=935293 GN=nagB PE=3 SV=1	5	tr|A0A3S6EVF0|A0A3S6EVF0_YERET	A0A3S6EVF0	A0A3S6EVF0	FALSE	FALSE	WT1_37deg	WT_37C	20230616_C32027_014_S522541_WT1_37deg_WT_37C	light	15.2828	4.33746e+06	21.71
A0A3S6EVF1	Arginine transporter ATP-binding subunit OS=Yersinia entomophaga OX=935293 GN=artP PE=3 SV=1	4	tr|A0A3S6EVF1|A0A3S6EVF1_YERET	A0A3S6EVF1	A0A3S6EVF1	FALSE	FALSE	LC3_37deg	LC_37C	20230616_C32027_002_S522546_LC3_37deg_LC_37C	light	12.226	204030	17.7521
A0A3S6EVF1	Arginine transporter ATP-binding subunit OS=Yersinia entomophaga OX=935293 GN=artP PE=3 SV=1	4	tr|A0A3S6EVF1|A0A3S6EVF1_YERET	A0A3S6EVF1	A0A3S6EVF1	FALSE	FALSE	WT1_25deg	WT_25C	20230616_C32027_003_S522535_WT1_25deg_WT_25C	light	13.4296	679861	19.2334
A0A3S6EVF1	Arginine transporter ATP-binding subunit OS=Yersinia entomophaga OX=935293 GN=artP PE=3 SV=1	4	tr|A0A3S6EVF1|A0A3S6EVF1_YERET	A0A3S6EVF1	A0A3S6EVF1	FALSE	FALSE	LC2_25deg	LC_25C	20230616_C32027_004_S522539_LC2_25deg_LC_25C	light	12.9676	428307	19.2051
A0A3S6EVF1	Arginine transporter ATP-binding subunit OS=Yersinia entomophaga OX=935293 GN=artP PE=3 SV=1	4	tr|A0A3S6EVF1|A0A3S6EVF1_YERET	A0A3S6EVF1	A0A3S6EVF1	FALSE	FALSE	LC3_25deg	LC_25C	20230616_C32027_005_S522540_LC3_25deg_LC_25C	light	12.3003	219763	18.1282
A0A3S6EVF1	Arginine transporter ATP-binding subunit OS=Yersinia entomophaga OX=935293 GN=artP PE=3 SV=1	4	tr|A0A3S6EVF1|A0A3S6EVF1_YERET	A0A3S6EVF1	A0A3S6EVF1	FALSE	FALSE	LC2_37deg	LC_37C	20230616_C32027_006_S522545_LC2_37deg_LC_37C	light	11.5612	104945	16.6163
A0A3S6EVF1	Arginine transporter ATP-binding subunit OS=Yersinia entomophaga OX=935293 GN=artP PE=3 SV=1	4	tr|A0A3S6EVF1|A0A3S6EVF1_YERET	A0A3S6EVF1	A0A3S6EVF1	FALSE	FALSE	WT3_25deg	WT_25C	20230616_C32027_009_S522537_WT3_25deg_WT_25C	light	13.3509	628351	19.0072
A0A3S6EVF1	Arginine transporter ATP-binding subunit OS=Yersinia entomophaga OX=935293 GN=artP PE=3 SV=1	4	tr|A0A3S6EVF1|A0A3S6EVF1_YERET	A0A3S6EVF1	A0A3S6EVF1	FALSE	FALSE	WT2_25deg	WT_25C	20230616_C32027_010_S522536_WT2_25deg_WT_25C	light	13.6889	881093	19.1723
A0A3S6EVF1	Arginine transporter ATP-binding subunit OS=Yersinia entomophaga OX=935293 GN=artP PE=3 SV=1	4	tr|A0A3S6EVF1|A0A3S6EVF1_YERET	A0A3S6EVF1	A0A3S6EVF1	FALSE	FALSE	LC1_37deg	LC_37C	20230616_C32027_011_S522544_LC1_37deg_LC_37C	light	12.2021	199214	17.1118
A0A3S6EVF1	Arginine transporter ATP-binding subunit OS=Yersinia entomophaga OX=935293 GN=artP PE=3 SV=1	4	tr|A0A3S6EVF1|A0A3S6EVF1_YERET	A0A3S6EVF1	A0A3S6EVF1	FALSE	FALSE	WT3_37deg	WT_37C	20230616_C32027_012_S522543_WT3_37deg_WT_37C	light	12.2191	202622	17.2139
A0A3S6EVF1	Arginine transporter ATP-binding subunit OS=Yersinia entomophaga OX=935293 GN=artP PE=3 SV=1	4	tr|A0A3S6EVF1|A0A3S6EVF1_YERET	A0A3S6EVF1	A0A3S6EVF1	FALSE	FALSE	LC1_25deg	LC_25C	20230616_C32027_013_S522538_LC1_25deg_LC_25C	light	12.0374	168954	18.5333
A0A3S6EVF1	Arginine transporter ATP-binding subunit OS=Yersinia entomophaga OX=935293 GN=artP PE=3 SV=1	4	tr|A0A3S6EVF1|A0A3S6EVF1_YERET	A0A3S6EVF1	A0A3S6EVF1	FALSE	FALSE	WT1_37deg	WT_37C	20230616_C32027_014_S522541_WT1_37deg_WT_37C	light	12.2401	206914	17.3202
A0A3S6EVF2	Nucleoside triphosphate hydrolase OS=Yersinia entomophaga OX=935293 GN=PL78_01205 PE=3 SV=1	15	tr|A0A3S6EVF2|A0A3S6EVF2_YERET	A0A3S6EVF2	A0A3S6EVF2	FALSE	FALSE	LC3_37deg	LC_37C	20230616_C32027_002_S522546_LC3_37deg_LC_37C	light	14.5126	2.008e+06	21.051
A0A3S6EVF2	Nucleoside triphosphate hydrolase OS=Yersinia entomophaga OX=935293 GN=PL78_01205 PE=3 SV=1	15	tr|A0A3S6EVF2|A0A3S6EVF2_YERET	A0A3S6EVF2	A0A3S6EVF2	FALSE	FALSE	WT1_25deg	WT_25C	20230616_C32027_003_S522535_WT1_25deg_WT_25C	light	14.0795	1.30207e+06	20.1709
A0A3S6EVF2	Nucleoside triphosphate hydrolase OS=Yersinia entomophaga OX=935293 GN=PL78_01205 PE=3 SV=1	15	tr|A0A3S6EVF2|A0A3S6EVF2_YERET	A0A3S6EVF2	A0A3S6EVF2	FALSE	FALSE	LC2_25deg	LC_25C	20230616_C32027_004_S522539_LC2_25deg_LC_25C	light	13.6963	887584	20.2563
A0A3S6EVF2	Nucleoside triphosphate hydrolase OS=Yersinia entomophaga OX=935293 GN=PL78_01205 PE=3 SV=1	15	tr|A0A3S6EVF2|A0A3S6EVF2_YERET	A0A3S6EVF2	A0A3S6EVF2	FALSE	FALSE	LC3_25deg	LC_25C	20230616_C32027_005_S522540_LC3_25deg_LC_25C	light	13.78	965102	20.263
A0A3S6EVF2	Nucleoside triphosphate hydrolase OS=Yersinia entomophaga OX=935293 GN=PL78_01205 PE=3 SV=1	15	tr|A0A3S6EVF2|A0A3S6EVF2_YERET	A0A3S6EVF2	A0A3S6EVF2	FALSE	FALSE	LC2_37deg	LC_37C	20230616_C32027_006_S522545_LC2_37deg_LC_37C	light	14.59	2.16952e+06	20.986
A0A3S6EVF2	Nucleoside triphosphate hydrolase OS=Yersinia entomophaga OX=935293 GN=PL78_01205 PE=3 SV=1	15	tr|A0A3S6EVF2|A0A3S6EVF2_YERET	A0A3S6EVF2	A0A3S6EVF2	FALSE	FALSE	WT2_37deg	WT_37C	20230616_C32027_007_S522542_WT2_37deg_WT_37C	light	14.673	2.35733e+06	21.2889
A0A3S6EVF2	Nucleoside triphosphate hydrolase OS=Yersinia entomophaga OX=935293 GN=PL78_01205 PE=3 SV=1	15	tr|A0A3S6EVF2|A0A3S6EVF2_YERET	A0A3S6EVF2	A0A3S6EVF2	FALSE	FALSE	WT3_25deg	WT_25C	20230616_C32027_009_S522537_WT3_25deg_WT_25C	light	14.0631	1.2809e+06	20.0348
A0A3S6EVF2	Nucleoside triphosphate hydrolase OS=Yersinia entomophaga OX=935293 GN=PL78_01205 PE=3 SV=1	15	tr|A0A3S6EVF2|A0A3S6EVF2_YERET	A0A3S6EVF2	A0A3S6EVF2	FALSE	FALSE	WT2_25deg	WT_25C	20230616_C32027_010_S522536_WT2_25deg_WT_25C	light	14.3444	1.69711e+06	20.118
A0A3S6EVF2	Nucleoside triphosphate hydrolase OS=Yersinia entomophaga OX=935293 GN=PL78_01205 PE=3 SV=1	15	tr|A0A3S6EVF2|A0A3S6EVF2_YERET	A0A3S6EVF2	A0A3S6EVF2	FALSE	FALSE	LC1_37deg	LC_37C	20230616_C32027_011_S522544_LC1_37deg_LC_37C	light	14.8701	2.87085e+06	20.9609
A0A3S6EVF2	Nucleoside triphosphate hydrolase OS=Yersinia entomophaga OX=935293 GN=PL78_01205 PE=3 SV=1	15	tr|A0A3S6EVF2|A0A3S6EVF2_YERET	A0A3S6EVF2	A0A3S6EVF2	FALSE	FALSE	WT3_37deg	WT_37C	20230616_C32027_012_S522543_WT3_37deg_WT_37C	light	14.714	2.4559e+06	20.8133
A0A3S6EVF2	Nucleoside triphosphate hydrolase OS=Yersinia entomophaga OX=935293 GN=PL78_01205 PE=3 SV=1	15	tr|A0A3S6EVF2|A0A3S6EVF2_YERET	A0A3S6EVF2	A0A3S6EVF2	FALSE	FALSE	LC1_25deg	LC_25C	20230616_C32027_013_S522538_LC1_25deg_LC_25C	light	13.2061	543670	20.2194
A0A3S6EVF2	Nucleoside triphosphate hydrolase OS=Yersinia entomophaga OX=935293 GN=PL78_01205 PE=3 SV=1	15	tr|A0A3S6EVF2|A0A3S6EVF2_YERET	A0A3S6EVF2	A0A3S6EVF2	FALSE	FALSE	WT1_37deg	WT_37C	20230616_C32027_014_S522541_WT1_37deg_WT_37C	light	14.6643	2.33677e+06	20.8176
A0A3S6EVF5	7-cyano-7-deazaguanine synthase OS=Yersinia entomophaga OX=935293 GN=queC PE=3 SV=1	4	tr|A0A3S6EVF5|A0A3S6EVF5_YERET	A0A3S6EVF5	A0A3S6EVF5	FALSE	FALSE	LC3_37deg	LC_37C	20230616_C32027_002_S522546_LC3_37deg_LC_37C	light	13.9664	1.16283e+06	20.2628
A0A3S6EVF5	7-cyano-7-deazaguanine synthase OS=Yersinia entomophaga OX=935293 GN=queC PE=3 SV=1	4	tr|A0A3S6EVF5|A0A3S6EVF5_YERET	A0A3S6EVF5	A0A3S6EVF5	FALSE	FALSE	WT1_25deg	WT_25C	20230616_C32027_003_S522535_WT1_25deg_WT_25C	light	13.8177	1.00218e+06	19.7933
A0A3S6EVF5	7-cyano-7-deazaguanine synthase OS=Yersinia entomophaga OX=935293 GN=queC PE=3 SV=1	4	tr|A0A3S6EVF5|A0A3S6EVF5_YERET	A0A3S6EVF5	A0A3S6EVF5	FALSE	FALSE	LC2_25deg	LC_25C	20230616_C32027_004_S522539_LC2_25deg_LC_25C	light	13.7167	905946	20.2859
A0A3S6EVF5	7-cyano-7-deazaguanine synthase OS=Yersinia entomophaga OX=935293 GN=queC PE=3 SV=1	4	tr|A0A3S6EVF5|A0A3S6EVF5_YERET	A0A3S6EVF5	A0A3S6EVF5	FALSE	FALSE	LC3_25deg	LC_25C	20230616_C32027_005_S522540_LC3_25deg_LC_25C	light	13.9494	1.14331e+06	20.5074
A0A3S6EVF5	7-cyano-7-deazaguanine synthase OS=Yersinia entomophaga OX=935293 GN=queC PE=3 SV=1	4	tr|A0A3S6EVF5|A0A3S6EVF5_YERET	A0A3S6EVF5	A0A3S6EVF5	FALSE	FALSE	LC2_37deg	LC_37C	20230616_C32027_006_S522545_LC2_37deg_LC_37C	light	13.9866	1.18665e+06	20.1155
A0A3S6EVF5	7-cyano-7-deazaguanine synthase OS=Yersinia entomophaga OX=935293 GN=queC PE=3 SV=1	4	tr|A0A3S6EVF5|A0A3S6EVF5_YERET	A0A3S6EVF5	A0A3S6EVF5	FALSE	FALSE	WT2_37deg	WT_37C	20230616_C32027_007_S522542_WT2_37deg_WT_37C	light	13.6012	807063	19.7425
A0A3S6EVF5	7-cyano-7-deazaguanine synthase OS=Yersinia entomophaga OX=935293 GN=queC PE=3 SV=1	4	tr|A0A3S6EVF5|A0A3S6EVF5_YERET	A0A3S6EVF5	A0A3S6EVF5	FALSE	FALSE	WT3_25deg	WT_25C	20230616_C32027_009_S522537_WT3_25deg_WT_25C	light	13.9769	1.17516e+06	19.9105
A0A3S6EVF5	7-cyano-7-deazaguanine synthase OS=Yersinia entomophaga OX=935293 GN=queC PE=3 SV=1	4	tr|A0A3S6EVF5|A0A3S6EVF5_YERET	A0A3S6EVF5	A0A3S6EVF5	FALSE	FALSE	WT2_25deg	WT_25C	20230616_C32027_010_S522536_WT2_25deg_WT_25C	light	14.2425	1.53262e+06	19.9709
A0A3S6EVF5	7-cyano-7-deazaguanine synthase OS=Yersinia entomophaga OX=935293 GN=queC PE=3 SV=1	4	tr|A0A3S6EVF5|A0A3S6EVF5_YERET	A0A3S6EVF5	A0A3S6EVF5	FALSE	FALSE	LC1_37deg	LC_37C	20230616_C32027_011_S522544_LC1_37deg_LC_37C	light	14.0259	1.23414e+06	19.7429
A0A3S6EVF5	7-cyano-7-deazaguanine synthase OS=Yersinia entomophaga OX=935293 GN=queC PE=3 SV=1	4	tr|A0A3S6EVF5|A0A3S6EVF5_YERET	A0A3S6EVF5	A0A3S6EVF5	FALSE	FALSE	WT3_37deg	WT_37C	20230616_C32027_012_S522543_WT3_37deg_WT_37C	light	13.9971	1.19912e+06	19.7791
A0A3S6EVF5	7-cyano-7-deazaguanine synthase OS=Yersinia entomophaga OX=935293 GN=queC PE=3 SV=1	4	tr|A0A3S6EVF5|A0A3S6EVF5_YERET	A0A3S6EVF5	A0A3S6EVF5	FALSE	FALSE	LC1_25deg	LC_25C	20230616_C32027_013_S522538_LC1_25deg_LC_25C	light	13.1433	510596	20.1288
A0A3S6EVF5	7-cyano-7-deazaguanine synthase OS=Yersinia entomophaga OX=935293 GN=queC PE=3 SV=1	4	tr|A0A3S6EVF5|A0A3S6EVF5_YERET	A0A3S6EVF5	A0A3S6EVF5	FALSE	FALSE	WT1_37deg	WT_37C	20230616_C32027_014_S522541_WT1_37deg_WT_37C	light	14.0766	1.29829e+06	19.9697
A0A3S6EVG0	Muropeptide transporter OS=Yersinia entomophaga OX=935293 GN=ampG PE=4 SV=1	3	tr|A0A3S6EVG0|A0A3S6EVG0_YERET	A0A3S6EVG0	A0A3S6EVG0	FALSE	FALSE	LC3_37deg	LC_37C	20230616_C32027_002_S522546_LC3_37deg_LC_37C	light	13.7274	915627	19.918
A0A3S6EVG0	Muropeptide transporter OS=Yersinia entomophaga OX=935293 GN=ampG PE=4 SV=1	3	tr|A0A3S6EVG0|A0A3S6EVG0_YERET	A0A3S6EVG0	A0A3S6EVG0	FALSE	FALSE	WT1_25deg	WT_25C	20230616_C32027_003_S522535_WT1_25deg_WT_25C	light	13.3606	634485	19.1338
A0A3S6EVG0	Muropeptide transporter OS=Yersinia entomophaga OX=935293 GN=ampG PE=4 SV=1	3	tr|A0A3S6EVG0|A0A3S6EVG0_YERET	A0A3S6EVG0	A0A3S6EVG0	FALSE	FALSE	LC2_25deg	LC_25C	20230616_C32027_004_S522539_LC2_25deg_LC_25C	light	11.4028	89570	16.9475
A0A3S6EVG0	Muropeptide transporter OS=Yersinia entomophaga OX=935293 GN=ampG PE=4 SV=1	3	tr|A0A3S6EVG0|A0A3S6EVG0_YERET	A0A3S6EVG0	A0A3S6EVG0	FALSE	FALSE	LC3_25deg	LC_25C	20230616_C32027_005_S522540_LC3_25deg_LC_25C	light	12.4992	268112	18.4151
A0A3S6EVG0	Muropeptide transporter OS=Yersinia entomophaga OX=935293 GN=ampG PE=4 SV=1	3	tr|A0A3S6EVG0|A0A3S6EVG0_YERET	A0A3S6EVG0	A0A3S6EVG0	FALSE	FALSE	LC2_37deg	LC_37C	20230616_C32027_006_S522545_LC2_37deg_LC_37C	light	12.8137	367212	18.4233
A0A3S6EVG0	Muropeptide transporter OS=Yersinia entomophaga OX=935293 GN=ampG PE=4 SV=1	3	tr|A0A3S6EVG0|A0A3S6EVG0_YERET	A0A3S6EVG0	A0A3S6EVG0	FALSE	FALSE	WT2_37deg	WT_37C	20230616_C32027_007_S522542_WT2_37deg_WT_37C	light	10.7016	44426.8	15.5593
A0A3S6EVG0	Muropeptide transporter OS=Yersinia entomophaga OX=935293 GN=ampG PE=4 SV=1	3	tr|A0A3S6EVG0|A0A3S6EVG0_YERET	A0A3S6EVG0	A0A3S6EVG0	FALSE	FALSE	WT3_25deg	WT_25C	20230616_C32027_009_S522537_WT3_25deg_WT_25C	light	13.1696	524190	18.7458
A0A3S6EVG0	Muropeptide transporter OS=Yersinia entomophaga OX=935293 GN=ampG PE=4 SV=1	3	tr|A0A3S6EVG0|A0A3S6EVG0_YERET	A0A3S6EVG0	A0A3S6EVG0	FALSE	FALSE	WT2_25deg	WT_25C	20230616_C32027_010_S522536_WT2_25deg_WT_25C	light	13.4587	699921	18.8402
A0A3S6EVG0	Muropeptide transporter OS=Yersinia entomophaga OX=935293 GN=ampG PE=4 SV=1	3	tr|A0A3S6EVG0|A0A3S6EVG0_YERET	A0A3S6EVG0	A0A3S6EVG0	FALSE	FALSE	LC1_37deg	LC_37C	20230616_C32027_011_S522544_LC1_37deg_LC_37C	light	13.3044	599805	18.702
A0A3S6EVG0	Muropeptide transporter OS=Yersinia entomophaga OX=935293 GN=ampG PE=4 SV=1	3	tr|A0A3S6EVG0|A0A3S6EVG0_YERET	A0A3S6EVG0	A0A3S6EVG0	FALSE	FALSE	WT3_37deg	WT_37C	20230616_C32027_012_S522543_WT3_37deg_WT_37C	light	12.8758	390758	18.1614
A0A3S6EVG0	Muropeptide transporter OS=Yersinia entomophaga OX=935293 GN=ampG PE=4 SV=1	3	tr|A0A3S6EVG0|A0A3S6EVG0_YERET	A0A3S6EVG0	A0A3S6EVG0	FALSE	FALSE	LC1_25deg	LC_25C	20230616_C32027_013_S522538_LC1_25deg_LC_25C	light	11.4613	94964.9	17.7021
A0A3S6EVG0	Muropeptide transporter OS=Yersinia entomophaga OX=935293 GN=ampG PE=4 SV=1	3	tr|A0A3S6EVG0|A0A3S6EVG0_YERET	A0A3S6EVG0	A0A3S6EVG0	FALSE	FALSE	WT1_37deg	WT_37C	20230616_C32027_014_S522541_WT1_37deg_WT_37C	light	11.7623	128320	16.6309
A0A3S6EVG1	UMP phosphatase OS=Yersinia entomophaga OX=935293 GN=PL78_01255 PE=4 SV=1	8	tr|A0A3S6EVG1|A0A3S6EVG1_YERET	A0A3S6EVG1	A0A3S6EVG1	FALSE	FALSE	LC3_37deg	LC_37C	20230616_C32027_002_S522546_LC3_37deg_LC_37C	light	13.9657	1.16207e+06	20.2619
A0A3S6EVG1	UMP phosphatase OS=Yersinia entomophaga OX=935293 GN=PL78_01255 PE=4 SV=1	8	tr|A0A3S6EVG1|A0A3S6EVG1_YERET	A0A3S6EVG1	A0A3S6EVG1	FALSE	FALSE	WT1_25deg	WT_25C	20230616_C32027_003_S522535_WT1_25deg_WT_25C	light	13.7919	976651	19.756
A0A3S6EVG1	UMP phosphatase OS=Yersinia entomophaga OX=935293 GN=PL78_01255 PE=4 SV=1	8	tr|A0A3S6EVG1|A0A3S6EVG1_YERET	A0A3S6EVG1	A0A3S6EVG1	FALSE	FALSE	LC2_25deg	LC_25C	20230616_C32027_004_S522539_LC2_25deg_LC_25C	light	13.7431	930175	20.3239
A0A3S6EVG1	UMP phosphatase OS=Yersinia entomophaga OX=935293 GN=PL78_01255 PE=4 SV=1	8	tr|A0A3S6EVG1|A0A3S6EVG1_YERET	A0A3S6EVG1	A0A3S6EVG1	FALSE	FALSE	LC3_25deg	LC_25C	20230616_C32027_005_S522540_LC3_25deg_LC_25C	light	13.7633	949169	20.2389
A0A3S6EVG1	UMP phosphatase OS=Yersinia entomophaga OX=935293 GN=PL78_01255 PE=4 SV=1	8	tr|A0A3S6EVG1|A0A3S6EVG1_YERET	A0A3S6EVG1	A0A3S6EVG1	FALSE	FALSE	LC2_37deg	LC_37C	20230616_C32027_006_S522545_LC2_37deg_LC_37C	light	14.0965	1.32447e+06	20.274
A0A3S6EVG1	UMP phosphatase OS=Yersinia entomophaga OX=935293 GN=PL78_01255 PE=4 SV=1	8	tr|A0A3S6EVG1|A0A3S6EVG1_YERET	A0A3S6EVG1	A0A3S6EVG1	FALSE	FALSE	WT2_37deg	WT_37C	20230616_C32027_007_S522542_WT2_37deg_WT_37C	light	14.3721	1.74478e+06	20.8547
A0A3S6EVG1	UMP phosphatase OS=Yersinia entomophaga OX=935293 GN=PL78_01255 PE=4 SV=1	8	tr|A0A3S6EVG1|A0A3S6EVG1_YERET	A0A3S6EVG1	A0A3S6EVG1	FALSE	FALSE	WT3_25deg	WT_25C	20230616_C32027_009_S522537_WT3_25deg_WT_25C	light	13.8766	1.06301e+06	19.7657
A0A3S6EVG1	UMP phosphatase OS=Yersinia entomophaga OX=935293 GN=PL78_01255 PE=4 SV=1	8	tr|A0A3S6EVG1|A0A3S6EVG1_YERET	A0A3S6EVG1	A0A3S6EVG1	FALSE	FALSE	WT2_25deg	WT_25C	20230616_C32027_010_S522536_WT2_25deg_WT_25C	light	13.9972	1.19929e+06	19.6171
A0A3S6EVG1	UMP phosphatase OS=Yersinia entomophaga OX=935293 GN=PL78_01255 PE=4 SV=1	8	tr|A0A3S6EVG1|A0A3S6EVG1_YERET	A0A3S6EVG1	A0A3S6EVG1	FALSE	FALSE	LC1_37deg	LC_37C	20230616_C32027_011_S522544_LC1_37deg_LC_37C	light	14.4254	1.84015e+06	20.3192
A0A3S6EVG1	UMP phosphatase OS=Yersinia entomophaga OX=935293 GN=PL78_01255 PE=4 SV=1	8	tr|A0A3S6EVG1|A0A3S6EVG1_YERET	A0A3S6EVG1	A0A3S6EVG1	FALSE	FALSE	WT3_37deg	WT_37C	20230616_C32027_012_S522543_WT3_37deg_WT_37C	light	14.3227	1.66057e+06	20.2488
A0A3S6EVG1	UMP phosphatase OS=Yersinia entomophaga OX=935293 GN=PL78_01255 PE=4 SV=1	8	tr|A0A3S6EVG1|A0A3S6EVG1_YERET	A0A3S6EVG1	A0A3S6EVG1	FALSE	FALSE	LC1_25deg	LC_25C	20230616_C32027_013_S522538_LC1_25deg_LC_25C	light	13.1303	503989	20.11
A0A3S6EVG1	UMP phosphatase OS=Yersinia entomophaga OX=935293 GN=PL78_01255 PE=4 SV=1	8	tr|A0A3S6EVG1|A0A3S6EVG1_YERET	A0A3S6EVG1	A0A3S6EVG1	FALSE	FALSE	WT1_37deg	WT_37C	20230616_C32027_014_S522541_WT1_37deg_WT_37C	light	14.3612	1.72583e+06	20.3804
A0A3S6EVG2	Acyl-CoA esterase OS=Yersinia entomophaga OX=935293 GN=PL78_01320 PE=4 SV=1	8	tr|A0A3S6EVG2|A0A3S6EVG2_YERET	A0A3S6EVG2	A0A3S6EVG2	FALSE	FALSE	LC3_37deg	LC_37C	20230616_C32027_002_S522546_LC3_37deg_LC_37C	light	12.8127	366844	18.5984
A0A3S6EVG2	Acyl-CoA esterase OS=Yersinia entomophaga OX=935293 GN=PL78_01320 PE=4 SV=1	8	tr|A0A3S6EVG2|A0A3S6EVG2_YERET	A0A3S6EVG2	A0A3S6EVG2	FALSE	FALSE	WT1_25deg	WT_25C	20230616_C32027_003_S522535_WT1_25deg_WT_25C	light	12.4706	260573	17.8499
A0A3S6EVG2	Acyl-CoA esterase OS=Yersinia entomophaga OX=935293 GN=PL78_01320 PE=4 SV=1	8	tr|A0A3S6EVG2|A0A3S6EVG2_YERET	A0A3S6EVG2	A0A3S6EVG2	FALSE	FALSE	LC2_25deg	LC_25C	20230616_C32027_004_S522539_LC2_25deg_LC_25C	light	11.7978	132962	17.5175
A0A3S6EVG2	Acyl-CoA esterase OS=Yersinia entomophaga OX=935293 GN=PL78_01320 PE=4 SV=1	8	tr|A0A3S6EVG2|A0A3S6EVG2_YERET	A0A3S6EVG2	A0A3S6EVG2	FALSE	FALSE	LC3_25deg	LC_25C	20230616_C32027_005_S522540_LC3_25deg_LC_25C	light	12.2	198784	17.9835
A0A3S6EVG2	Acyl-CoA esterase OS=Yersinia entomophaga OX=935293 GN=PL78_01320 PE=4 SV=1	8	tr|A0A3S6EVG2|A0A3S6EVG2_YERET	A0A3S6EVG2	A0A3S6EVG2	FALSE	FALSE	LC2_37deg	LC_37C	20230616_C32027_006_S522545_LC2_37deg_LC_37C	light	13.4353	683739	19.3201
A0A3S6EVG2	Acyl-CoA esterase OS=Yersinia entomophaga OX=935293 GN=PL78_01320 PE=4 SV=1	8	tr|A0A3S6EVG2|A0A3S6EVG2_YERET	A0A3S6EVG2	A0A3S6EVG2	FALSE	FALSE	WT2_37deg	WT_37C	20230616_C32027_007_S522542_WT2_37deg_WT_37C	light	13.1545	516328	19.0981
A0A3S6EVG2	Acyl-CoA esterase OS=Yersinia entomophaga OX=935293 GN=PL78_01320 PE=4 SV=1	8	tr|A0A3S6EVG2|A0A3S6EVG2_YERET	A0A3S6EVG2	A0A3S6EVG2	FALSE	FALSE	WT3_25deg	WT_25C	20230616_C32027_009_S522537_WT3_25deg_WT_25C	light	12.6478	311084	17.993
A0A3S6EVG2	Acyl-CoA esterase OS=Yersinia entomophaga OX=935293 GN=PL78_01320 PE=4 SV=1	8	tr|A0A3S6EVG2|A0A3S6EVG2_YERET	A0A3S6EVG2	A0A3S6EVG2	FALSE	FALSE	WT2_25deg	WT_25C	20230616_C32027_010_S522536_WT2_25deg_WT_25C	light	12.9279	411656	18.0744
A0A3S6EVG2	Acyl-CoA esterase OS=Yersinia entomophaga OX=935293 GN=PL78_01320 PE=4 SV=1	8	tr|A0A3S6EVG2|A0A3S6EVG2_YERET	A0A3S6EVG2	A0A3S6EVG2	FALSE	FALSE	LC1_37deg	LC_37C	20230616_C32027_011_S522544_LC1_37deg_LC_37C	light	13.532	753147	19.0304
A0A3S6EVG2	Acyl-CoA esterase OS=Yersinia entomophaga OX=935293 GN=PL78_01320 PE=4 SV=1	8	tr|A0A3S6EVG2|A0A3S6EVG2_YERET	A0A3S6EVG2	A0A3S6EVG2	FALSE	FALSE	WT3_37deg	WT_37C	20230616_C32027_012_S522543_WT3_37deg_WT_37C	light	13.2242	553618	18.664
A0A3S6EVG2	Acyl-CoA esterase OS=Yersinia entomophaga OX=935293 GN=PL78_01320 PE=4 SV=1	8	tr|A0A3S6EVG2|A0A3S6EVG2_YERET	A0A3S6EVG2	A0A3S6EVG2	FALSE	FALSE	LC1_25deg	LC_25C	20230616_C32027_013_S522538_LC1_25deg_LC_25C	light	11.159	70189.3	17.266
A0A3S6EVG2	Acyl-CoA esterase OS=Yersinia entomophaga OX=935293 GN=PL78_01320 PE=4 SV=1	8	tr|A0A3S6EVG2|A0A3S6EVG2_YERET	A0A3S6EVG2	A0A3S6EVG2	FALSE	FALSE	WT1_37deg	WT_37C	20230616_C32027_014_S522541_WT1_37deg_WT_37C	light	13.377	644969	18.9604
A0A3S6EVG3	2-octaprenyl-3-methyl-6-methoxy-1,4-benzoquinol hydroxylase OS=Yersinia entomophaga OX=935293 GN=ubiF PE=3 SV=1	12	tr|A0A3S6EVG3|A0A3S6EVG3_YERET	A0A3S6EVG3	A0A3S6EVG3	FALSE	FALSE	LC3_37deg	LC_37C	20230616_C32027_002_S522546_LC3_37deg_LC_37C	light	13.856	1.04131e+06	20.1036
A0A3S6EVG3	2-octaprenyl-3-methyl-6-methoxy-1,4-benzoquinol hydroxylase OS=Yersinia entomophaga OX=935293 GN=ubiF PE=3 SV=1	12	tr|A0A3S6EVG3|A0A3S6EVG3_YERET	A0A3S6EVG3	A0A3S6EVG3	FALSE	FALSE	WT1_25deg	WT_25C	20230616_C32027_003_S522535_WT1_25deg_WT_25C	light	13.7974	982037	19.764
A0A3S6EVG3	2-octaprenyl-3-methyl-6-methoxy-1,4-benzoquinol hydroxylase OS=Yersinia entomophaga OX=935293 GN=ubiF PE=3 SV=1	12	tr|A0A3S6EVG3|A0A3S6EVG3_YERET	A0A3S6EVG3	A0A3S6EVG3	FALSE	FALSE	LC2_25deg	LC_25C	20230616_C32027_004_S522539_LC2_25deg_LC_25C	light	13.0498	465014	19.3237
A0A3S6EVG3	2-octaprenyl-3-methyl-6-methoxy-1,4-benzoquinol hydroxylase OS=Yersinia entomophaga OX=935293 GN=ubiF PE=3 SV=1	12	tr|A0A3S6EVG3|A0A3S6EVG3_YERET	A0A3S6EVG3	A0A3S6EVG3	FALSE	FALSE	LC3_25deg	LC_25C	20230616_C32027_005_S522540_LC3_25deg_LC_25C	light	13.296	594791	19.5647
A0A3S6EVG3	2-octaprenyl-3-methyl-6-methoxy-1,4-benzoquinol hydroxylase OS=Yersinia entomophaga OX=935293 GN=ubiF PE=3 SV=1	12	tr|A0A3S6EVG3|A0A3S6EVG3_YERET	A0A3S6EVG3	A0A3S6EVG3	FALSE	FALSE	LC2_37deg	LC_37C	20230616_C32027_006_S522545_LC2_37deg_LC_37C	light	13.8221	1.00656e+06	19.878
A0A3S6EVG3	2-octaprenyl-3-methyl-6-methoxy-1,4-benzoquinol hydroxylase OS=Yersinia entomophaga OX=935293 GN=ubiF PE=3 SV=1	12	tr|A0A3S6EVG3|A0A3S6EVG3_YERET	A0A3S6EVG3	A0A3S6EVG3	FALSE	FALSE	WT2_37deg	WT_37C	20230616_C32027_007_S522542_WT2_37deg_WT_37C	light	13.2321	558018	19.2101
A0A3S6EVG3	2-octaprenyl-3-methyl-6-methoxy-1,4-benzoquinol hydroxylase OS=Yersinia entomophaga OX=935293 GN=ubiF PE=3 SV=1	12	tr|A0A3S6EVG3|A0A3S6EVG3_YERET	A0A3S6EVG3	A0A3S6EVG3	FALSE	FALSE	WT3_25deg	WT_25C	20230616_C32027_009_S522537_WT3_25deg_WT_25C	light	13.9944	1.19583e+06	19.9356
A0A3S6EVG3	2-octaprenyl-3-methyl-6-methoxy-1,4-benzoquinol hydroxylase OS=Yersinia entomophaga OX=935293 GN=ubiF PE=3 SV=1	12	tr|A0A3S6EVG3|A0A3S6EVG3_YERET	A0A3S6EVG3	A0A3S6EVG3	FALSE	FALSE	WT2_25deg	WT_25C	20230616_C32027_010_S522536_WT2_25deg_WT_25C	light	14.1389	1.38185e+06	19.8215
A0A3S6EVG3	2-octaprenyl-3-methyl-6-methoxy-1,4-benzoquinol hydroxylase OS=Yersinia entomophaga OX=935293 GN=ubiF PE=3 SV=1	12	tr|A0A3S6EVG3|A0A3S6EVG3_YERET	A0A3S6EVG3	A0A3S6EVG3	FALSE	FALSE	LC1_37deg	LC_37C	20230616_C32027_011_S522544_LC1_37deg_LC_37C	light	14.1436	1.38828e+06	19.9127
A0A3S6EVG3	2-octaprenyl-3-methyl-6-methoxy-1,4-benzoquinol hydroxylase OS=Yersinia entomophaga OX=935293 GN=ubiF PE=3 SV=1	12	tr|A0A3S6EVG3|A0A3S6EVG3_YERET	A0A3S6EVG3	A0A3S6EVG3	FALSE	FALSE	WT3_37deg	WT_37C	20230616_C32027_012_S522543_WT3_37deg_WT_37C	light	14.3239	1.66269e+06	20.2506
A0A3S6EVG3	2-octaprenyl-3-methyl-6-methoxy-1,4-benzoquinol hydroxylase OS=Yersinia entomophaga OX=935293 GN=ubiF PE=3 SV=1	12	tr|A0A3S6EVG3|A0A3S6EVG3_YERET	A0A3S6EVG3	A0A3S6EVG3	FALSE	FALSE	LC1_25deg	LC_25C	20230616_C32027_013_S522538_LC1_25deg_LC_25C	light	12.7288	337312	19.5307
A0A3S6EVG3	2-octaprenyl-3-methyl-6-methoxy-1,4-benzoquinol hydroxylase OS=Yersinia entomophaga OX=935293 GN=ubiF PE=3 SV=1	12	tr|A0A3S6EVG3|A0A3S6EVG3_YERET	A0A3S6EVG3	A0A3S6EVG3	FALSE	FALSE	WT1_37deg	WT_37C	20230616_C32027_014_S522541_WT1_37deg_WT_37C	light	14.255	1.55184e+06	20.2271
A0A3S6EVG4	Chitoporin OS=Yersinia entomophaga OX=935293 GN=chiP PE=3 SV=1	11	tr|A0A3S6EVG4|A0A3S6EVG4_YERET	A0A3S6EVG4	A0A3S6EVG4	FALSE	FALSE	LC3_37deg	LC_37C	20230616_C32027_002_S522546_LC3_37deg_LC_37C	light	11.0811	64931.5	16.1003
A0A3S6EVG4	Chitoporin OS=Yersinia entomophaga OX=935293 GN=chiP PE=3 SV=1	11	tr|A0A3S6EVG4|A0A3S6EVG4_YERET	A0A3S6EVG4	A0A3S6EVG4	FALSE	FALSE	WT1_25deg	WT_25C	20230616_C32027_003_S522535_WT1_25deg_WT_25C	light	13.2538	570206	18.9797
A0A3S6EVG4	Chitoporin OS=Yersinia entomophaga OX=935293 GN=chiP PE=3 SV=1	11	tr|A0A3S6EVG4|A0A3S6EVG4_YERET	A0A3S6EVG4	A0A3S6EVG4	FALSE	FALSE	LC2_25deg	LC_25C	20230616_C32027_004_S522539_LC2_25deg_LC_25C	light	12.6833	322323	18.7949
A0A3S6EVG4	Chitoporin OS=Yersinia entomophaga OX=935293 GN=chiP PE=3 SV=1	11	tr|A0A3S6EVG4|A0A3S6EVG4_YERET	A0A3S6EVG4	A0A3S6EVG4	FALSE	FALSE	LC3_25deg	LC_25C	20230616_C32027_005_S522540_LC3_25deg_LC_25C	light	12.7388	340726	18.7609
A0A3S6EVG4	Chitoporin OS=Yersinia entomophaga OX=935293 GN=chiP PE=3 SV=1	11	tr|A0A3S6EVG4|A0A3S6EVG4_YERET	A0A3S6EVG4	A0A3S6EVG4	FALSE	FALSE	LC2_37deg	LC_37C	20230616_C32027_006_S522545_LC2_37deg_LC_37C	light	11.0297	61676.1	15.8494
A0A3S6EVG4	Chitoporin OS=Yersinia entomophaga OX=935293 GN=chiP PE=3 SV=1	11	tr|A0A3S6EVG4|A0A3S6EVG4_YERET	A0A3S6EVG4	A0A3S6EVG4	FALSE	FALSE	WT2_37deg	WT_37C	20230616_C32027_007_S522542_WT2_37deg_WT_37C	light	12.109	181495	17.5897
A0A3S6EVG4	Chitoporin OS=Yersinia entomophaga OX=935293 GN=chiP PE=3 SV=1	11	tr|A0A3S6EVG4|A0A3S6EVG4_YERET	A0A3S6EVG4	A0A3S6EVG4	FALSE	FALSE	WT3_25deg	WT_25C	20230616_C32027_009_S522537_WT3_25deg_WT_25C	light	13.5152	740600	19.2444
A0A3S6EVG4	Chitoporin OS=Yersinia entomophaga OX=935293 GN=chiP PE=3 SV=1	11	tr|A0A3S6EVG4|A0A3S6EVG4_YERET	A0A3S6EVG4	A0A3S6EVG4	FALSE	FALSE	WT2_25deg	WT_25C	20230616_C32027_010_S522536_WT2_25deg_WT_25C	light	13.5808	790812	19.0163
A0A3S6EVG4	Chitoporin OS=Yersinia entomophaga OX=935293 GN=chiP PE=3 SV=1	11	tr|A0A3S6EVG4|A0A3S6EVG4_YERET	A0A3S6EVG4	A0A3S6EVG4	FALSE	FALSE	LC1_37deg	LC_37C	20230616_C32027_011_S522544_LC1_37deg_LC_37C	light	11.9254	151053	16.7125
A0A3S6EVG4	Chitoporin OS=Yersinia entomophaga OX=935293 GN=chiP PE=3 SV=1	11	tr|A0A3S6EVG4|A0A3S6EVG4_YERET	A0A3S6EVG4	A0A3S6EVG4	FALSE	FALSE	WT3_37deg	WT_37C	20230616_C32027_012_S522543_WT3_37deg_WT_37C	light	11.7344	124792	16.5147
A0A3S6EVG4	Chitoporin OS=Yersinia entomophaga OX=935293 GN=chiP PE=3 SV=1	11	tr|A0A3S6EVG4|A0A3S6EVG4_YERET	A0A3S6EVG4	A0A3S6EVG4	FALSE	FALSE	LC1_25deg	LC_25C	20230616_C32027_013_S522538_LC1_25deg_LC_25C	light	12.2161	202020	18.7911
A0A3S6EVG4	Chitoporin OS=Yersinia entomophaga OX=935293 GN=chiP PE=3 SV=1	11	tr|A0A3S6EVG4|A0A3S6EVG4_YERET	A0A3S6EVG4	A0A3S6EVG4	FALSE	FALSE	WT1_37deg	WT_37C	20230616_C32027_014_S522541_WT1_37deg_WT_37C	light	11.7033	120966	16.5458
A0A3S6EVG5	Glycoprotein-polysaccharide metabolism protein OS=Yersinia entomophaga OX=935293 GN=PL78_00540 PE=4 SV=1	4	tr|A0A3S6EVG5|A0A3S6EVG5_YERET	A0A3S6EVG5	A0A3S6EVG5	FALSE	FALSE	LC3_37deg	LC_37C	20230616_C32027_002_S522546_LC3_37deg_LC_37C	light	14.7078	2.44081e+06	21.3326
A0A3S6EVG5	Glycoprotein-polysaccharide metabolism protein OS=Yersinia entomophaga OX=935293 GN=PL78_00540 PE=4 SV=1	4	tr|A0A3S6EVG5|A0A3S6EVG5_YERET	A0A3S6EVG5	A0A3S6EVG5	FALSE	FALSE	WT1_25deg	WT_25C	20230616_C32027_003_S522535_WT1_25deg_WT_25C	light	12.3142	222831	17.6241
A0A3S6EVG5	Glycoprotein-polysaccharide metabolism protein OS=Yersinia entomophaga OX=935293 GN=PL78_00540 PE=4 SV=1	4	tr|A0A3S6EVG5|A0A3S6EVG5_YERET	A0A3S6EVG5	A0A3S6EVG5	FALSE	FALSE	LC2_25deg	LC_25C	20230616_C32027_004_S522539_LC2_25deg_LC_25C	light	13.7516	938079	20.3361
A0A3S6EVG5	Glycoprotein-polysaccharide metabolism protein OS=Yersinia entomophaga OX=935293 GN=PL78_00540 PE=4 SV=1	4	tr|A0A3S6EVG5|A0A3S6EVG5_YERET	A0A3S6EVG5	A0A3S6EVG5	FALSE	FALSE	LC3_25deg	LC_25C	20230616_C32027_005_S522540_LC3_25deg_LC_25C	light	12.2352	205910	18.0343
A0A3S6EVG5	Glycoprotein-polysaccharide metabolism protein OS=Yersinia entomophaga OX=935293 GN=PL78_00540 PE=4 SV=1	4	tr|A0A3S6EVG5|A0A3S6EVG5_YERET	A0A3S6EVG5	A0A3S6EVG5	FALSE	FALSE	LC2_37deg	LC_37C	20230616_C32027_006_S522545_LC2_37deg_LC_37C	light	13.3198	609150	19.1535
A0A3S6EVG5	Glycoprotein-polysaccharide metabolism protein OS=Yersinia entomophaga OX=935293 GN=PL78_00540 PE=4 SV=1	4	tr|A0A3S6EVG5|A0A3S6EVG5_YERET	A0A3S6EVG5	A0A3S6EVG5	FALSE	FALSE	WT2_37deg	WT_37C	20230616_C32027_007_S522542_WT2_37deg_WT_37C	light	13.6152	818500	19.7628
A0A3S6EVG5	Glycoprotein-polysaccharide metabolism protein OS=Yersinia entomophaga OX=935293 GN=PL78_00540 PE=4 SV=1	4	tr|A0A3S6EVG5|A0A3S6EVG5_YERET	A0A3S6EVG5	A0A3S6EVG5	FALSE	FALSE	WT3_25deg	WT_25C	20230616_C32027_009_S522537_WT3_25deg_WT_25C	light	12.296	218826	17.4854
A0A3S6EVG5	Glycoprotein-polysaccharide metabolism protein OS=Yersinia entomophaga OX=935293 GN=PL78_00540 PE=4 SV=1	4	tr|A0A3S6EVG5|A0A3S6EVG5_YERET	A0A3S6EVG5	A0A3S6EVG5	FALSE	FALSE	WT2_25deg	WT_25C	20230616_C32027_010_S522536_WT2_25deg_WT_25C	light	12.51	271022	17.4714
A0A3S6EVG5	Glycoprotein-polysaccharide metabolism protein OS=Yersinia entomophaga OX=935293 GN=PL78_00540 PE=4 SV=1	4	tr|A0A3S6EVG5|A0A3S6EVG5_YERET	A0A3S6EVG5	A0A3S6EVG5	FALSE	FALSE	LC1_37deg	LC_37C	20230616_C32027_011_S522544_LC1_37deg_LC_37C	light	13.2873	589635	18.6773
A0A3S6EVG5	Glycoprotein-polysaccharide metabolism protein OS=Yersinia entomophaga OX=935293 GN=PL78_00540 PE=4 SV=1	4	tr|A0A3S6EVG5|A0A3S6EVG5_YERET	A0A3S6EVG5	A0A3S6EVG5	FALSE	FALSE	WT3_37deg	WT_37C	20230616_C32027_012_S522543_WT3_37deg_WT_37C	light	13.4337	682611	18.9662
A0A3S6EVG5	Glycoprotein-polysaccharide metabolism protein OS=Yersinia entomophaga OX=935293 GN=PL78_00540 PE=4 SV=1	4	tr|A0A3S6EVG5|A0A3S6EVG5_YERET	A0A3S6EVG5	A0A3S6EVG5	FALSE	FALSE	LC1_25deg	LC_25C	20230616_C32027_013_S522538_LC1_25deg_LC_25C	light	12.8075	364960	19.6444
A0A3S6EVG5	Glycoprotein-polysaccharide metabolism protein OS=Yersinia entomophaga OX=935293 GN=PL78_00540 PE=4 SV=1	4	tr|A0A3S6EVG5|A0A3S6EVG5_YERET	A0A3S6EVG5	A0A3S6EVG5	FALSE	FALSE	WT1_37deg	WT_37C	20230616_C32027_014_S522541_WT1_37deg_WT_37C	light	13.4094	666261	19.0073
A0A3S6EVG9	Transcriptional regulator OS=Yersinia entomophaga OX=935293 GN=PL78_01340 PE=4 SV=1	3	tr|A0A3S6EVG9|A0A3S6EVG9_YERET	A0A3S6EVG9	A0A3S6EVG9	FALSE	FALSE	LC3_37deg	LC_37C	20230616_C32027_002_S522546_LC3_37deg_LC_37C	light	12.0619	173156	17.5153
A0A3S6EVG9	Transcriptional regulator OS=Yersinia entomophaga OX=935293 GN=PL78_01340 PE=4 SV=1	3	tr|A0A3S6EVG9|A0A3S6EVG9_YERET	A0A3S6EVG9	A0A3S6EVG9	FALSE	FALSE	WT1_25deg	WT_25C	20230616_C32027_003_S522535_WT1_25deg_WT_25C	light	12.1588	190775	17.4001
A0A3S6EVG9	Transcriptional regulator OS=Yersinia entomophaga OX=935293 GN=PL78_01340 PE=4 SV=1	3	tr|A0A3S6EVG9|A0A3S6EVG9_YERET	A0A3S6EVG9	A0A3S6EVG9	FALSE	FALSE	LC2_25deg	LC_25C	20230616_C32027_004_S522539_LC2_25deg_LC_25C	light	11.4148	90656.2	16.9649
A0A3S6EVG9	Transcriptional regulator OS=Yersinia entomophaga OX=935293 GN=PL78_01340 PE=4 SV=1	3	tr|A0A3S6EVG9|A0A3S6EVG9_YERET	A0A3S6EVG9	A0A3S6EVG9	FALSE	FALSE	LC3_25deg	LC_25C	20230616_C32027_005_S522540_LC3_25deg_LC_25C	light	11.3722	86875.2	16.7893
A0A3S6EVG9	Transcriptional regulator OS=Yersinia entomophaga OX=935293 GN=PL78_01340 PE=4 SV=1	3	tr|A0A3S6EVG9|A0A3S6EVG9_YERET	A0A3S6EVG9	A0A3S6EVG9	FALSE	FALSE	LC2_37deg	LC_37C	20230616_C32027_006_S522545_LC2_37deg_LC_37C	light	12.4337	251132	17.8751
A0A3S6EVG9	Transcriptional regulator OS=Yersinia entomophaga OX=935293 GN=PL78_01340 PE=4 SV=1	3	tr|A0A3S6EVG9|A0A3S6EVG9_YERET	A0A3S6EVG9	A0A3S6EVG9	FALSE	FALSE	WT3_25deg	WT_25C	20230616_C32027_009_S522537_WT3_25deg_WT_25C	light	12.5612	285282	17.8681
A0A3S6EVG9	Transcriptional regulator OS=Yersinia entomophaga OX=935293 GN=PL78_01340 PE=4 SV=1	3	tr|A0A3S6EVG9|A0A3S6EVG9_YERET	A0A3S6EVG9	A0A3S6EVG9	FALSE	FALSE	WT2_25deg	WT_25C	20230616_C32027_010_S522536_WT2_25deg_WT_25C	light	12.6719	318674	17.7051
A0A3S6EVG9	Transcriptional regulator OS=Yersinia entomophaga OX=935293 GN=PL78_01340 PE=4 SV=1	3	tr|A0A3S6EVG9|A0A3S6EVG9_YERET	A0A3S6EVG9	A0A3S6EVG9	FALSE	FALSE	LC1_37deg	LC_37C	20230616_C32027_011_S522544_LC1_37deg_LC_37C	light	12.7439	342440	17.8933
A0A3S6EVG9	Transcriptional regulator OS=Yersinia entomophaga OX=935293 GN=PL78_01340 PE=4 SV=1	3	tr|A0A3S6EVG9|A0A3S6EVG9_YERET	A0A3S6EVG9	A0A3S6EVG9	FALSE	FALSE	WT3_37deg	WT_37C	20230616_C32027_012_S522543_WT3_37deg_WT_37C	light	12.7569	346945	17.9899
A0A3S6EVG9	Transcriptional regulator OS=Yersinia entomophaga OX=935293 GN=PL78_01340 PE=4 SV=1	3	tr|A0A3S6EVG9|A0A3S6EVG9_YERET	A0A3S6EVG9	A0A3S6EVG9	FALSE	FALSE	LC1_25deg	LC_25C	20230616_C32027_013_S522538_LC1_25deg_LC_25C	light	11.0254	61411.9	17.0732
A0A3S6EVG9	Transcriptional regulator OS=Yersinia entomophaga OX=935293 GN=PL78_01340 PE=4 SV=1	3	tr|A0A3S6EVG9|A0A3S6EVG9_YERET	A0A3S6EVG9	A0A3S6EVG9	FALSE	FALSE	WT1_37deg	WT_37C	20230616_C32027_014_S522541_WT1_37deg_WT_37C	light	12.5552	283572	17.7749
A0A3S6EVH2	Flavodoxin OS=Yersinia entomophaga OX=935293 GN=PL78_01305 PE=3 SV=1	6	tr|A0A3S6EVH2|A0A3S6EVH2_YERET	A0A3S6EVH2	A0A3S6EVH2	FALSE	FALSE	LC3_37deg	LC_37C	20230616_C32027_002_S522546_LC3_37deg_LC_37C	light	15.7793	7.12629e+06	22.8784
A0A3S6EVH2	Flavodoxin OS=Yersinia entomophaga OX=935293 GN=PL78_01305 PE=3 SV=1	6	tr|A0A3S6EVH2|A0A3S6EVH2_YERET	A0A3S6EVH2	A0A3S6EVH2	FALSE	FALSE	WT1_25deg	WT_25C	20230616_C32027_003_S522535_WT1_25deg_WT_25C	light	15.1711	3.87919e+06	21.7459
A0A3S6EVH2	Flavodoxin OS=Yersinia entomophaga OX=935293 GN=PL78_01305 PE=3 SV=1	6	tr|A0A3S6EVH2|A0A3S6EVH2_YERET	A0A3S6EVH2	A0A3S6EVH2	FALSE	FALSE	LC2_25deg	LC_25C	20230616_C32027_004_S522539_LC2_25deg_LC_25C	light	14.4658	1.91612e+06	21.3666
A0A3S6EVH2	Flavodoxin OS=Yersinia entomophaga OX=935293 GN=PL78_01305 PE=3 SV=1	6	tr|A0A3S6EVH2|A0A3S6EVH2_YERET	A0A3S6EVH2	A0A3S6EVH2	FALSE	FALSE	LC3_25deg	LC_25C	20230616_C32027_005_S522540_LC3_25deg_LC_25C	light	15.1462	3.78376e+06	22.234
A0A3S6EVH2	Flavodoxin OS=Yersinia entomophaga OX=935293 GN=PL78_01305 PE=3 SV=1	6	tr|A0A3S6EVH2|A0A3S6EVH2_YERET	A0A3S6EVH2	A0A3S6EVH2	FALSE	FALSE	LC2_37deg	LC_37C	20230616_C32027_006_S522545_LC2_37deg_LC_37C	light	15.8711	7.81154e+06	22.8342
A0A3S6EVH2	Flavodoxin OS=Yersinia entomophaga OX=935293 GN=PL78_01305 PE=3 SV=1	6	tr|A0A3S6EVH2|A0A3S6EVH2_YERET	A0A3S6EVH2	A0A3S6EVH2	FALSE	FALSE	WT2_37deg	WT_37C	20230616_C32027_007_S522542_WT2_37deg_WT_37C	light	15.4119	4.93505e+06	22.3548
A0A3S6EVH2	Flavodoxin OS=Yersinia entomophaga OX=935293 GN=PL78_01305 PE=3 SV=1	6	tr|A0A3S6EVH2|A0A3S6EVH2_YERET	A0A3S6EVH2	A0A3S6EVH2	FALSE	FALSE	WT3_25deg	WT_25C	20230616_C32027_009_S522537_WT3_25deg_WT_25C	light	15.427	5.01014e+06	22.0024
A0A3S6EVH2	Flavodoxin OS=Yersinia entomophaga OX=935293 GN=PL78_01305 PE=3 SV=1	6	tr|A0A3S6EVH2|A0A3S6EVH2_YERET	A0A3S6EVH2	A0A3S6EVH2	FALSE	FALSE	WT2_25deg	WT_25C	20230616_C32027_010_S522536_WT2_25deg_WT_25C	light	15.5736	5.80154e+06	21.8913
A0A3S6EVH2	Flavodoxin OS=Yersinia entomophaga OX=935293 GN=PL78_01305 PE=3 SV=1	6	tr|A0A3S6EVH2|A0A3S6EVH2_YERET	A0A3S6EVH2	A0A3S6EVH2	FALSE	FALSE	LC1_37deg	LC_37C	20230616_C32027_011_S522544_LC1_37deg_LC_37C	light	16.1279	1.00983e+07	22.7754
A0A3S6EVH2	Flavodoxin OS=Yersinia entomophaga OX=935293 GN=PL78_01305 PE=3 SV=1	6	tr|A0A3S6EVH2|A0A3S6EVH2_YERET	A0A3S6EVH2	A0A3S6EVH2	FALSE	FALSE	WT3_37deg	WT_37C	20230616_C32027_012_S522543_WT3_37deg_WT_37C	light	16.2031	1.08878e+07	22.9617
A0A3S6EVH2	Flavodoxin OS=Yersinia entomophaga OX=935293 GN=PL78_01305 PE=3 SV=1	6	tr|A0A3S6EVH2|A0A3S6EVH2_YERET	A0A3S6EVH2	A0A3S6EVH2	FALSE	FALSE	LC1_25deg	LC_25C	20230616_C32027_013_S522538_LC1_25deg_LC_25C	light	14.802	2.68193e+06	22.5218
A0A3S6EVH2	Flavodoxin OS=Yersinia entomophaga OX=935293 GN=PL78_01305 PE=3 SV=1	6	tr|A0A3S6EVH2|A0A3S6EVH2_YERET	A0A3S6EVH2	A0A3S6EVH2	FALSE	FALSE	WT1_37deg	WT_37C	20230616_C32027_014_S522541_WT1_37deg_WT_37C	light	15.626	6.11332e+06	22.2051
A0A3S6EVH3	beta-N-acetylhexosaminidase OS=Yersinia entomophaga OX=935293 GN=PL78_01295 PE=3 SV=1	47	tr|A0A3S6EVH3|A0A3S6EVH3_YERET	A0A3S6EVH3	A0A3S6EVH3	FALSE	FALSE	LC3_37deg	LC_37C	20230616_C32027_002_S522546_LC3_37deg_LC_37C	light	14.1937	1.45965e+06	20.5908
A0A3S6EVH3	beta-N-acetylhexosaminidase OS=Yersinia entomophaga OX=935293 GN=PL78_01295 PE=3 SV=1	47	tr|A0A3S6EVH3|A0A3S6EVH3_YERET	A0A3S6EVH3	A0A3S6EVH3	FALSE	FALSE	WT1_25deg	WT_25C	20230616_C32027_003_S522535_WT1_25deg_WT_25C	light	14.2081	1.48088e+06	20.3566
A0A3S6EVH3	beta-N-acetylhexosaminidase OS=Yersinia entomophaga OX=935293 GN=PL78_01295 PE=3 SV=1	47	tr|A0A3S6EVH3|A0A3S6EVH3_YERET	A0A3S6EVH3	A0A3S6EVH3	FALSE	FALSE	LC2_25deg	LC_25C	20230616_C32027_004_S522539_LC2_25deg_LC_25C	light	13.89	1.07731e+06	20.5358
A0A3S6EVH3	beta-N-acetylhexosaminidase OS=Yersinia entomophaga OX=935293 GN=PL78_01295 PE=3 SV=1	47	tr|A0A3S6EVH3|A0A3S6EVH3_YERET	A0A3S6EVH3	A0A3S6EVH3	FALSE	FALSE	LC3_25deg	LC_25C	20230616_C32027_005_S522540_LC3_25deg_LC_25C	light	14.1103	1.34284e+06	20.7395
A0A3S6EVH3	beta-N-acetylhexosaminidase OS=Yersinia entomophaga OX=935293 GN=PL78_01295 PE=3 SV=1	47	tr|A0A3S6EVH3|A0A3S6EVH3_YERET	A0A3S6EVH3	A0A3S6EVH3	FALSE	FALSE	LC2_37deg	LC_37C	20230616_C32027_006_S522545_LC2_37deg_LC_37C	light	14.2396	1.52815e+06	20.4804
A0A3S6EVH3	beta-N-acetylhexosaminidase OS=Yersinia entomophaga OX=935293 GN=PL78_01295 PE=3 SV=1	47	tr|A0A3S6EVH3|A0A3S6EVH3_YERET	A0A3S6EVH3	A0A3S6EVH3	FALSE	FALSE	WT2_37deg	WT_37C	20230616_C32027_007_S522542_WT2_37deg_WT_37C	light	14.387	1.77085e+06	20.8761
A0A3S6EVH3	beta-N-acetylhexosaminidase OS=Yersinia entomophaga OX=935293 GN=PL78_01295 PE=3 SV=1	47	tr|A0A3S6EVH3|A0A3S6EVH3_YERET	A0A3S6EVH3	A0A3S6EVH3	FALSE	FALSE	WT3_25deg	WT_25C	20230616_C32027_009_S522537_WT3_25deg_WT_25C	light	14.3854	1.76801e+06	20.4997
A0A3S6EVH3	beta-N-acetylhexosaminidase OS=Yersinia entomophaga OX=935293 GN=PL78_01295 PE=3 SV=1	47	tr|A0A3S6EVH3|A0A3S6EVH3_YERET	A0A3S6EVH3	A0A3S6EVH3	FALSE	FALSE	WT2_25deg	WT_25C	20230616_C32027_010_S522536_WT2_25deg_WT_25C	light	14.584	2.15649e+06	20.4636
A0A3S6EVH3	beta-N-acetylhexosaminidase OS=Yersinia entomophaga OX=935293 GN=PL78_01295 PE=3 SV=1	47	tr|A0A3S6EVH3|A0A3S6EVH3_YERET	A0A3S6EVH3	A0A3S6EVH3	FALSE	FALSE	LC1_37deg	LC_37C	20230616_C32027_011_S522544_LC1_37deg_LC_37C	light	14.6367	2.27323e+06	20.6241
A0A3S6EVH3	beta-N-acetylhexosaminidase OS=Yersinia entomophaga OX=935293 GN=PL78_01295 PE=3 SV=1	47	tr|A0A3S6EVH3|A0A3S6EVH3_YERET	A0A3S6EVH3	A0A3S6EVH3	FALSE	FALSE	WT3_37deg	WT_37C	20230616_C32027_012_S522543_WT3_37deg_WT_37C	light	14.6191	2.23352e+06	20.6764
A0A3S6EVH3	beta-N-acetylhexosaminidase OS=Yersinia entomophaga OX=935293 GN=PL78_01295 PE=3 SV=1	47	tr|A0A3S6EVH3|A0A3S6EVH3_YERET	A0A3S6EVH3	A0A3S6EVH3	FALSE	FALSE	LC1_25deg	LC_25C	20230616_C32027_013_S522538_LC1_25deg_LC_25C	light	13.5333	754124	20.6914
A0A3S6EVH3	beta-N-acetylhexosaminidase OS=Yersinia entomophaga OX=935293 GN=PL78_01295 PE=3 SV=1	47	tr|A0A3S6EVH3|A0A3S6EVH3_YERET	A0A3S6EVH3	A0A3S6EVH3	FALSE	FALSE	WT1_37deg	WT_37C	20230616_C32027_014_S522541_WT1_37deg_WT_37C	light	14.4069	1.80658e+06	20.4464
A0A3S6EVH7	Multidrug transporter OS=Yersinia entomophaga OX=935293 GN=PL78_00590 PE=3 SV=1	22	tr|A0A3S6EVH7|A0A3S6EVH7_YERET	A0A3S6EVH7	A0A3S6EVH7	FALSE	FALSE	LC3_37deg	LC_37C	20230616_C32027_002_S522546_LC3_37deg_LC_37C	light	15.2854	4.34875e+06	22.1658
A0A3S6EVH7	Multidrug transporter OS=Yersinia entomophaga OX=935293 GN=PL78_00590 PE=3 SV=1	22	tr|A0A3S6EVH7|A0A3S6EVH7_YERET	A0A3S6EVH7	A0A3S6EVH7	FALSE	FALSE	WT1_25deg	WT_25C	20230616_C32027_003_S522535_WT1_25deg_WT_25C	light	15.3054	4.43664e+06	21.9396
A0A3S6EVH7	Multidrug transporter OS=Yersinia entomophaga OX=935293 GN=PL78_00590 PE=3 SV=1	22	tr|A0A3S6EVH7|A0A3S6EVH7_YERET	A0A3S6EVH7	A0A3S6EVH7	FALSE	FALSE	LC2_25deg	LC_25C	20230616_C32027_004_S522539_LC2_25deg_LC_25C	light	14.7541	2.55642e+06	21.7825
A0A3S6EVH7	Multidrug transporter OS=Yersinia entomophaga OX=935293 GN=PL78_00590 PE=3 SV=1	22	tr|A0A3S6EVH7|A0A3S6EVH7_YERET	A0A3S6EVH7	A0A3S6EVH7	FALSE	FALSE	LC3_25deg	LC_25C	20230616_C32027_005_S522540_LC3_25deg_LC_25C	light	14.8729	2.87891e+06	21.8397
A0A3S6EVH7	Multidrug transporter OS=Yersinia entomophaga OX=935293 GN=PL78_00590 PE=3 SV=1	22	tr|A0A3S6EVH7|A0A3S6EVH7_YERET	A0A3S6EVH7	A0A3S6EVH7	FALSE	FALSE	LC2_37deg	LC_37C	20230616_C32027_006_S522545_LC2_37deg_LC_37C	light	15.3543	4.65918e+06	22.0887
A0A3S6EVH7	Multidrug transporter OS=Yersinia entomophaga OX=935293 GN=PL78_00590 PE=3 SV=1	22	tr|A0A3S6EVH7|A0A3S6EVH7_YERET	A0A3S6EVH7	A0A3S6EVH7	FALSE	FALSE	WT2_37deg	WT_37C	20230616_C32027_007_S522542_WT2_37deg_WT_37C	light	15.4659	5.20916e+06	22.4328
A0A3S6EVH7	Multidrug transporter OS=Yersinia entomophaga OX=935293 GN=PL78_00590 PE=3 SV=1	22	tr|A0A3S6EVH7|A0A3S6EVH7_YERET	A0A3S6EVH7	A0A3S6EVH7	FALSE	FALSE	WT3_25deg	WT_25C	20230616_C32027_009_S522537_WT3_25deg_WT_25C	light	15.3904	4.83041e+06	21.9497
A0A3S6EVH7	Multidrug transporter OS=Yersinia entomophaga OX=935293 GN=PL78_00590 PE=3 SV=1	22	tr|A0A3S6EVH7|A0A3S6EVH7_YERET	A0A3S6EVH7	A0A3S6EVH7	FALSE	FALSE	WT2_25deg	WT_25C	20230616_C32027_010_S522536_WT2_25deg_WT_25C	light	15.5521	5.67817e+06	21.8603
A0A3S6EVH7	Multidrug transporter OS=Yersinia entomophaga OX=935293 GN=PL78_00590 PE=3 SV=1	22	tr|A0A3S6EVH7|A0A3S6EVH7_YERET	A0A3S6EVH7	A0A3S6EVH7	FALSE	FALSE	LC1_37deg	LC_37C	20230616_C32027_011_S522544_LC1_37deg_LC_37C	light	15.6573	6.30761e+06	22.0965
A0A3S6EVH7	Multidrug transporter OS=Yersinia entomophaga OX=935293 GN=PL78_00590 PE=3 SV=1	22	tr|A0A3S6EVH7|A0A3S6EVH7_YERET	A0A3S6EVH7	A0A3S6EVH7	FALSE	FALSE	WT3_37deg	WT_37C	20230616_C32027_012_S522543_WT3_37deg_WT_37C	light	15.5997	5.9546e+06	22.0911
A0A3S6EVH7	Multidrug transporter OS=Yersinia entomophaga OX=935293 GN=PL78_00590 PE=3 SV=1	22	tr|A0A3S6EVH7|A0A3S6EVH7_YERET	A0A3S6EVH7	A0A3S6EVH7	FALSE	FALSE	LC1_25deg	LC_25C	20230616_C32027_013_S522538_LC1_25deg_LC_25C	light	14.4007	1.79531e+06	21.9428
A0A3S6EVH7	Multidrug transporter OS=Yersinia entomophaga OX=935293 GN=PL78_00590 PE=3 SV=1	22	tr|A0A3S6EVH7|A0A3S6EVH7_YERET	A0A3S6EVH7	A0A3S6EVH7	FALSE	FALSE	WT1_37deg	WT_37C	20230616_C32027_014_S522541_WT1_37deg_WT_37C	light	15.4372	5.06152e+06	21.9327
A0A3S6EVH9	Metal-binding protein OS=Yersinia entomophaga OX=935293 GN=PL78_01390 PE=3 SV=1	6	tr|A0A3S6EVH9|A0A3S6EVH9_YERET	A0A3S6EVH9	A0A3S6EVH9	FALSE	FALSE	LC3_37deg	LC_37C	20230616_C32027_002_S522546_LC3_37deg_LC_37C	light	15.4178	4.96457e+06	22.3569
A0A3S6EVH9	Metal-binding protein OS=Yersinia entomophaga OX=935293 GN=PL78_01390 PE=3 SV=1	6	tr|A0A3S6EVH9|A0A3S6EVH9_YERET	A0A3S6EVH9	A0A3S6EVH9	FALSE	FALSE	WT1_25deg	WT_25C	20230616_C32027_003_S522535_WT1_25deg_WT_25C	light	14.485	1.95326e+06	20.756
A0A3S6EVH9	Metal-binding protein OS=Yersinia entomophaga OX=935293 GN=PL78_01390 PE=3 SV=1	6	tr|A0A3S6EVH9|A0A3S6EVH9_YERET	A0A3S6EVH9	A0A3S6EVH9	FALSE	FALSE	LC2_25deg	LC_25C	20230616_C32027_004_S522539_LC2_25deg_LC_25C	light	14.2688	1.57352e+06	21.0824
A0A3S6EVH9	Metal-binding protein OS=Yersinia entomophaga OX=935293 GN=PL78_01390 PE=3 SV=1	6	tr|A0A3S6EVH9|A0A3S6EVH9_YERET	A0A3S6EVH9	A0A3S6EVH9	FALSE	FALSE	LC3_25deg	LC_25C	20230616_C32027_005_S522540_LC3_25deg_LC_25C	light	14.0982	1.32666e+06	20.722
A0A3S6EVH9	Metal-binding protein OS=Yersinia entomophaga OX=935293 GN=PL78_01390 PE=3 SV=1	6	tr|A0A3S6EVH9|A0A3S6EVH9_YERET	A0A3S6EVH9	A0A3S6EVH9	FALSE	FALSE	LC2_37deg	LC_37C	20230616_C32027_006_S522545_LC2_37deg_LC_37C	light	15.3822	4.79075e+06	22.1288
A0A3S6EVH9	Metal-binding protein OS=Yersinia entomophaga OX=935293 GN=PL78_01390 PE=3 SV=1	6	tr|A0A3S6EVH9|A0A3S6EVH9_YERET	A0A3S6EVH9	A0A3S6EVH9	FALSE	FALSE	WT2_37deg	WT_37C	20230616_C32027_007_S522542_WT2_37deg_WT_37C	light	15.5512	5.67302e+06	22.5558
A0A3S6EVH9	Metal-binding protein OS=Yersinia entomophaga OX=935293 GN=PL78_01390 PE=3 SV=1	6	tr|A0A3S6EVH9|A0A3S6EVH9_YERET	A0A3S6EVH9	A0A3S6EVH9	FALSE	FALSE	WT3_25deg	WT_25C	20230616_C32027_009_S522537_WT3_25deg_WT_25C	light	14.4214	1.83287e+06	20.5517
A0A3S6EVH9	Metal-binding protein OS=Yersinia entomophaga OX=935293 GN=PL78_01390 PE=3 SV=1	6	tr|A0A3S6EVH9|A0A3S6EVH9_YERET	A0A3S6EVH9	A0A3S6EVH9	FALSE	FALSE	WT2_25deg	WT_25C	20230616_C32027_010_S522536_WT2_25deg_WT_25C	light	14.703	2.42913e+06	20.6354
A0A3S6EVH9	Metal-binding protein OS=Yersinia entomophaga OX=935293 GN=PL78_01390 PE=3 SV=1	6	tr|A0A3S6EVH9|A0A3S6EVH9_YERET	A0A3S6EVH9	A0A3S6EVH9	FALSE	FALSE	LC1_37deg	LC_37C	20230616_C32027_011_S522544_LC1_37deg_LC_37C	light	15.7329	6.80314e+06	22.2056
A0A3S6EVH9	Metal-binding protein OS=Yersinia entomophaga OX=935293 GN=PL78_01390 PE=3 SV=1	6	tr|A0A3S6EVH9|A0A3S6EVH9_YERET	A0A3S6EVH9	A0A3S6EVH9	FALSE	FALSE	WT3_37deg	WT_37C	20230616_C32027_012_S522543_WT3_37deg_WT_37C	light	15.6316	6.14793e+06	22.1372
A0A3S6EVH9	Metal-binding protein OS=Yersinia entomophaga OX=935293 GN=PL78_01390 PE=3 SV=1	6	tr|A0A3S6EVH9|A0A3S6EVH9_YERET	A0A3S6EVH9	A0A3S6EVH9	FALSE	FALSE	LC1_25deg	LC_25C	20230616_C32027_013_S522538_LC1_25deg_LC_25C	light	13.7375	924912	20.986
A0A3S6EVH9	Metal-binding protein OS=Yersinia entomophaga OX=935293 GN=PL78_01390 PE=3 SV=1	6	tr|A0A3S6EVH9|A0A3S6EVH9_YERET	A0A3S6EVH9	A0A3S6EVH9	FALSE	FALSE	WT1_37deg	WT_37C	20230616_C32027_014_S522541_WT1_37deg_WT_37C	light	15.4769	5.26665e+06	21.99
A0A3S6EVI0	Pyrrolidone-carboxylate peptidase OS=Yersinia entomophaga OX=935293 GN=pcp PE=3 SV=1	7	tr|A0A3S6EVI0|A0A3S6EVI0_YERET	A0A3S6EVI0	A0A3S6EVI0	FALSE	FALSE	LC3_37deg	LC_37C	20230616_C32027_002_S522546_LC3_37deg_LC_37C	light	14.5157	2.01407e+06	21.0553
A0A3S6EVI0	Pyrrolidone-carboxylate peptidase OS=Yersinia entomophaga OX=935293 GN=pcp PE=3 SV=1	7	tr|A0A3S6EVI0|A0A3S6EVI0_YERET	A0A3S6EVI0	A0A3S6EVI0	FALSE	FALSE	WT1_25deg	WT_25C	20230616_C32027_003_S522535_WT1_25deg_WT_25C	light	13.6216	823732	19.5104
A0A3S6EVI0	Pyrrolidone-carboxylate peptidase OS=Yersinia entomophaga OX=935293 GN=pcp PE=3 SV=1	7	tr|A0A3S6EVI0|A0A3S6EVI0_YERET	A0A3S6EVI0	A0A3S6EVI0	FALSE	FALSE	LC2_25deg	LC_25C	20230616_C32027_004_S522539_LC2_25deg_LC_25C	light	13.5462	763902	20.0398
A0A3S6EVI0	Pyrrolidone-carboxylate peptidase OS=Yersinia entomophaga OX=935293 GN=pcp PE=3 SV=1	7	tr|A0A3S6EVI0|A0A3S6EVI0_YERET	A0A3S6EVI0	A0A3S6EVI0	FALSE	FALSE	LC3_25deg	LC_25C	20230616_C32027_005_S522540_LC3_25deg_LC_25C	light	13.4328	682035	19.7621
A0A3S6EVI0	Pyrrolidone-carboxylate peptidase OS=Yersinia entomophaga OX=935293 GN=pcp PE=3 SV=1	7	tr|A0A3S6EVI0|A0A3S6EVI0_YERET	A0A3S6EVI0	A0A3S6EVI0	FALSE	FALSE	LC2_37deg	LC_37C	20230616_C32027_006_S522545_LC2_37deg_LC_37C	light	14.8251	2.7446e+06	21.3252
A0A3S6EVI0	Pyrrolidone-carboxylate peptidase OS=Yersinia entomophaga OX=935293 GN=pcp PE=3 SV=1	7	tr|A0A3S6EVI0|A0A3S6EVI0_YERET	A0A3S6EVI0	A0A3S6EVI0	FALSE	FALSE	WT2_37deg	WT_37C	20230616_C32027_007_S522542_WT2_37deg_WT_37C	light	14.8045	2.68851e+06	21.4785
A0A3S6EVI0	Pyrrolidone-carboxylate peptidase OS=Yersinia entomophaga OX=935293 GN=pcp PE=3 SV=1	7	tr|A0A3S6EVI0|A0A3S6EVI0_YERET	A0A3S6EVI0	A0A3S6EVI0	FALSE	FALSE	WT3_25deg	WT_25C	20230616_C32027_009_S522537_WT3_25deg_WT_25C	light	13.8612	1.04674e+06	19.7435
A0A3S6EVI0	Pyrrolidone-carboxylate peptidase OS=Yersinia entomophaga OX=935293 GN=pcp PE=3 SV=1	7	tr|A0A3S6EVI0|A0A3S6EVI0_YERET	A0A3S6EVI0	A0A3S6EVI0	FALSE	FALSE	WT2_25deg	WT_25C	20230616_C32027_010_S522536_WT2_25deg_WT_25C	light	14.0145	1.22015e+06	19.642
A0A3S6EVI0	Pyrrolidone-carboxylate peptidase OS=Yersinia entomophaga OX=935293 GN=pcp PE=3 SV=1	7	tr|A0A3S6EVI0|A0A3S6EVI0_YERET	A0A3S6EVI0	A0A3S6EVI0	FALSE	FALSE	LC1_37deg	LC_37C	20230616_C32027_011_S522544_LC1_37deg_LC_37C	light	15.0061	3.28909e+06	21.1571
A0A3S6EVI0	Pyrrolidone-carboxylate peptidase OS=Yersinia entomophaga OX=935293 GN=pcp PE=3 SV=1	7	tr|A0A3S6EVI0|A0A3S6EVI0_YERET	A0A3S6EVI0	A0A3S6EVI0	FALSE	FALSE	WT3_37deg	WT_37C	20230616_C32027_012_S522543_WT3_37deg_WT_37C	light	14.8981	2.95235e+06	21.0789
A0A3S6EVI0	Pyrrolidone-carboxylate peptidase OS=Yersinia entomophaga OX=935293 GN=pcp PE=3 SV=1	7	tr|A0A3S6EVI0|A0A3S6EVI0_YERET	A0A3S6EVI0	A0A3S6EVI0	FALSE	FALSE	LC1_25deg	LC_25C	20230616_C32027_013_S522538_LC1_25deg_LC_25C	light	12.8519	381529	19.7084
A0A3S6EVI0	Pyrrolidone-carboxylate peptidase OS=Yersinia entomophaga OX=935293 GN=pcp PE=3 SV=1	7	tr|A0A3S6EVI0|A0A3S6EVI0_YERET	A0A3S6EVI0	A0A3S6EVI0	FALSE	FALSE	WT1_37deg	WT_37C	20230616_C32027_014_S522541_WT1_37deg_WT_37C	light	14.992	3.24286e+06	21.2904
A0A3S6EVI1	Potassium-transporting ATPase ATP-binding subunit OS=Yersinia entomophaga OX=935293 GN=kdpB PE=3 SV=1	18	tr|A0A3S6EVI1|A0A3S6EVI1_YERET	A0A3S6EVI1	A0A3S6EVI1	FALSE	FALSE	LC3_37deg	LC_37C	20230616_C32027_002_S522546_LC3_37deg_LC_37C	light	13.6581	854332	19.8181
A0A3S6EVI1	Potassium-transporting ATPase ATP-binding subunit OS=Yersinia entomophaga OX=935293 GN=kdpB PE=3 SV=1	18	tr|A0A3S6EVI1|A0A3S6EVI1_YERET	A0A3S6EVI1	A0A3S6EVI1	FALSE	FALSE	WT1_25deg	WT_25C	20230616_C32027_003_S522535_WT1_25deg_WT_25C	light	14.1604	1.41178e+06	20.2876
A0A3S6EVI1	Potassium-transporting ATPase ATP-binding subunit OS=Yersinia entomophaga OX=935293 GN=kdpB PE=3 SV=1	18	tr|A0A3S6EVI1|A0A3S6EVI1_YERET	A0A3S6EVI1	A0A3S6EVI1	FALSE	FALSE	LC2_25deg	LC_25C	20230616_C32027_004_S522539_LC2_25deg_LC_25C	light	13.2815	586254	19.658
A0A3S6EVI1	Potassium-transporting ATPase ATP-binding subunit OS=Yersinia entomophaga OX=935293 GN=kdpB PE=3 SV=1	18	tr|A0A3S6EVI1|A0A3S6EVI1_YERET	A0A3S6EVI1	A0A3S6EVI1	FALSE	FALSE	LC3_25deg	LC_25C	20230616_C32027_005_S522540_LC3_25deg_LC_25C	light	13.4563	698230	19.796
A0A3S6EVI1	Potassium-transporting ATPase ATP-binding subunit OS=Yersinia entomophaga OX=935293 GN=kdpB PE=3 SV=1	18	tr|A0A3S6EVI1|A0A3S6EVI1_YERET	A0A3S6EVI1	A0A3S6EVI1	FALSE	FALSE	LC2_37deg	LC_37C	20230616_C32027_006_S522545_LC2_37deg_LC_37C	light	13.5379	757578	19.4681
A0A3S6EVI1	Potassium-transporting ATPase ATP-binding subunit OS=Yersinia entomophaga OX=935293 GN=kdpB PE=3 SV=1	18	tr|A0A3S6EVI1|A0A3S6EVI1_YERET	A0A3S6EVI1	A0A3S6EVI1	FALSE	FALSE	WT2_37deg	WT_37C	20230616_C32027_007_S522542_WT2_37deg_WT_37C	light	13.917	1.10685e+06	20.1982
A0A3S6EVI1	Potassium-transporting ATPase ATP-binding subunit OS=Yersinia entomophaga OX=935293 GN=kdpB PE=3 SV=1	18	tr|A0A3S6EVI1|A0A3S6EVI1_YERET	A0A3S6EVI1	A0A3S6EVI1	FALSE	FALSE	WT3_25deg	WT_25C	20230616_C32027_009_S522537_WT3_25deg_WT_25C	light	14.0662	1.28497e+06	20.0393
A0A3S6EVI1	Potassium-transporting ATPase ATP-binding subunit OS=Yersinia entomophaga OX=935293 GN=kdpB PE=3 SV=1	18	tr|A0A3S6EVI1|A0A3S6EVI1_YERET	A0A3S6EVI1	A0A3S6EVI1	FALSE	FALSE	WT2_25deg	WT_25C	20230616_C32027_010_S522536_WT2_25deg_WT_25C	light	14.347	1.70144e+06	20.1217
A0A3S6EVI1	Potassium-transporting ATPase ATP-binding subunit OS=Yersinia entomophaga OX=935293 GN=kdpB PE=3 SV=1	18	tr|A0A3S6EVI1|A0A3S6EVI1_YERET	A0A3S6EVI1	A0A3S6EVI1	FALSE	FALSE	LC1_37deg	LC_37C	20230616_C32027_011_S522544_LC1_37deg_LC_37C	light	13.9471	1.14059e+06	19.6292
A0A3S6EVI1	Potassium-transporting ATPase ATP-binding subunit OS=Yersinia entomophaga OX=935293 GN=kdpB PE=3 SV=1	18	tr|A0A3S6EVI1|A0A3S6EVI1_YERET	A0A3S6EVI1	A0A3S6EVI1	FALSE	FALSE	WT3_37deg	WT_37C	20230616_C32027_012_S522543_WT3_37deg_WT_37C	light	13.7407	927926	19.4092
A0A3S6EVI1	Potassium-transporting ATPase ATP-binding subunit OS=Yersinia entomophaga OX=935293 GN=kdpB PE=3 SV=1	18	tr|A0A3S6EVI1|A0A3S6EVI1_YERET	A0A3S6EVI1	A0A3S6EVI1	FALSE	FALSE	LC1_25deg	LC_25C	20230616_C32027_013_S522538_LC1_25deg_LC_25C	light	12.5851	292186	19.3235
A0A3S6EVI1	Potassium-transporting ATPase ATP-binding subunit OS=Yersinia entomophaga OX=935293 GN=kdpB PE=3 SV=1	18	tr|A0A3S6EVI1|A0A3S6EVI1_YERET	A0A3S6EVI1	A0A3S6EVI1	FALSE	FALSE	WT1_37deg	WT_37C	20230616_C32027_014_S522541_WT1_37deg_WT_37C	light	13.8626	1.04823e+06	19.6611
A0A3S6EVI4	3',5'-cyclic-nucleotide phosphodiesterase OS=Yersinia entomophaga OX=935293 GN=PL78_01385 PE=3 SV=1	18	tr|A0A3S6EVI4|A0A3S6EVI4_YERET	A0A3S6EVI4	A0A3S6EVI4	FALSE	FALSE	LC3_37deg	LC_37C	20230616_C32027_002_S522546_LC3_37deg_LC_37C	light	14.4696	1.92338e+06	20.9888
A0A3S6EVI4	3',5'-cyclic-nucleotide phosphodiesterase OS=Yersinia entomophaga OX=935293 GN=PL78_01385 PE=3 SV=1	18	tr|A0A3S6EVI4|A0A3S6EVI4_YERET	A0A3S6EVI4	A0A3S6EVI4	FALSE	FALSE	WT1_25deg	WT_25C	20230616_C32027_003_S522535_WT1_25deg_WT_25C	light	14.0691	1.28866e+06	20.156
A0A3S6EVI4	3',5'-cyclic-nucleotide phosphodiesterase OS=Yersinia entomophaga OX=935293 GN=PL78_01385 PE=3 SV=1	18	tr|A0A3S6EVI4|A0A3S6EVI4_YERET	A0A3S6EVI4	A0A3S6EVI4	FALSE	FALSE	LC2_25deg	LC_25C	20230616_C32027_004_S522539_LC2_25deg_LC_25C	light	13.7752	960455	20.3702
A0A3S6EVI4	3',5'-cyclic-nucleotide phosphodiesterase OS=Yersinia entomophaga OX=935293 GN=PL78_01385 PE=3 SV=1	18	tr|A0A3S6EVI4|A0A3S6EVI4_YERET	A0A3S6EVI4	A0A3S6EVI4	FALSE	FALSE	LC3_25deg	LC_25C	20230616_C32027_005_S522540_LC3_25deg_LC_25C	light	13.7441	931120	20.2112
A0A3S6EVI4	3',5'-cyclic-nucleotide phosphodiesterase OS=Yersinia entomophaga OX=935293 GN=PL78_01385 PE=3 SV=1	18	tr|A0A3S6EVI4|A0A3S6EVI4_YERET	A0A3S6EVI4	A0A3S6EVI4	FALSE	FALSE	LC2_37deg	LC_37C	20230616_C32027_006_S522545_LC2_37deg_LC_37C	light	14.5141	2.01097e+06	20.8765
A0A3S6EVI4	3',5'-cyclic-nucleotide phosphodiesterase OS=Yersinia entomophaga OX=935293 GN=PL78_01385 PE=3 SV=1	18	tr|A0A3S6EVI4|A0A3S6EVI4_YERET	A0A3S6EVI4	A0A3S6EVI4	FALSE	FALSE	WT2_37deg	WT_37C	20230616_C32027_007_S522542_WT2_37deg_WT_37C	light	14.6905	2.39897e+06	21.3141
A0A3S6EVI4	3',5'-cyclic-nucleotide phosphodiesterase OS=Yersinia entomophaga OX=935293 GN=PL78_01385 PE=3 SV=1	18	tr|A0A3S6EVI4|A0A3S6EVI4_YERET	A0A3S6EVI4	A0A3S6EVI4	FALSE	FALSE	WT3_25deg	WT_25C	20230616_C32027_009_S522537_WT3_25deg_WT_25C	light	14.2194	1.49758e+06	20.2602
A0A3S6EVI4	3',5'-cyclic-nucleotide phosphodiesterase OS=Yersinia entomophaga OX=935293 GN=PL78_01385 PE=3 SV=1	18	tr|A0A3S6EVI4|A0A3S6EVI4_YERET	A0A3S6EVI4	A0A3S6EVI4	FALSE	FALSE	WT2_25deg	WT_25C	20230616_C32027_010_S522536_WT2_25deg_WT_25C	light	14.4099	1.81187e+06	20.2124
A0A3S6EVI4	3',5'-cyclic-nucleotide phosphodiesterase OS=Yersinia entomophaga OX=935293 GN=PL78_01385 PE=3 SV=1	18	tr|A0A3S6EVI4|A0A3S6EVI4_YERET	A0A3S6EVI4	A0A3S6EVI4	FALSE	FALSE	LC1_37deg	LC_37C	20230616_C32027_011_S522544_LC1_37deg_LC_37C	light	14.8187	2.72693e+06	20.8867
A0A3S6EVI4	3',5'-cyclic-nucleotide phosphodiesterase OS=Yersinia entomophaga OX=935293 GN=PL78_01385 PE=3 SV=1	18	tr|A0A3S6EVI4|A0A3S6EVI4_YERET	A0A3S6EVI4	A0A3S6EVI4	FALSE	FALSE	WT3_37deg	WT_37C	20230616_C32027_012_S522543_WT3_37deg_WT_37C	light	14.7945	2.66183e+06	20.9295
A0A3S6EVI4	3',5'-cyclic-nucleotide phosphodiesterase OS=Yersinia entomophaga OX=935293 GN=PL78_01385 PE=3 SV=1	18	tr|A0A3S6EVI4|A0A3S6EVI4_YERET	A0A3S6EVI4	A0A3S6EVI4	FALSE	FALSE	LC1_25deg	LC_25C	20230616_C32027_013_S522538_LC1_25deg_LC_25C	light	13.4334	682430	20.5473
A0A3S6EVI4	3',5'-cyclic-nucleotide phosphodiesterase OS=Yersinia entomophaga OX=935293 GN=PL78_01385 PE=3 SV=1	18	tr|A0A3S6EVI4|A0A3S6EVI4_YERET	A0A3S6EVI4	A0A3S6EVI4	FALSE	FALSE	WT1_37deg	WT_37C	20230616_C32027_014_S522541_WT1_37deg_WT_37C	light	14.4109	1.81381e+06	20.4521
A0A3S6EVI5	histidine kinase OS=Yersinia entomophaga OX=935293 GN=PL78_01345 PE=4 SV=1	7	tr|A0A3S6EVI5|A0A3S6EVI5_YERET	A0A3S6EVI5	A0A3S6EVI5	FALSE	FALSE	LC3_37deg	LC_37C	20230616_C32027_002_S522546_LC3_37deg_LC_37C	light	12.9094	404083	18.7379
A0A3S6EVI5	histidine kinase OS=Yersinia entomophaga OX=935293 GN=PL78_01345 PE=4 SV=1	7	tr|A0A3S6EVI5|A0A3S6EVI5_YERET	A0A3S6EVI5	A0A3S6EVI5	FALSE	FALSE	WT1_25deg	WT_25C	20230616_C32027_003_S522535_WT1_25deg_WT_25C	light	12.9087	403829	18.4819
A0A3S6EVI5	histidine kinase OS=Yersinia entomophaga OX=935293 GN=PL78_01345 PE=4 SV=1	7	tr|A0A3S6EVI5|A0A3S6EVI5_YERET	A0A3S6EVI5	A0A3S6EVI5	FALSE	FALSE	LC2_25deg	LC_25C	20230616_C32027_004_S522539_LC2_25deg_LC_25C	light	12.2263	204091	18.1356
A0A3S6EVI5	histidine kinase OS=Yersinia entomophaga OX=935293 GN=PL78_01345 PE=4 SV=1	7	tr|A0A3S6EVI5|A0A3S6EVI5_YERET	A0A3S6EVI5	A0A3S6EVI5	FALSE	FALSE	LC3_25deg	LC_25C	20230616_C32027_005_S522540_LC3_25deg_LC_25C	light	11.4605	94893.1	16.9166
A0A3S6EVI5	histidine kinase OS=Yersinia entomophaga OX=935293 GN=PL78_01345 PE=4 SV=1	7	tr|A0A3S6EVI5|A0A3S6EVI5_YERET	A0A3S6EVI5	A0A3S6EVI5	FALSE	FALSE	LC2_37deg	LC_37C	20230616_C32027_006_S522545_LC2_37deg_LC_37C	light	11.4285	91900.2	16.4248
A0A3S6EVI5	histidine kinase OS=Yersinia entomophaga OX=935293 GN=PL78_01345 PE=4 SV=1	7	tr|A0A3S6EVI5|A0A3S6EVI5_YERET	A0A3S6EVI5	A0A3S6EVI5	FALSE	FALSE	WT2_37deg	WT_37C	20230616_C32027_007_S522542_WT2_37deg_WT_37C	light	11.5274	101463	16.7507
A0A3S6EVI5	histidine kinase OS=Yersinia entomophaga OX=935293 GN=PL78_01345 PE=4 SV=1	7	tr|A0A3S6EVI5|A0A3S6EVI5_YERET	A0A3S6EVI5	A0A3S6EVI5	FALSE	FALSE	WT3_25deg	WT_25C	20230616_C32027_009_S522537_WT3_25deg_WT_25C	light	12.7187	333946	18.0953
A0A3S6EVI5	histidine kinase OS=Yersinia entomophaga OX=935293 GN=PL78_01345 PE=4 SV=1	7	tr|A0A3S6EVI5|A0A3S6EVI5_YERET	A0A3S6EVI5	A0A3S6EVI5	FALSE	FALSE	WT2_25deg	WT_25C	20230616_C32027_010_S522536_WT2_25deg_WT_25C	light	12.8101	365892	17.9044
A0A3S6EVI5	histidine kinase OS=Yersinia entomophaga OX=935293 GN=PL78_01345 PE=4 SV=1	7	tr|A0A3S6EVI5|A0A3S6EVI5_YERET	A0A3S6EVI5	A0A3S6EVI5	FALSE	FALSE	LC1_37deg	LC_37C	20230616_C32027_011_S522544_LC1_37deg_LC_37C	light	11.9761	158914	16.7857
A0A3S6EVI5	histidine kinase OS=Yersinia entomophaga OX=935293 GN=PL78_01345 PE=4 SV=1	7	tr|A0A3S6EVI5|A0A3S6EVI5_YERET	A0A3S6EVI5	A0A3S6EVI5	FALSE	FALSE	WT3_37deg	WT_37C	20230616_C32027_012_S522543_WT3_37deg_WT_37C	light	11.86	141493	16.6959
A0A3S6EVI5	histidine kinase OS=Yersinia entomophaga OX=935293 GN=PL78_01345 PE=4 SV=1	7	tr|A0A3S6EVI5|A0A3S6EVI5_YERET	A0A3S6EVI5	A0A3S6EVI5	FALSE	FALSE	LC1_25deg	LC_25C	20230616_C32027_013_S522538_LC1_25deg_LC_25C	light	10.89	53635.8	16.8779
A0A3S6EVI5	histidine kinase OS=Yersinia entomophaga OX=935293 GN=PL78_01345 PE=4 SV=1	7	tr|A0A3S6EVI5|A0A3S6EVI5_YERET	A0A3S6EVI5	A0A3S6EVI5	FALSE	FALSE	WT1_37deg	WT_37C	20230616_C32027_014_S522541_WT1_37deg_WT_37C	light	11.1938	72678.1	15.8108
A0A3S6EVJ0	Succinate--CoA ligase [ADP-forming] subunit alpha OS=Yersinia entomophaga OX=935293 GN=sucD PE=3 SV=1	15	tr|A0A3S6EVJ0|A0A3S6EVJ0_YERET	A0A3S6EVJ0	A0A3S6EVJ0	FALSE	FALSE	LC3_37deg	LC_37C	20230616_C32027_002_S522546_LC3_37deg_LC_37C	light	13.7299	917930	19.9217
A0A3S6EVJ0	Succinate--CoA ligase [ADP-forming] subunit alpha OS=Yersinia entomophaga OX=935293 GN=sucD PE=3 SV=1	15	tr|A0A3S6EVJ0|A0A3S6EVJ0_YERET	A0A3S6EVJ0	A0A3S6EVJ0	FALSE	FALSE	WT1_25deg	WT_25C	20230616_C32027_003_S522535_WT1_25deg_WT_25C	light	13.9644	1.1605e+06	20.0049
A0A3S6EVJ0	Succinate--CoA ligase [ADP-forming] subunit alpha OS=Yersinia entomophaga OX=935293 GN=sucD PE=3 SV=1	15	tr|A0A3S6EVJ0|A0A3S6EVJ0_YERET	A0A3S6EVJ0	A0A3S6EVJ0	FALSE	FALSE	LC2_25deg	LC_25C	20230616_C32027_004_S522539_LC2_25deg_LC_25C	light	13.7468	933590	20.3292
A0A3S6EVJ0	Succinate--CoA ligase [ADP-forming] subunit alpha OS=Yersinia entomophaga OX=935293 GN=sucD PE=3 SV=1	15	tr|A0A3S6EVJ0|A0A3S6EVJ0_YERET	A0A3S6EVJ0	A0A3S6EVJ0	FALSE	FALSE	LC3_25deg	LC_25C	20230616_C32027_005_S522540_LC3_25deg_LC_25C	light	14.0896	1.31531e+06	20.7096
A0A3S6EVJ0	Succinate--CoA ligase [ADP-forming] subunit alpha OS=Yersinia entomophaga OX=935293 GN=sucD PE=3 SV=1	15	tr|A0A3S6EVJ0|A0A3S6EVJ0_YERET	A0A3S6EVJ0	A0A3S6EVJ0	FALSE	FALSE	LC2_37deg	LC_37C	20230616_C32027_006_S522545_LC2_37deg_LC_37C	light	13.7974	982049	19.8425
A0A3S6EVJ0	Succinate--CoA ligase [ADP-forming] subunit alpha OS=Yersinia entomophaga OX=935293 GN=sucD PE=3 SV=1	15	tr|A0A3S6EVJ0|A0A3S6EVJ0_YERET	A0A3S6EVJ0	A0A3S6EVJ0	FALSE	FALSE	WT2_37deg	WT_37C	20230616_C32027_007_S522542_WT2_37deg_WT_37C	light	14.0129	1.21828e+06	20.3365
A0A3S6EVJ0	Succinate--CoA ligase [ADP-forming] subunit alpha OS=Yersinia entomophaga OX=935293 GN=sucD PE=3 SV=1	15	tr|A0A3S6EVJ0|A0A3S6EVJ0_YERET	A0A3S6EVJ0	A0A3S6EVJ0	FALSE	FALSE	WT3_25deg	WT_25C	20230616_C32027_009_S522537_WT3_25deg_WT_25C	light	14.4315	1.85155e+06	20.5663
A0A3S6EVJ0	Succinate--CoA ligase [ADP-forming] subunit alpha OS=Yersinia entomophaga OX=935293 GN=sucD PE=3 SV=1	15	tr|A0A3S6EVJ0|A0A3S6EVJ0_YERET	A0A3S6EVJ0	A0A3S6EVJ0	FALSE	FALSE	WT2_25deg	WT_25C	20230616_C32027_010_S522536_WT2_25deg_WT_25C	light	14.5964	2.18344e+06	20.4815
A0A3S6EVJ0	Succinate--CoA ligase [ADP-forming] subunit alpha OS=Yersinia entomophaga OX=935293 GN=sucD PE=3 SV=1	15	tr|A0A3S6EVJ0|A0A3S6EVJ0_YERET	A0A3S6EVJ0	A0A3S6EVJ0	FALSE	FALSE	LC1_37deg	LC_37C	20230616_C32027_011_S522544_LC1_37deg_LC_37C	light	14.1479	1.39432e+06	19.919
A0A3S6EVJ0	Succinate--CoA ligase [ADP-forming] subunit alpha OS=Yersinia entomophaga OX=935293 GN=sucD PE=3 SV=1	15	tr|A0A3S6EVJ0|A0A3S6EVJ0_YERET	A0A3S6EVJ0	A0A3S6EVJ0	FALSE	FALSE	WT3_37deg	WT_37C	20230616_C32027_012_S522543_WT3_37deg_WT_37C	light	14.1416	1.38554e+06	19.9875
A0A3S6EVJ0	Succinate--CoA ligase [ADP-forming] subunit alpha OS=Yersinia entomophaga OX=935293 GN=sucD PE=3 SV=1	15	tr|A0A3S6EVJ0|A0A3S6EVJ0_YERET	A0A3S6EVJ0	A0A3S6EVJ0	FALSE	FALSE	LC1_25deg	LC_25C	20230616_C32027_013_S522538_LC1_25deg_LC_25C	light	13.6246	826215	20.8232
A0A3S6EVJ0	Succinate--CoA ligase [ADP-forming] subunit alpha OS=Yersinia entomophaga OX=935293 GN=sucD PE=3 SV=1	15	tr|A0A3S6EVJ0|A0A3S6EVJ0_YERET	A0A3S6EVJ0	A0A3S6EVJ0	FALSE	FALSE	WT1_37deg	WT_37C	20230616_C32027_014_S522541_WT1_37deg_WT_37C	light	14.2693	1.57429e+06	20.2478
A0A3S6EVJ2	5-oxoprolinase subunit A OS=Yersinia entomophaga OX=935293 GN=pxpA PE=3 SV=1	4	tr|A0A3S6EVJ2|A0A3S6EVJ2_YERET	A0A3S6EVJ2	A0A3S6EVJ2	FALSE	FALSE	LC3_37deg	LC_37C	20230616_C32027_002_S522546_LC3_37deg_LC_37C	light	12.4343	251272	18.0525
A0A3S6EVJ2	5-oxoprolinase subunit A OS=Yersinia entomophaga OX=935293 GN=pxpA PE=3 SV=1	4	tr|A0A3S6EVJ2|A0A3S6EVJ2_YERET	A0A3S6EVJ2	A0A3S6EVJ2	FALSE	FALSE	WT1_25deg	WT_25C	20230616_C32027_003_S522535_WT1_25deg_WT_25C	light	12.5516	282560	17.9667
A0A3S6EVJ2	5-oxoprolinase subunit A OS=Yersinia entomophaga OX=935293 GN=pxpA PE=3 SV=1	4	tr|A0A3S6EVJ2|A0A3S6EVJ2_YERET	A0A3S6EVJ2	A0A3S6EVJ2	FALSE	FALSE	LC2_25deg	LC_25C	20230616_C32027_004_S522539_LC2_25deg_LC_25C	light	12.1755	193984	18.0624
A0A3S6EVJ2	5-oxoprolinase subunit A OS=Yersinia entomophaga OX=935293 GN=pxpA PE=3 SV=1	4	tr|A0A3S6EVJ2|A0A3S6EVJ2_YERET	A0A3S6EVJ2	A0A3S6EVJ2	FALSE	FALSE	LC3_25deg	LC_25C	20230616_C32027_005_S522540_LC3_25deg_LC_25C	light	12.3136	222704	18.1474
A0A3S6EVJ2	5-oxoprolinase subunit A OS=Yersinia entomophaga OX=935293 GN=pxpA PE=3 SV=1	4	tr|A0A3S6EVJ2|A0A3S6EVJ2_YERET	A0A3S6EVJ2	A0A3S6EVJ2	FALSE	FALSE	LC2_37deg	LC_37C	20230616_C32027_006_S522545_LC2_37deg_LC_37C	light	12.8377	376150	18.458
A0A3S6EVJ2	5-oxoprolinase subunit A OS=Yersinia entomophaga OX=935293 GN=pxpA PE=3 SV=1	4	tr|A0A3S6EVJ2|A0A3S6EVJ2_YERET	A0A3S6EVJ2	A0A3S6EVJ2	FALSE	FALSE	WT2_37deg	WT_37C	20230616_C32027_007_S522542_WT2_37deg_WT_37C	light	12.9635	426540	18.8225
A0A3S6EVJ2	5-oxoprolinase subunit A OS=Yersinia entomophaga OX=935293 GN=pxpA PE=3 SV=1	4	tr|A0A3S6EVJ2|A0A3S6EVJ2_YERET	A0A3S6EVJ2	A0A3S6EVJ2	FALSE	FALSE	WT3_25deg	WT_25C	20230616_C32027_009_S522537_WT3_25deg_WT_25C	light	12.3005	219807	17.4919
A0A3S6EVJ2	5-oxoprolinase subunit A OS=Yersinia entomophaga OX=935293 GN=pxpA PE=3 SV=1	4	tr|A0A3S6EVJ2|A0A3S6EVJ2_YERET	A0A3S6EVJ2	A0A3S6EVJ2	FALSE	FALSE	WT2_25deg	WT_25C	20230616_C32027_010_S522536_WT2_25deg_WT_25C	light	12.6027	297360	17.6052
A0A3S6EVJ2	5-oxoprolinase subunit A OS=Yersinia entomophaga OX=935293 GN=pxpA PE=3 SV=1	4	tr|A0A3S6EVJ2|A0A3S6EVJ2_YERET	A0A3S6EVJ2	A0A3S6EVJ2	FALSE	FALSE	LC1_37deg	LC_37C	20230616_C32027_011_S522544_LC1_37deg_LC_37C	light	13.1629	520711	18.4979
A0A3S6EVJ2	5-oxoprolinase subunit A OS=Yersinia entomophaga OX=935293 GN=pxpA PE=3 SV=1	4	tr|A0A3S6EVJ2|A0A3S6EVJ2_YERET	A0A3S6EVJ2	A0A3S6EVJ2	FALSE	FALSE	WT3_37deg	WT_37C	20230616_C32027_012_S522543_WT3_37deg_WT_37C	light	13.0542	467070	18.4188
A0A3S6EVJ2	5-oxoprolinase subunit A OS=Yersinia entomophaga OX=935293 GN=pxpA PE=3 SV=1	4	tr|A0A3S6EVJ2|A0A3S6EVJ2_YERET	A0A3S6EVJ2	A0A3S6EVJ2	FALSE	FALSE	LC1_25deg	LC_25C	20230616_C32027_013_S522538_LC1_25deg_LC_25C	light	11.5486	103637	17.8282
A0A3S6EVJ2	5-oxoprolinase subunit A OS=Yersinia entomophaga OX=935293 GN=pxpA PE=3 SV=1	4	tr|A0A3S6EVJ2|A0A3S6EVJ2_YERET	A0A3S6EVJ2	A0A3S6EVJ2	FALSE	FALSE	WT1_37deg	WT_37C	20230616_C32027_014_S522541_WT1_37deg_WT_37C	light	13.4152	670140	19.0156
A0A3S6EVJ4	Succinate dehydrogenase cytochrome b556 subunit OS=Yersinia entomophaga OX=935293 GN=PL78_01435 PE=3 SV=1	3	tr|A0A3S6EVJ4|A0A3S6EVJ4_YERET	A0A3S6EVJ4	A0A3S6EVJ4	FALSE	FALSE	LC3_37deg	LC_37C	20230616_C32027_002_S522546_LC3_37deg_LC_37C	light	13.1175	497574	19.0382
A0A3S6EVJ4	Succinate dehydrogenase cytochrome b556 subunit OS=Yersinia entomophaga OX=935293 GN=PL78_01435 PE=3 SV=1	3	tr|A0A3S6EVJ4|A0A3S6EVJ4_YERET	A0A3S6EVJ4	A0A3S6EVJ4	FALSE	FALSE	WT1_25deg	WT_25C	20230616_C32027_003_S522535_WT1_25deg_WT_25C	light	14.7709	2.59961e+06	21.1684
A0A3S6EVJ4	Succinate dehydrogenase cytochrome b556 subunit OS=Yersinia entomophaga OX=935293 GN=PL78_01435 PE=3 SV=1	3	tr|A0A3S6EVJ4|A0A3S6EVJ4_YERET	A0A3S6EVJ4	A0A3S6EVJ4	FALSE	FALSE	LC2_25deg	LC_25C	20230616_C32027_004_S522539_LC2_25deg_LC_25C	light	12.9508	421164	19.1808
A0A3S6EVJ4	Succinate dehydrogenase cytochrome b556 subunit OS=Yersinia entomophaga OX=935293 GN=PL78_01435 PE=3 SV=1	3	tr|A0A3S6EVJ4|A0A3S6EVJ4_YERET	A0A3S6EVJ4	A0A3S6EVJ4	FALSE	FALSE	LC3_25deg	LC_25C	20230616_C32027_005_S522540_LC3_25deg_LC_25C	light	14.1835	1.4448e+06	20.8451
A0A3S6EVJ4	Succinate dehydrogenase cytochrome b556 subunit OS=Yersinia entomophaga OX=935293 GN=PL78_01435 PE=3 SV=1	3	tr|A0A3S6EVJ4|A0A3S6EVJ4_YERET	A0A3S6EVJ4	A0A3S6EVJ4	FALSE	FALSE	LC2_37deg	LC_37C	20230616_C32027_006_S522545_LC2_37deg_LC_37C	light	13.7009	891731	19.7033
A0A3S6EVJ4	Succinate dehydrogenase cytochrome b556 subunit OS=Yersinia entomophaga OX=935293 GN=PL78_01435 PE=3 SV=1	3	tr|A0A3S6EVJ4|A0A3S6EVJ4_YERET	A0A3S6EVJ4	A0A3S6EVJ4	FALSE	FALSE	WT2_37deg	WT_37C	20230616_C32027_007_S522542_WT2_37deg_WT_37C	light	12.9661	427649	18.8262
A0A3S6EVJ4	Succinate dehydrogenase cytochrome b556 subunit OS=Yersinia entomophaga OX=935293 GN=PL78_01435 PE=3 SV=1	3	tr|A0A3S6EVJ4|A0A3S6EVJ4_YERET	A0A3S6EVJ4	A0A3S6EVJ4	FALSE	FALSE	WT3_25deg	WT_25C	20230616_C32027_009_S522537_WT3_25deg_WT_25C	light	14.6228	2241748	20.8422
A0A3S6EVJ4	Succinate dehydrogenase cytochrome b556 subunit OS=Yersinia entomophaga OX=935293 GN=PL78_01435 PE=3 SV=1	3	tr|A0A3S6EVJ4|A0A3S6EVJ4_YERET	A0A3S6EVJ4	A0A3S6EVJ4	FALSE	FALSE	WT2_25deg	WT_25C	20230616_C32027_010_S522536_WT2_25deg_WT_25C	light	14.9606	3142711	21.0069
A0A3S6EVJ4	Succinate dehydrogenase cytochrome b556 subunit OS=Yersinia entomophaga OX=935293 GN=PL78_01435 PE=3 SV=1	3	tr|A0A3S6EVJ4|A0A3S6EVJ4_YERET	A0A3S6EVJ4	A0A3S6EVJ4	FALSE	FALSE	LC1_37deg	LC_37C	20230616_C32027_011_S522544_LC1_37deg_LC_37C	light	14.2	1.4688e+06	19.994
A0A3S6EVJ4	Succinate dehydrogenase cytochrome b556 subunit OS=Yersinia entomophaga OX=935293 GN=PL78_01435 PE=3 SV=1	3	tr|A0A3S6EVJ4|A0A3S6EVJ4_YERET	A0A3S6EVJ4	A0A3S6EVJ4	FALSE	FALSE	WT3_37deg	WT_37C	20230616_C32027_012_S522543_WT3_37deg_WT_37C	light	13.6566	853048	19.2878
A0A3S6EVJ4	Succinate dehydrogenase cytochrome b556 subunit OS=Yersinia entomophaga OX=935293 GN=PL78_01435 PE=3 SV=1	3	tr|A0A3S6EVJ4|A0A3S6EVJ4_YERET	A0A3S6EVJ4	A0A3S6EVJ4	FALSE	FALSE	LC1_25deg	LC_25C	20230616_C32027_013_S522538_LC1_25deg_LC_25C	light	13.5955	802512	20.7812
A0A3S6EVJ4	Succinate dehydrogenase cytochrome b556 subunit OS=Yersinia entomophaga OX=935293 GN=PL78_01435 PE=3 SV=1	3	tr|A0A3S6EVJ4|A0A3S6EVJ4_YERET	A0A3S6EVJ4	A0A3S6EVJ4	FALSE	FALSE	WT1_37deg	WT_37C	20230616_C32027_014_S522541_WT1_37deg_WT_37C	light	13.3227	610913	18.8821
A0A3S6EVJ5	Carboxyltransferase domain-containing protein OS=Yersinia entomophaga OX=935293 GN=PL78_01395 PE=4 SV=1	3	tr|A0A3S6EVJ5|A0A3S6EVJ5_YERET	A0A3S6EVJ5	A0A3S6EVJ5	FALSE	FALSE	LC3_37deg	LC_37C	20230616_C32027_002_S522546_LC3_37deg_LC_37C	light	12.9229	409596	18.7575
A0A3S6EVJ5	Carboxyltransferase domain-containing protein OS=Yersinia entomophaga OX=935293 GN=PL78_01395 PE=4 SV=1	3	tr|A0A3S6EVJ5|A0A3S6EVJ5_YERET	A0A3S6EVJ5	A0A3S6EVJ5	FALSE	FALSE	WT1_25deg	WT_25C	20230616_C32027_003_S522535_WT1_25deg_WT_25C	light	12.8266	371987	18.3634
A0A3S6EVJ5	Carboxyltransferase domain-containing protein OS=Yersinia entomophaga OX=935293 GN=PL78_01395 PE=4 SV=1	3	tr|A0A3S6EVJ5|A0A3S6EVJ5_YERET	A0A3S6EVJ5	A0A3S6EVJ5	FALSE	FALSE	LC2_25deg	LC_25C	20230616_C32027_004_S522539_LC2_25deg_LC_25C	light	12.9564	423518	19.1889
A0A3S6EVJ5	Carboxyltransferase domain-containing protein OS=Yersinia entomophaga OX=935293 GN=PL78_01395 PE=4 SV=1	3	tr|A0A3S6EVJ5|A0A3S6EVJ5_YERET	A0A3S6EVJ5	A0A3S6EVJ5	FALSE	FALSE	LC3_25deg	LC_25C	20230616_C32027_005_S522540_LC3_25deg_LC_25C	light	12.523	274587	18.4495
A0A3S6EVJ5	Carboxyltransferase domain-containing protein OS=Yersinia entomophaga OX=935293 GN=PL78_01395 PE=4 SV=1	3	tr|A0A3S6EVJ5|A0A3S6EVJ5_YERET	A0A3S6EVJ5	A0A3S6EVJ5	FALSE	FALSE	LC2_37deg	LC_37C	20230616_C32027_006_S522545_LC2_37deg_LC_37C	light	13.2675	578126	19.078
A0A3S6EVJ5	Carboxyltransferase domain-containing protein OS=Yersinia entomophaga OX=935293 GN=PL78_01395 PE=4 SV=1	3	tr|A0A3S6EVJ5|A0A3S6EVJ5_YERET	A0A3S6EVJ5	A0A3S6EVJ5	FALSE	FALSE	WT2_37deg	WT_37C	20230616_C32027_007_S522542_WT2_37deg_WT_37C	light	12.7368	340029	18.4954
A0A3S6EVJ5	Carboxyltransferase domain-containing protein OS=Yersinia entomophaga OX=935293 GN=PL78_01395 PE=4 SV=1	3	tr|A0A3S6EVJ5|A0A3S6EVJ5_YERET	A0A3S6EVJ5	A0A3S6EVJ5	FALSE	FALSE	WT3_25deg	WT_25C	20230616_C32027_009_S522537_WT3_25deg_WT_25C	light	12.8708	388784	18.3146
A0A3S6EVJ5	Carboxyltransferase domain-containing protein OS=Yersinia entomophaga OX=935293 GN=PL78_01395 PE=4 SV=1	3	tr|A0A3S6EVJ5|A0A3S6EVJ5_YERET	A0A3S6EVJ5	A0A3S6EVJ5	FALSE	FALSE	WT2_25deg	WT_25C	20230616_C32027_010_S522536_WT2_25deg_WT_25C	light	12.7984	361626	17.8875
A0A3S6EVJ5	Carboxyltransferase domain-containing protein OS=Yersinia entomophaga OX=935293 GN=PL78_01395 PE=4 SV=1	3	tr|A0A3S6EVJ5|A0A3S6EVJ5_YERET	A0A3S6EVJ5	A0A3S6EVJ5	FALSE	FALSE	LC1_37deg	LC_37C	20230616_C32027_011_S522544_LC1_37deg_LC_37C	light	13.7092	899165	19.2861
A0A3S6EVJ5	Carboxyltransferase domain-containing protein OS=Yersinia entomophaga OX=935293 GN=PL78_01395 PE=4 SV=1	3	tr|A0A3S6EVJ5|A0A3S6EVJ5_YERET	A0A3S6EVJ5	A0A3S6EVJ5	FALSE	FALSE	WT3_37deg	WT_37C	20230616_C32027_012_S522543_WT3_37deg_WT_37C	light	12.5619	285471	17.7085
A0A3S6EVJ5	Carboxyltransferase domain-containing protein OS=Yersinia entomophaga OX=935293 GN=PL78_01395 PE=4 SV=1	3	tr|A0A3S6EVJ5|A0A3S6EVJ5_YERET	A0A3S6EVJ5	A0A3S6EVJ5	FALSE	FALSE	LC1_25deg	LC_25C	20230616_C32027_013_S522538_LC1_25deg_LC_25C	light	12.1956	197912	18.7615
A0A3S6EVJ5	Carboxyltransferase domain-containing protein OS=Yersinia entomophaga OX=935293 GN=PL78_01395 PE=4 SV=1	3	tr|A0A3S6EVJ5|A0A3S6EVJ5_YERET	A0A3S6EVJ5	A0A3S6EVJ5	FALSE	FALSE	WT1_37deg	WT_37C	20230616_C32027_014_S522541_WT1_37deg_WT_37C	light	12.8508	381077	18.2013
A0A3S6EVJ8	CDP-glucose 4,6-dehydratase OS=Yersinia entomophaga OX=935293 GN=PL78_00690 PE=4 SV=1	17	tr|A0A3S6EVJ8|A0A3S6EVJ8_YERET	A0A3S6EVJ8	A0A3S6EVJ8	FALSE	FALSE	LC3_37deg	LC_37C	20230616_C32027_002_S522546_LC3_37deg_LC_37C	light	15.2071	4.02106e+06	22.0528
A0A3S6EVJ8	CDP-glucose 4,6-dehydratase OS=Yersinia entomophaga OX=935293 GN=PL78_00690 PE=4 SV=1	17	tr|A0A3S6EVJ8|A0A3S6EVJ8_YERET	A0A3S6EVJ8	A0A3S6EVJ8	FALSE	FALSE	WT1_25deg	WT_25C	20230616_C32027_003_S522535_WT1_25deg_WT_25C	light	14.9151	3.00307e+06	21.3766
A0A3S6EVJ8	CDP-glucose 4,6-dehydratase OS=Yersinia entomophaga OX=935293 GN=PL78_00690 PE=4 SV=1	17	tr|A0A3S6EVJ8|A0A3S6EVJ8_YERET	A0A3S6EVJ8	A0A3S6EVJ8	FALSE	FALSE	LC2_25deg	LC_25C	20230616_C32027_004_S522539_LC2_25deg_LC_25C	light	14.6127	2.21927e+06	21.5785
A0A3S6EVJ8	CDP-glucose 4,6-dehydratase OS=Yersinia entomophaga OX=935293 GN=PL78_00690 PE=4 SV=1	17	tr|A0A3S6EVJ8|A0A3S6EVJ8_YERET	A0A3S6EVJ8	A0A3S6EVJ8	FALSE	FALSE	LC3_25deg	LC_25C	20230616_C32027_005_S522540_LC3_25deg_LC_25C	light	14.8924	2.93556e+06	21.8678
A0A3S6EVJ8	CDP-glucose 4,6-dehydratase OS=Yersinia entomophaga OX=935293 GN=PL78_00690 PE=4 SV=1	17	tr|A0A3S6EVJ8|A0A3S6EVJ8_YERET	A0A3S6EVJ8	A0A3S6EVJ8	FALSE	FALSE	LC2_37deg	LC_37C	20230616_C32027_006_S522545_LC2_37deg_LC_37C	light	15.3092	4.4534e+06	22.0235
A0A3S6EVJ8	CDP-glucose 4,6-dehydratase OS=Yersinia entomophaga OX=935293 GN=PL78_00690 PE=4 SV=1	17	tr|A0A3S6EVJ8|A0A3S6EVJ8_YERET	A0A3S6EVJ8	A0A3S6EVJ8	FALSE	FALSE	WT2_37deg	WT_37C	20230616_C32027_007_S522542_WT2_37deg_WT_37C	light	15.1329	3.73367e+06	21.9523
A0A3S6EVJ8	CDP-glucose 4,6-dehydratase OS=Yersinia entomophaga OX=935293 GN=PL78_00690 PE=4 SV=1	17	tr|A0A3S6EVJ8|A0A3S6EVJ8_YERET	A0A3S6EVJ8	A0A3S6EVJ8	FALSE	FALSE	WT3_25deg	WT_25C	20230616_C32027_009_S522537_WT3_25deg_WT_25C	light	15.1151	3.66774e+06	21.5525
A0A3S6EVJ8	CDP-glucose 4,6-dehydratase OS=Yersinia entomophaga OX=935293 GN=PL78_00690 PE=4 SV=1	17	tr|A0A3S6EVJ8|A0A3S6EVJ8_YERET	A0A3S6EVJ8	A0A3S6EVJ8	FALSE	FALSE	WT2_25deg	WT_25C	20230616_C32027_010_S522536_WT2_25deg_WT_25C	light	15.2289	4.10971e+06	21.3939
A0A3S6EVJ8	CDP-glucose 4,6-dehydratase OS=Yersinia entomophaga OX=935293 GN=PL78_00690 PE=4 SV=1	17	tr|A0A3S6EVJ8|A0A3S6EVJ8_YERET	A0A3S6EVJ8	A0A3S6EVJ8	FALSE	FALSE	LC1_37deg	LC_37C	20230616_C32027_011_S522544_LC1_37deg_LC_37C	light	15.5934	5.91718e+06	22.0043
A0A3S6EVJ8	CDP-glucose 4,6-dehydratase OS=Yersinia entomophaga OX=935293 GN=PL78_00690 PE=4 SV=1	17	tr|A0A3S6EVJ8|A0A3S6EVJ8_YERET	A0A3S6EVJ8	A0A3S6EVJ8	FALSE	FALSE	WT3_37deg	WT_37C	20230616_C32027_012_S522543_WT3_37deg_WT_37C	light	15.4764	5.26408e+06	21.9133
A0A3S6EVJ8	CDP-glucose 4,6-dehydratase OS=Yersinia entomophaga OX=935293 GN=PL78_00690 PE=4 SV=1	17	tr|A0A3S6EVJ8|A0A3S6EVJ8_YERET	A0A3S6EVJ8	A0A3S6EVJ8	FALSE	FALSE	LC1_25deg	LC_25C	20230616_C32027_013_S522538_LC1_25deg_LC_25C	light	14.2938	1.61332e+06	21.7886
A0A3S6EVJ8	CDP-glucose 4,6-dehydratase OS=Yersinia entomophaga OX=935293 GN=PL78_00690 PE=4 SV=1	17	tr|A0A3S6EVJ8|A0A3S6EVJ8_YERET	A0A3S6EVJ8	A0A3S6EVJ8	FALSE	FALSE	WT1_37deg	WT_37C	20230616_C32027_014_S522541_WT1_37deg_WT_37C	light	15.4042	4.89708e+06	21.885
A0A3S6EVK0	Tol-Pal system protein TolB OS=Yersinia entomophaga OX=935293 GN=tolB PE=3 SV=1	28	tr|A0A3S6EVK0|A0A3S6EVK0_YERET	A0A3S6EVK0	A0A3S6EVK0	FALSE	FALSE	LC3_37deg	LC_37C	20230616_C32027_002_S522546_LC3_37deg_LC_37C	light	14.6218	2.23948e+06	21.2084
A0A3S6EVK0	Tol-Pal system protein TolB OS=Yersinia entomophaga OX=935293 GN=tolB PE=3 SV=1	28	tr|A0A3S6EVK0|A0A3S6EVK0_YERET	A0A3S6EVK0	A0A3S6EVK0	FALSE	FALSE	WT1_25deg	WT_25C	20230616_C32027_003_S522535_WT1_25deg_WT_25C	light	14.0751	1.29635e+06	20.1646
A0A3S6EVK0	Tol-Pal system protein TolB OS=Yersinia entomophaga OX=935293 GN=tolB PE=3 SV=1	28	tr|A0A3S6EVK0|A0A3S6EVK0_YERET	A0A3S6EVK0	A0A3S6EVK0	FALSE	FALSE	LC2_25deg	LC_25C	20230616_C32027_004_S522539_LC2_25deg_LC_25C	light	13.7725	957919	20.3663
A0A3S6EVK0	Tol-Pal system protein TolB OS=Yersinia entomophaga OX=935293 GN=tolB PE=3 SV=1	28	tr|A0A3S6EVK0|A0A3S6EVK0_YERET	A0A3S6EVK0	A0A3S6EVK0	FALSE	FALSE	LC3_25deg	LC_25C	20230616_C32027_005_S522540_LC3_25deg_LC_25C	light	13.9356	1.12754e+06	20.4874
A0A3S6EVK0	Tol-Pal system protein TolB OS=Yersinia entomophaga OX=935293 GN=tolB PE=3 SV=1	28	tr|A0A3S6EVK0|A0A3S6EVK0_YERET	A0A3S6EVK0	A0A3S6EVK0	FALSE	FALSE	LC2_37deg	LC_37C	20230616_C32027_006_S522545_LC2_37deg_LC_37C	light	14.7099	2.44574e+06	21.1589
A0A3S6EVK0	Tol-Pal system protein TolB OS=Yersinia entomophaga OX=935293 GN=tolB PE=3 SV=1	28	tr|A0A3S6EVK0|A0A3S6EVK0_YERET	A0A3S6EVK0	A0A3S6EVK0	FALSE	FALSE	WT2_37deg	WT_37C	20230616_C32027_007_S522542_WT2_37deg_WT_37C	light	14.8221	2.73613e+06	21.5038
A0A3S6EVK0	Tol-Pal system protein TolB OS=Yersinia entomophaga OX=935293 GN=tolB PE=3 SV=1	28	tr|A0A3S6EVK0|A0A3S6EVK0_YERET	A0A3S6EVK0	A0A3S6EVK0	FALSE	FALSE	WT3_25deg	WT_25C	20230616_C32027_009_S522537_WT3_25deg_WT_25C	light	14.3108	1.64099e+06	20.3922
A0A3S6EVK0	Tol-Pal system protein TolB OS=Yersinia entomophaga OX=935293 GN=tolB PE=3 SV=1	28	tr|A0A3S6EVK0|A0A3S6EVK0_YERET	A0A3S6EVK0	A0A3S6EVK0	FALSE	FALSE	WT2_25deg	WT_25C	20230616_C32027_010_S522536_WT2_25deg_WT_25C	light	14.4134	1.8182e+06	20.2174
A0A3S6EVK0	Tol-Pal system protein TolB OS=Yersinia entomophaga OX=935293 GN=tolB PE=3 SV=1	28	tr|A0A3S6EVK0|A0A3S6EVK0_YERET	A0A3S6EVK0	A0A3S6EVK0	FALSE	FALSE	LC1_37deg	LC_37C	20230616_C32027_011_S522544_LC1_37deg_LC_37C	light	14.9613	3.14486e+06	21.0924
A0A3S6EVK0	Tol-Pal system protein TolB OS=Yersinia entomophaga OX=935293 GN=tolB PE=3 SV=1	28	tr|A0A3S6EVK0|A0A3S6EVK0_YERET	A0A3S6EVK0	A0A3S6EVK0	FALSE	FALSE	WT3_37deg	WT_37C	20230616_C32027_012_S522543_WT3_37deg_WT_37C	light	14.9223	3.02466e+06	21.1139
A0A3S6EVK0	Tol-Pal system protein TolB OS=Yersinia entomophaga OX=935293 GN=tolB PE=3 SV=1	28	tr|A0A3S6EVK0|A0A3S6EVK0_YERET	A0A3S6EVK0	A0A3S6EVK0	FALSE	FALSE	LC1_25deg	LC_25C	20230616_C32027_013_S522538_LC1_25deg_LC_25C	light	13.5983	804723	20.7851
A0A3S6EVK0	Tol-Pal system protein TolB OS=Yersinia entomophaga OX=935293 GN=tolB PE=3 SV=1	28	tr|A0A3S6EVK0|A0A3S6EVK0_YERET	A0A3S6EVK0	A0A3S6EVK0	FALSE	FALSE	WT1_37deg	WT_37C	20230616_C32027_014_S522541_WT1_37deg_WT_37C	light	14.8611	2.84494e+06	21.1015
A0A3S6EVK3	oxoglutarate dehydrogenase (succinyl-transferring) OS=Yersinia entomophaga OX=935293 GN=PL78_01455 PE=3 SV=1	38	tr|A0A3S6EVK3|A0A3S6EVK3_YERET	A0A3S6EVK3	A0A3S6EVK3	FALSE	FALSE	LC3_37deg	LC_37C	20230616_C32027_002_S522546_LC3_37deg_LC_37C	light	15.3994	4.87388e+06	22.3303
A0A3S6EVK3	oxoglutarate dehydrogenase (succinyl-transferring) OS=Yersinia entomophaga OX=935293 GN=PL78_01455 PE=3 SV=1	38	tr|A0A3S6EVK3|A0A3S6EVK3_YERET	A0A3S6EVK3	A0A3S6EVK3	FALSE	FALSE	WT1_25deg	WT_25C	20230616_C32027_003_S522535_WT1_25deg_WT_25C	light	15.6031	5.97502e+06	22.3691
A0A3S6EVK3	oxoglutarate dehydrogenase (succinyl-transferring) OS=Yersinia entomophaga OX=935293 GN=PL78_01455 PE=3 SV=1	38	tr|A0A3S6EVK3|A0A3S6EVK3_YERET	A0A3S6EVK3	A0A3S6EVK3	FALSE	FALSE	LC2_25deg	LC_25C	20230616_C32027_004_S522539_LC2_25deg_LC_25C	light	15.3756	4.75945e+06	22.6792
A0A3S6EVK3	oxoglutarate dehydrogenase (succinyl-transferring) OS=Yersinia entomophaga OX=935293 GN=PL78_01455 PE=3 SV=1	38	tr|A0A3S6EVK3|A0A3S6EVK3_YERET	A0A3S6EVK3	A0A3S6EVK3	FALSE	FALSE	LC3_25deg	LC_25C	20230616_C32027_005_S522540_LC3_25deg_LC_25C	light	15.3855	4.8066e+06	22.5792
A0A3S6EVK3	oxoglutarate dehydrogenase (succinyl-transferring) OS=Yersinia entomophaga OX=935293 GN=PL78_01455 PE=3 SV=1	38	tr|A0A3S6EVK3|A0A3S6EVK3_YERET	A0A3S6EVK3	A0A3S6EVK3	FALSE	FALSE	LC2_37deg	LC_37C	20230616_C32027_006_S522545_LC2_37deg_LC_37C	light	15.4155	4.95282e+06	22.1768
A0A3S6EVK3	oxoglutarate dehydrogenase (succinyl-transferring) OS=Yersinia entomophaga OX=935293 GN=PL78_01455 PE=3 SV=1	38	tr|A0A3S6EVK3|A0A3S6EVK3_YERET	A0A3S6EVK3	A0A3S6EVK3	FALSE	FALSE	WT2_37deg	WT_37C	20230616_C32027_007_S522542_WT2_37deg_WT_37C	light	15.6138	6.03961e+06	22.6462
A0A3S6EVK3	oxoglutarate dehydrogenase (succinyl-transferring) OS=Yersinia entomophaga OX=935293 GN=PL78_01455 PE=3 SV=1	38	tr|A0A3S6EVK3|A0A3S6EVK3_YERET	A0A3S6EVK3	A0A3S6EVK3	FALSE	FALSE	WT3_25deg	WT_25C	20230616_C32027_009_S522537_WT3_25deg_WT_25C	light	15.7553	6.9572e+06	22.4761
A0A3S6EVK3	oxoglutarate dehydrogenase (succinyl-transferring) OS=Yersinia entomophaga OX=935293 GN=PL78_01455 PE=3 SV=1	38	tr|A0A3S6EVK3|A0A3S6EVK3_YERET	A0A3S6EVK3	A0A3S6EVK3	FALSE	FALSE	WT2_25deg	WT_25C	20230616_C32027_010_S522536_WT2_25deg_WT_25C	light	15.9696	8.62027e+06	22.4626
A0A3S6EVK3	oxoglutarate dehydrogenase (succinyl-transferring) OS=Yersinia entomophaga OX=935293 GN=PL78_01455 PE=3 SV=1	38	tr|A0A3S6EVK3|A0A3S6EVK3_YERET	A0A3S6EVK3	A0A3S6EVK3	FALSE	FALSE	LC1_37deg	LC_37C	20230616_C32027_011_S522544_LC1_37deg_LC_37C	light	15.7581	6.97688e+06	22.242
A0A3S6EVK3	oxoglutarate dehydrogenase (succinyl-transferring) OS=Yersinia entomophaga OX=935293 GN=PL78_01455 PE=3 SV=1	38	tr|A0A3S6EVK3|A0A3S6EVK3_YERET	A0A3S6EVK3	A0A3S6EVK3	FALSE	FALSE	WT3_37deg	WT_37C	20230616_C32027_012_S522543_WT3_37deg_WT_37C	light	15.5872	5.88069e+06	22.0731
A0A3S6EVK3	oxoglutarate dehydrogenase (succinyl-transferring) OS=Yersinia entomophaga OX=935293 GN=PL78_01455 PE=3 SV=1	38	tr|A0A3S6EVK3|A0A3S6EVK3_YERET	A0A3S6EVK3	A0A3S6EVK3	FALSE	FALSE	LC1_25deg	LC_25C	20230616_C32027_013_S522538_LC1_25deg_LC_25C	light	14.9346	3.06199e+06	22.713
A0A3S6EVK3	oxoglutarate dehydrogenase (succinyl-transferring) OS=Yersinia entomophaga OX=935293 GN=PL78_01455 PE=3 SV=1	38	tr|A0A3S6EVK3|A0A3S6EVK3_YERET	A0A3S6EVK3	A0A3S6EVK3	FALSE	FALSE	WT1_37deg	WT_37C	20230616_C32027_014_S522541_WT1_37deg_WT_37C	light	15.5859	5.8731e+06	22.1472
A0A3S6EVK5	Cytochrome d ubiquinol oxidase subunit 2 OS=Yersinia entomophaga OX=935293 GN=PL78_01485 PE=3 SV=1	6	tr|A0A3S6EVK5|A0A3S6EVK5_YERET	A0A3S6EVK5	A0A3S6EVK5	FALSE	FALSE	LC3_37deg	LC_37C	20230616_C32027_002_S522546_LC3_37deg_LC_37C	light	13.8217	1.00625e+06	20.0542
A0A3S6EVK5	Cytochrome d ubiquinol oxidase subunit 2 OS=Yersinia entomophaga OX=935293 GN=PL78_01485 PE=3 SV=1	6	tr|A0A3S6EVK5|A0A3S6EVK5_YERET	A0A3S6EVK5	A0A3S6EVK5	FALSE	FALSE	WT1_25deg	WT_25C	20230616_C32027_003_S522535_WT1_25deg_WT_25C	light	13.0815	479965	18.7311
A0A3S6EVK5	Cytochrome d ubiquinol oxidase subunit 2 OS=Yersinia entomophaga OX=935293 GN=PL78_01485 PE=3 SV=1	6	tr|A0A3S6EVK5|A0A3S6EVK5_YERET	A0A3S6EVK5	A0A3S6EVK5	FALSE	FALSE	LC2_25deg	LC_25C	20230616_C32027_004_S522539_LC2_25deg_LC_25C	light	11.9295	151681	17.7075
A0A3S6EVK5	Cytochrome d ubiquinol oxidase subunit 2 OS=Yersinia entomophaga OX=935293 GN=PL78_01485 PE=3 SV=1	6	tr|A0A3S6EVK5|A0A3S6EVK5_YERET	A0A3S6EVK5	A0A3S6EVK5	FALSE	FALSE	LC3_25deg	LC_25C	20230616_C32027_005_S522540_LC3_25deg_LC_25C	light	12.2163	202058	18.007
A0A3S6EVK5	Cytochrome d ubiquinol oxidase subunit 2 OS=Yersinia entomophaga OX=935293 GN=PL78_01485 PE=3 SV=1	6	tr|A0A3S6EVK5|A0A3S6EVK5_YERET	A0A3S6EVK5	A0A3S6EVK5	FALSE	FALSE	LC2_37deg	LC_37C	20230616_C32027_006_S522545_LC2_37deg_LC_37C	light	13.8497	1.03481e+06	19.918
A0A3S6EVK5	Cytochrome d ubiquinol oxidase subunit 2 OS=Yersinia entomophaga OX=935293 GN=PL78_01485 PE=3 SV=1	6	tr|A0A3S6EVK5|A0A3S6EVK5_YERET	A0A3S6EVK5	A0A3S6EVK5	FALSE	FALSE	WT2_37deg	WT_37C	20230616_C32027_007_S522542_WT2_37deg_WT_37C	light	13.4567	698503	19.534
A0A3S6EVK5	Cytochrome d ubiquinol oxidase subunit 2 OS=Yersinia entomophaga OX=935293 GN=PL78_01485 PE=3 SV=1	6	tr|A0A3S6EVK5|A0A3S6EVK5_YERET	A0A3S6EVK5	A0A3S6EVK5	FALSE	FALSE	WT3_25deg	WT_25C	20230616_C32027_009_S522537_WT3_25deg_WT_25C	light	12.8107	366132	18.228
A0A3S6EVK5	Cytochrome d ubiquinol oxidase subunit 2 OS=Yersinia entomophaga OX=935293 GN=PL78_01485 PE=3 SV=1	6	tr|A0A3S6EVK5|A0A3S6EVK5_YERET	A0A3S6EVK5	A0A3S6EVK5	FALSE	FALSE	WT2_25deg	WT_25C	20230616_C32027_010_S522536_WT2_25deg_WT_25C	light	12.7144	332498	17.7663
A0A3S6EVK5	Cytochrome d ubiquinol oxidase subunit 2 OS=Yersinia entomophaga OX=935293 GN=PL78_01485 PE=3 SV=1	6	tr|A0A3S6EVK5|A0A3S6EVK5_YERET	A0A3S6EVK5	A0A3S6EVK5	FALSE	FALSE	LC1_37deg	LC_37C	20230616_C32027_011_S522544_LC1_37deg_LC_37C	light	14.1592	1.4102e+06	19.9353
A0A3S6EVK5	Cytochrome d ubiquinol oxidase subunit 2 OS=Yersinia entomophaga OX=935293 GN=PL78_01485 PE=3 SV=1	6	tr|A0A3S6EVK5|A0A3S6EVK5_YERET	A0A3S6EVK5	A0A3S6EVK5	FALSE	FALSE	WT3_37deg	WT_37C	20230616_C32027_012_S522543_WT3_37deg_WT_37C	light	13.8701	1.05611e+06	19.5958
A0A3S6EVK5	Cytochrome d ubiquinol oxidase subunit 2 OS=Yersinia entomophaga OX=935293 GN=PL78_01485 PE=3 SV=1	6	tr|A0A3S6EVK5|A0A3S6EVK5_YERET	A0A3S6EVK5	A0A3S6EVK5	FALSE	FALSE	LC1_25deg	LC_25C	20230616_C32027_013_S522538_LC1_25deg_LC_25C	light	11.7398	125471	18.104
A0A3S6EVK5	Cytochrome d ubiquinol oxidase subunit 2 OS=Yersinia entomophaga OX=935293 GN=PL78_01485 PE=3 SV=1	6	tr|A0A3S6EVK5|A0A3S6EVK5_YERET	A0A3S6EVK5	A0A3S6EVK5	FALSE	FALSE	WT1_37deg	WT_37C	20230616_C32027_014_S522541_WT1_37deg_WT_37C	light	13.514	739704	19.1581
A0A3S6EVK7	Succinate dehydrogenase flavoprotein subunit OS=Yersinia entomophaga OX=935293 GN=sdhA PE=3 SV=1	27	tr|A0A3S6EVK7|A0A3S6EVK7_YERET	A0A3S6EVK7	A0A3S6EVK7	FALSE	FALSE	LC3_37deg	LC_37C	20230616_C32027_002_S522546_LC3_37deg_LC_37C	light	14.5296	2.04232e+06	21.0754
A0A3S6EVK7	Succinate dehydrogenase flavoprotein subunit OS=Yersinia entomophaga OX=935293 GN=sdhA PE=3 SV=1	27	tr|A0A3S6EVK7|A0A3S6EVK7_YERET	A0A3S6EVK7	A0A3S6EVK7	FALSE	FALSE	WT1_25deg	WT_25C	20230616_C32027_003_S522535_WT1_25deg_WT_25C	light	14.8396	2.78444e+06	21.2675
A0A3S6EVK7	Succinate dehydrogenase flavoprotein subunit OS=Yersinia entomophaga OX=935293 GN=sdhA PE=3 SV=1	27	tr|A0A3S6EVK7|A0A3S6EVK7_YERET	A0A3S6EVK7	A0A3S6EVK7	FALSE	FALSE	LC2_25deg	LC_25C	20230616_C32027_004_S522539_LC2_25deg_LC_25C	light	14.2013	1.47073e+06	20.9849
A0A3S6EVK7	Succinate dehydrogenase flavoprotein subunit OS=Yersinia entomophaga OX=935293 GN=sdhA PE=3 SV=1	27	tr|A0A3S6EVK7|A0A3S6EVK7_YERET	A0A3S6EVK7	A0A3S6EVK7	FALSE	FALSE	LC3_25deg	LC_25C	20230616_C32027_005_S522540_LC3_25deg_LC_25C	light	14.4328	1.85394e+06	21.2048
A0A3S6EVK7	Succinate dehydrogenase flavoprotein subunit OS=Yersinia entomophaga OX=935293 GN=sdhA PE=3 SV=1	27	tr|A0A3S6EVK7|A0A3S6EVK7_YERET	A0A3S6EVK7	A0A3S6EVK7	FALSE	FALSE	LC2_37deg	LC_37C	20230616_C32027_006_S522545_LC2_37deg_LC_37C	light	14.6905	2.39886e+06	21.1309
A0A3S6EVK7	Succinate dehydrogenase flavoprotein subunit OS=Yersinia entomophaga OX=935293 GN=sdhA PE=3 SV=1	27	tr|A0A3S6EVK7|A0A3S6EVK7_YERET	A0A3S6EVK7	A0A3S6EVK7	FALSE	FALSE	WT2_37deg	WT_37C	20230616_C32027_007_S522542_WT2_37deg_WT_37C	light	14.7076	2.44027e+06	21.3387
A0A3S6EVK7	Succinate dehydrogenase flavoprotein subunit OS=Yersinia entomophaga OX=935293 GN=sdhA PE=3 SV=1	27	tr|A0A3S6EVK7|A0A3S6EVK7_YERET	A0A3S6EVK7	A0A3S6EVK7	FALSE	FALSE	WT3_25deg	WT_25C	20230616_C32027_009_S522537_WT3_25deg_WT_25C	light	15.1231	3.69716e+06	21.564
A0A3S6EVK7	Succinate dehydrogenase flavoprotein subunit OS=Yersinia entomophaga OX=935293 GN=sdhA PE=3 SV=1	27	tr|A0A3S6EVK7|A0A3S6EVK7_YERET	A0A3S6EVK7	A0A3S6EVK7	FALSE	FALSE	WT2_25deg	WT_25C	20230616_C32027_010_S522536_WT2_25deg_WT_25C	light	15.2353	4.13642e+06	21.4033
A0A3S6EVK7	Succinate dehydrogenase flavoprotein subunit OS=Yersinia entomophaga OX=935293 GN=sdhA PE=3 SV=1	27	tr|A0A3S6EVK7|A0A3S6EVK7_YERET	A0A3S6EVK7	A0A3S6EVK7	FALSE	FALSE	LC1_37deg	LC_37C	20230616_C32027_011_S522544_LC1_37deg_LC_37C	light	15.0671	3.49593e+06	21.2451
A0A3S6EVK7	Succinate dehydrogenase flavoprotein subunit OS=Yersinia entomophaga OX=935293 GN=sdhA PE=3 SV=1	27	tr|A0A3S6EVK7|A0A3S6EVK7_YERET	A0A3S6EVK7	A0A3S6EVK7	FALSE	FALSE	WT3_37deg	WT_37C	20230616_C32027_012_S522543_WT3_37deg_WT_37C	light	14.9599	3.14044e+06	21.168
A0A3S6EVK7	Succinate dehydrogenase flavoprotein subunit OS=Yersinia entomophaga OX=935293 GN=sdhA PE=3 SV=1	27	tr|A0A3S6EVK7|A0A3S6EVK7_YERET	A0A3S6EVK7	A0A3S6EVK7	FALSE	FALSE	LC1_25deg	LC_25C	20230616_C32027_013_S522538_LC1_25deg_LC_25C	light	13.9931	1.1943e+06	21.3547
A0A3S6EVK7	Succinate dehydrogenase flavoprotein subunit OS=Yersinia entomophaga OX=935293 GN=sdhA PE=3 SV=1	27	tr|A0A3S6EVK7|A0A3S6EVK7_YERET	A0A3S6EVK7	A0A3S6EVK7	FALSE	FALSE	WT1_37deg	WT_37C	20230616_C32027_014_S522541_WT1_37deg_WT_37C	light	14.7669	2.58933e+06	20.9657
A0A3S6EVK8	GDP-mannose mannosyl hydrolase OS=Yersinia entomophaga OX=935293 GN=PL78_00740 PE=4 SV=1	7	tr|A0A3S6EVK8|A0A3S6EVK8_YERET	A0A3S6EVK8	A0A3S6EVK8	FALSE	FALSE	LC3_37deg	LC_37C	20230616_C32027_002_S522546_LC3_37deg_LC_37C	light	13.4323	681662	19.4923
A0A3S6EVK8	GDP-mannose mannosyl hydrolase OS=Yersinia entomophaga OX=935293 GN=PL78_00740 PE=4 SV=1	7	tr|A0A3S6EVK8|A0A3S6EVK8_YERET	A0A3S6EVK8	A0A3S6EVK8	FALSE	FALSE	WT1_25deg	WT_25C	20230616_C32027_003_S522535_WT1_25deg_WT_25C	light	13.4308	680647	19.2351
A0A3S6EVK8	GDP-mannose mannosyl hydrolase OS=Yersinia entomophaga OX=935293 GN=PL78_00740 PE=4 SV=1	7	tr|A0A3S6EVK8|A0A3S6EVK8_YERET	A0A3S6EVK8	A0A3S6EVK8	FALSE	FALSE	LC2_25deg	LC_25C	20230616_C32027_004_S522539_LC2_25deg_LC_25C	light	13.1471	512522	19.4641
A0A3S6EVK8	GDP-mannose mannosyl hydrolase OS=Yersinia entomophaga OX=935293 GN=PL78_00740 PE=4 SV=1	7	tr|A0A3S6EVK8|A0A3S6EVK8_YERET	A0A3S6EVK8	A0A3S6EVK8	FALSE	FALSE	LC3_25deg	LC_25C	20230616_C32027_005_S522540_LC3_25deg_LC_25C	light	12.9226	409474	19.026
A0A3S6EVK8	GDP-mannose mannosyl hydrolase OS=Yersinia entomophaga OX=935293 GN=PL78_00740 PE=4 SV=1	7	tr|A0A3S6EVK8|A0A3S6EVK8_YERET	A0A3S6EVK8	A0A3S6EVK8	FALSE	FALSE	LC2_37deg	LC_37C	20230616_C32027_006_S522545_LC2_37deg_LC_37C	light	13.4337	682598	19.3177
A0A3S6EVK8	GDP-mannose mannosyl hydrolase OS=Yersinia entomophaga OX=935293 GN=PL78_00740 PE=4 SV=1	7	tr|A0A3S6EVK8|A0A3S6EVK8_YERET	A0A3S6EVK8	A0A3S6EVK8	FALSE	FALSE	WT2_37deg	WT_37C	20230616_C32027_007_S522542_WT2_37deg_WT_37C	light	12.8219	370220	18.6182
A0A3S6EVK8	GDP-mannose mannosyl hydrolase OS=Yersinia entomophaga OX=935293 GN=PL78_00740 PE=4 SV=1	7	tr|A0A3S6EVK8|A0A3S6EVK8_YERET	A0A3S6EVK8	A0A3S6EVK8	FALSE	FALSE	WT3_25deg	WT_25C	20230616_C32027_009_S522537_WT3_25deg_WT_25C	light	13.5117	737991	19.2393
A0A3S6EVK8	GDP-mannose mannosyl hydrolase OS=Yersinia entomophaga OX=935293 GN=PL78_00740 PE=4 SV=1	7	tr|A0A3S6EVK8|A0A3S6EVK8_YERET	A0A3S6EVK8	A0A3S6EVK8	FALSE	FALSE	WT2_25deg	WT_25C	20230616_C32027_010_S522536_WT2_25deg_WT_25C	light	13.8335	1.01819e+06	19.3809
A0A3S6EVK8	GDP-mannose mannosyl hydrolase OS=Yersinia entomophaga OX=935293 GN=PL78_00740 PE=4 SV=1	7	tr|A0A3S6EVK8|A0A3S6EVK8_YERET	A0A3S6EVK8	A0A3S6EVK8	FALSE	FALSE	LC1_37deg	LC_37C	20230616_C32027_011_S522544_LC1_37deg_LC_37C	light	13.7854	970365	19.396
A0A3S6EVK8	GDP-mannose mannosyl hydrolase OS=Yersinia entomophaga OX=935293 GN=PL78_00740 PE=4 SV=1	7	tr|A0A3S6EVK8|A0A3S6EVK8_YERET	A0A3S6EVK8	A0A3S6EVK8	FALSE	FALSE	WT3_37deg	WT_37C	20230616_C32027_012_S522543_WT3_37deg_WT_37C	light	13.8801	1.0667e+06	19.6102
A0A3S6EVK8	GDP-mannose mannosyl hydrolase OS=Yersinia entomophaga OX=935293 GN=PL78_00740 PE=4 SV=1	7	tr|A0A3S6EVK8|A0A3S6EVK8_YERET	A0A3S6EVK8	A0A3S6EVK8	FALSE	FALSE	LC1_25deg	LC_25C	20230616_C32027_013_S522538_LC1_25deg_LC_25C	light	12.5133	271920	19.2198
A0A3S6EVK8	GDP-mannose mannosyl hydrolase OS=Yersinia entomophaga OX=935293 GN=PL78_00740 PE=4 SV=1	7	tr|A0A3S6EVK8|A0A3S6EVK8_YERET	A0A3S6EVK8	A0A3S6EVK8	FALSE	FALSE	WT1_37deg	WT_37C	20230616_C32027_014_S522541_WT1_37deg_WT_37C	light	13.8682	1.05409e+06	19.6691
A0A3S6EVK9	Ribosomal silencing factor RsfS OS=Yersinia entomophaga OX=935293 GN=rsfS PE=3 SV=1	7	tr|A0A3S6EVK9|A0A3S6EVK9_YERET	A0A3S6EVK9	A0A3S6EVK9	FALSE	FALSE	LC3_37deg	LC_37C	20230616_C32027_002_S522546_LC3_37deg_LC_37C	light	13.523	746360	19.6231
A0A3S6EVK9	Ribosomal silencing factor RsfS OS=Yersinia entomophaga OX=935293 GN=rsfS PE=3 SV=1	7	tr|A0A3S6EVK9|A0A3S6EVK9_YERET	A0A3S6EVK9	A0A3S6EVK9	FALSE	FALSE	WT1_25deg	WT_25C	20230616_C32027_003_S522535_WT1_25deg_WT_25C	light	13.9017	1.09005e+06	19.9145
A0A3S6EVK9	Ribosomal silencing factor RsfS OS=Yersinia entomophaga OX=935293 GN=rsfS PE=3 SV=1	7	tr|A0A3S6EVK9|A0A3S6EVK9_YERET	A0A3S6EVK9	A0A3S6EVK9	FALSE	FALSE	LC2_25deg	LC_25C	20230616_C32027_004_S522539_LC2_25deg_LC_25C	light	13.681	874160	20.2343
A0A3S6EVK9	Ribosomal silencing factor RsfS OS=Yersinia entomophaga OX=935293 GN=rsfS PE=3 SV=1	7	tr|A0A3S6EVK9|A0A3S6EVK9_YERET	A0A3S6EVK9	A0A3S6EVK9	FALSE	FALSE	LC3_25deg	LC_25C	20230616_C32027_005_S522540_LC3_25deg_LC_25C	light	13.6305	831128	20.0473
A0A3S6EVK9	Ribosomal silencing factor RsfS OS=Yersinia entomophaga OX=935293 GN=rsfS PE=3 SV=1	7	tr|A0A3S6EVK9|A0A3S6EVK9_YERET	A0A3S6EVK9	A0A3S6EVK9	FALSE	FALSE	LC2_37deg	LC_37C	20230616_C32027_006_S522545_LC2_37deg_LC_37C	light	13.6173	820211	19.5827
A0A3S6EVK9	Ribosomal silencing factor RsfS OS=Yersinia entomophaga OX=935293 GN=rsfS PE=3 SV=1	7	tr|A0A3S6EVK9|A0A3S6EVK9_YERET	A0A3S6EVK9	A0A3S6EVK9	FALSE	FALSE	WT2_37deg	WT_37C	20230616_C32027_007_S522542_WT2_37deg_WT_37C	light	13.5354	755718	19.6476
A0A3S6EVK9	Ribosomal silencing factor RsfS OS=Yersinia entomophaga OX=935293 GN=rsfS PE=3 SV=1	7	tr|A0A3S6EVK9|A0A3S6EVK9_YERET	A0A3S6EVK9	A0A3S6EVK9	FALSE	FALSE	WT3_25deg	WT_25C	20230616_C32027_009_S522537_WT3_25deg_WT_25C	light	13.871	1.05702e+06	19.7576
A0A3S6EVK9	Ribosomal silencing factor RsfS OS=Yersinia entomophaga OX=935293 GN=rsfS PE=3 SV=1	7	tr|A0A3S6EVK9|A0A3S6EVK9_YERET	A0A3S6EVK9	A0A3S6EVK9	FALSE	FALSE	WT2_25deg	WT_25C	20230616_C32027_010_S522536_WT2_25deg_WT_25C	light	14.0435	1.25609e+06	19.6838
A0A3S6EVK9	Ribosomal silencing factor RsfS OS=Yersinia entomophaga OX=935293 GN=rsfS PE=3 SV=1	7	tr|A0A3S6EVK9|A0A3S6EVK9_YERET	A0A3S6EVK9	A0A3S6EVK9	FALSE	FALSE	LC1_37deg	LC_37C	20230616_C32027_011_S522544_LC1_37deg_LC_37C	light	13.9398	1.13233e+06	19.6187
A0A3S6EVK9	Ribosomal silencing factor RsfS OS=Yersinia entomophaga OX=935293 GN=rsfS PE=3 SV=1	7	tr|A0A3S6EVK9|A0A3S6EVK9_YERET	A0A3S6EVK9	A0A3S6EVK9	FALSE	FALSE	WT3_37deg	WT_37C	20230616_C32027_012_S522543_WT3_37deg_WT_37C	light	13.9351	1.12706e+06	19.6896
A0A3S6EVK9	Ribosomal silencing factor RsfS OS=Yersinia entomophaga OX=935293 GN=rsfS PE=3 SV=1	7	tr|A0A3S6EVK9|A0A3S6EVK9_YERET	A0A3S6EVK9	A0A3S6EVK9	FALSE	FALSE	LC1_25deg	LC_25C	20230616_C32027_013_S522538_LC1_25deg_LC_25C	light	13.125	501300	20.1023
A0A3S6EVK9	Ribosomal silencing factor RsfS OS=Yersinia entomophaga OX=935293 GN=rsfS PE=3 SV=1	7	tr|A0A3S6EVK9|A0A3S6EVK9_YERET	A0A3S6EVK9	A0A3S6EVK9	FALSE	FALSE	WT1_37deg	WT_37C	20230616_C32027_014_S522541_WT1_37deg_WT_37C	light	13.6798	873071	19.3973
A0A3S6EVL1	Phosphate-starvation-inducible protein PsiF OS=Yersinia entomophaga OX=935293 GN=PL78_01590 PE=4 SV=1	3	tr|A0A3S6EVL1|A0A3S6EVL1_YERET	A0A3S6EVL1	A0A3S6EVL1	FALSE	FALSE	LC3_37deg	LC_37C	20230616_C32027_002_S522546_LC3_37deg_LC_37C	light	13.4487	692945	19.516
A0A3S6EVL1	Phosphate-starvation-inducible protein PsiF OS=Yersinia entomophaga OX=935293 GN=PL78_01590 PE=4 SV=1	3	tr|A0A3S6EVL1|A0A3S6EVL1_YERET	A0A3S6EVL1	A0A3S6EVL1	FALSE	FALSE	WT1_25deg	WT_25C	20230616_C32027_003_S522535_WT1_25deg_WT_25C	light	14.5805	2.14908e+06	20.8938
A0A3S6EVL1	Phosphate-starvation-inducible protein PsiF OS=Yersinia entomophaga OX=935293 GN=PL78_01590 PE=4 SV=1	3	tr|A0A3S6EVL1|A0A3S6EVL1_YERET	A0A3S6EVL1	A0A3S6EVL1	FALSE	FALSE	LC2_25deg	LC_25C	20230616_C32027_004_S522539_LC2_25deg_LC_25C	light	15.1195	3.68378e+06	22.3096
A0A3S6EVL1	Phosphate-starvation-inducible protein PsiF OS=Yersinia entomophaga OX=935293 GN=PL78_01590 PE=4 SV=1	3	tr|A0A3S6EVL1|A0A3S6EVL1_YERET	A0A3S6EVL1	A0A3S6EVL1	FALSE	FALSE	LC3_25deg	LC_25C	20230616_C32027_005_S522540_LC3_25deg_LC_25C	light	14.7737	2.60697e+06	21.6966
A0A3S6EVL1	Phosphate-starvation-inducible protein PsiF OS=Yersinia entomophaga OX=935293 GN=PL78_01590 PE=4 SV=1	3	tr|A0A3S6EVL1|A0A3S6EVL1_YERET	A0A3S6EVL1	A0A3S6EVL1	FALSE	FALSE	LC2_37deg	LC_37C	20230616_C32027_006_S522545_LC2_37deg_LC_37C	light	14.1106	1.34326e+06	20.2943
A0A3S6EVL1	Phosphate-starvation-inducible protein PsiF OS=Yersinia entomophaga OX=935293 GN=PL78_01590 PE=4 SV=1	3	tr|A0A3S6EVL1|A0A3S6EVL1_YERET	A0A3S6EVL1	A0A3S6EVL1	FALSE	FALSE	WT2_37deg	WT_37C	20230616_C32027_007_S522542_WT2_37deg_WT_37C	light	14.5278	2.0386e+06	21.0793
A0A3S6EVL1	Phosphate-starvation-inducible protein PsiF OS=Yersinia entomophaga OX=935293 GN=PL78_01590 PE=4 SV=1	3	tr|A0A3S6EVL1|A0A3S6EVL1_YERET	A0A3S6EVL1	A0A3S6EVL1	FALSE	FALSE	WT3_25deg	WT_25C	20230616_C32027_009_S522537_WT3_25deg_WT_25C	light	14.6909	2.39986e+06	20.9405
A0A3S6EVL1	Phosphate-starvation-inducible protein PsiF OS=Yersinia entomophaga OX=935293 GN=PL78_01590 PE=4 SV=1	3	tr|A0A3S6EVL1|A0A3S6EVL1_YERET	A0A3S6EVL1	A0A3S6EVL1	FALSE	FALSE	WT2_25deg	WT_25C	20230616_C32027_010_S522536_WT2_25deg_WT_25C	light	15.7665	7.03534e+06	22.1695
A0A3S6EVL1	Phosphate-starvation-inducible protein PsiF OS=Yersinia entomophaga OX=935293 GN=PL78_01590 PE=4 SV=1	3	tr|A0A3S6EVL1|A0A3S6EVL1_YERET	A0A3S6EVL1	A0A3S6EVL1	FALSE	FALSE	LC1_37deg	LC_37C	20230616_C32027_011_S522544_LC1_37deg_LC_37C	light	14.1929	1.45847e+06	19.9838
A0A3S6EVL1	Phosphate-starvation-inducible protein PsiF OS=Yersinia entomophaga OX=935293 GN=PL78_01590 PE=4 SV=1	3	tr|A0A3S6EVL1|A0A3S6EVL1_YERET	A0A3S6EVL1	A0A3S6EVL1	FALSE	FALSE	WT3_37deg	WT_37C	20230616_C32027_012_S522543_WT3_37deg_WT_37C	light	14.3689	1.73913e+06	20.3155
A0A3S6EVL1	Phosphate-starvation-inducible protein PsiF OS=Yersinia entomophaga OX=935293 GN=PL78_01590 PE=4 SV=1	3	tr|A0A3S6EVL1|A0A3S6EVL1_YERET	A0A3S6EVL1	A0A3S6EVL1	FALSE	FALSE	LC1_25deg	LC_25C	20230616_C32027_013_S522538_LC1_25deg_LC_25C	light	13.5859	794829	20.7673
A0A3S6EVL1	Phosphate-starvation-inducible protein PsiF OS=Yersinia entomophaga OX=935293 GN=PL78_01590 PE=4 SV=1	3	tr|A0A3S6EVL1|A0A3S6EVL1_YERET	A0A3S6EVL1	A0A3S6EVL1	FALSE	FALSE	WT1_37deg	WT_37C	20230616_C32027_014_S522541_WT1_37deg_WT_37C	light	15.6843	6480240	22.2892
A0A3S6EVL3	CDP-6-deoxy-delta-3,4-glucoseen reductase OS=Yersinia entomophaga OX=935293 GN=PL78_00680 PE=4 SV=1	8	tr|A0A3S6EVL3|A0A3S6EVL3_YERET	A0A3S6EVL3	A0A3S6EVL3	FALSE	FALSE	LC3_37deg	LC_37C	20230616_C32027_002_S522546_LC3_37deg_LC_37C	light	13.8961	1.08392e+06	20.1615
A0A3S6EVL3	CDP-6-deoxy-delta-3,4-glucoseen reductase OS=Yersinia entomophaga OX=935293 GN=PL78_00680 PE=4 SV=1	8	tr|A0A3S6EVL3|A0A3S6EVL3_YERET	A0A3S6EVL3	A0A3S6EVL3	FALSE	FALSE	WT1_25deg	WT_25C	20230616_C32027_003_S522535_WT1_25deg_WT_25C	light	14.5342	2.05183e+06	20.827
A0A3S6EVL3	CDP-6-deoxy-delta-3,4-glucoseen reductase OS=Yersinia entomophaga OX=935293 GN=PL78_00680 PE=4 SV=1	8	tr|A0A3S6EVL3|A0A3S6EVL3_YERET	A0A3S6EVL3	A0A3S6EVL3	FALSE	FALSE	LC2_25deg	LC_25C	20230616_C32027_004_S522539_LC2_25deg_LC_25C	light	14.3555	1.71592e+06	21.2074
A0A3S6EVL3	CDP-6-deoxy-delta-3,4-glucoseen reductase OS=Yersinia entomophaga OX=935293 GN=PL78_00680 PE=4 SV=1	8	tr|A0A3S6EVL3|A0A3S6EVL3_YERET	A0A3S6EVL3	A0A3S6EVL3	FALSE	FALSE	LC3_25deg	LC_25C	20230616_C32027_005_S522540_LC3_25deg_LC_25C	light	14.6493	2.30201e+06	21.5171
A0A3S6EVL3	CDP-6-deoxy-delta-3,4-glucoseen reductase OS=Yersinia entomophaga OX=935293 GN=PL78_00680 PE=4 SV=1	8	tr|A0A3S6EVL3|A0A3S6EVL3_YERET	A0A3S6EVL3	A0A3S6EVL3	FALSE	FALSE	LC2_37deg	LC_37C	20230616_C32027_006_S522545_LC2_37deg_LC_37C	light	13.823	1.00749e+06	19.8794
A0A3S6EVL3	CDP-6-deoxy-delta-3,4-glucoseen reductase OS=Yersinia entomophaga OX=935293 GN=PL78_00680 PE=4 SV=1	8	tr|A0A3S6EVL3|A0A3S6EVL3_YERET	A0A3S6EVL3	A0A3S6EVL3	FALSE	FALSE	WT2_37deg	WT_37C	20230616_C32027_007_S522542_WT2_37deg_WT_37C	light	13.0519	465986	18.9501
A0A3S6EVL3	CDP-6-deoxy-delta-3,4-glucoseen reductase OS=Yersinia entomophaga OX=935293 GN=PL78_00680 PE=4 SV=1	8	tr|A0A3S6EVL3|A0A3S6EVL3_YERET	A0A3S6EVL3	A0A3S6EVL3	FALSE	FALSE	WT3_25deg	WT_25C	20230616_C32027_009_S522537_WT3_25deg_WT_25C	light	14.5489	2.0821e+06	20.7356
A0A3S6EVL3	CDP-6-deoxy-delta-3,4-glucoseen reductase OS=Yersinia entomophaga OX=935293 GN=PL78_00680 PE=4 SV=1	8	tr|A0A3S6EVL3|A0A3S6EVL3_YERET	A0A3S6EVL3	A0A3S6EVL3	FALSE	FALSE	WT2_25deg	WT_25C	20230616_C32027_010_S522536_WT2_25deg_WT_25C	light	14.8644	2.85462e+06	20.8682
A0A3S6EVL3	CDP-6-deoxy-delta-3,4-glucoseen reductase OS=Yersinia entomophaga OX=935293 GN=PL78_00680 PE=4 SV=1	8	tr|A0A3S6EVL3|A0A3S6EVL3_YERET	A0A3S6EVL3	A0A3S6EVL3	FALSE	FALSE	LC1_37deg	LC_37C	20230616_C32027_011_S522544_LC1_37deg_LC_37C	light	14.3312	1.67473e+06	20.1833
A0A3S6EVL3	CDP-6-deoxy-delta-3,4-glucoseen reductase OS=Yersinia entomophaga OX=935293 GN=PL78_00680 PE=4 SV=1	8	tr|A0A3S6EVL3|A0A3S6EVL3_YERET	A0A3S6EVL3	A0A3S6EVL3	FALSE	FALSE	WT3_37deg	WT_37C	20230616_C32027_012_S522543_WT3_37deg_WT_37C	light	14.4559	1.89714e+06	20.4409
A0A3S6EVL3	CDP-6-deoxy-delta-3,4-glucoseen reductase OS=Yersinia entomophaga OX=935293 GN=PL78_00680 PE=4 SV=1	8	tr|A0A3S6EVL3|A0A3S6EVL3_YERET	A0A3S6EVL3	A0A3S6EVL3	FALSE	FALSE	LC1_25deg	LC_25C	20230616_C32027_013_S522538_LC1_25deg_LC_25C	light	14.1574	1.40767e+06	21.5919
A0A3S6EVL3	CDP-6-deoxy-delta-3,4-glucoseen reductase OS=Yersinia entomophaga OX=935293 GN=PL78_00680 PE=4 SV=1	8	tr|A0A3S6EVL3|A0A3S6EVL3_YERET	A0A3S6EVL3	A0A3S6EVL3	FALSE	FALSE	WT1_37deg	WT_37C	20230616_C32027_014_S522541_WT1_37deg_WT_37C	light	14.1652	1.41858e+06	20.0976
A0A3S6EVL4	Tol-Pal system protein TolQ OS=Yersinia entomophaga OX=935293 GN=tolQ PE=3 SV=1	6	tr|A0A3S6EVL4|A0A3S6EVL4_YERET	A0A3S6EVL4	A0A3S6EVL4	FALSE	FALSE	LC3_37deg	LC_37C	20230616_C32027_002_S522546_LC3_37deg_LC_37C	light	12.9248	410361	18.7602
A0A3S6EVL4	Tol-Pal system protein TolQ OS=Yersinia entomophaga OX=935293 GN=tolQ PE=3 SV=1	6	tr|A0A3S6EVL4|A0A3S6EVL4_YERET	A0A3S6EVL4	A0A3S6EVL4	FALSE	FALSE	WT1_25deg	WT_25C	20230616_C32027_003_S522535_WT1_25deg_WT_25C	light	13.1582	518260	18.8419
A0A3S6EVL4	Tol-Pal system protein TolQ OS=Yersinia entomophaga OX=935293 GN=tolQ PE=3 SV=1	6	tr|A0A3S6EVL4|A0A3S6EVL4_YERET	A0A3S6EVL4	A0A3S6EVL4	FALSE	FALSE	LC2_25deg	LC_25C	20230616_C32027_004_S522539_LC2_25deg_LC_25C	light	13.3283	614368	19.7255
A0A3S6EVL4	Tol-Pal system protein TolQ OS=Yersinia entomophaga OX=935293 GN=tolQ PE=3 SV=1	6	tr|A0A3S6EVL4|A0A3S6EVL4_YERET	A0A3S6EVL4	A0A3S6EVL4	FALSE	FALSE	LC3_25deg	LC_25C	20230616_C32027_005_S522540_LC3_25deg_LC_25C	light	13.5485	765664	19.929
A0A3S6EVL4	Tol-Pal system protein TolQ OS=Yersinia entomophaga OX=935293 GN=tolQ PE=3 SV=1	6	tr|A0A3S6EVL4|A0A3S6EVL4_YERET	A0A3S6EVL4	A0A3S6EVL4	FALSE	FALSE	LC2_37deg	LC_37C	20230616_C32027_006_S522545_LC2_37deg_LC_37C	light	14.1792	1.43867e+06	20.3933
A0A3S6EVL4	Tol-Pal system protein TolQ OS=Yersinia entomophaga OX=935293 GN=tolQ PE=3 SV=1	6	tr|A0A3S6EVL4|A0A3S6EVL4_YERET	A0A3S6EVL4	A0A3S6EVL4	FALSE	FALSE	WT2_37deg	WT_37C	20230616_C32027_007_S522542_WT2_37deg_WT_37C	light	14.1154	1.34974e+06	20.4844
A0A3S6EVL4	Tol-Pal system protein TolQ OS=Yersinia entomophaga OX=935293 GN=tolQ PE=3 SV=1	6	tr|A0A3S6EVL4|A0A3S6EVL4_YERET	A0A3S6EVL4	A0A3S6EVL4	FALSE	FALSE	WT3_25deg	WT_25C	20230616_C32027_009_S522537_WT3_25deg_WT_25C	light	14.0785	1.30079e+06	20.057
A0A3S6EVL4	Tol-Pal system protein TolQ OS=Yersinia entomophaga OX=935293 GN=tolQ PE=3 SV=1	6	tr|A0A3S6EVL4|A0A3S6EVL4_YERET	A0A3S6EVL4	A0A3S6EVL4	FALSE	FALSE	WT2_25deg	WT_25C	20230616_C32027_010_S522536_WT2_25deg_WT_25C	light	14.2722	1.57883e+06	20.0138
A0A3S6EVL4	Tol-Pal system protein TolQ OS=Yersinia entomophaga OX=935293 GN=tolQ PE=3 SV=1	6	tr|A0A3S6EVL4|A0A3S6EVL4_YERET	A0A3S6EVL4	A0A3S6EVL4	FALSE	FALSE	LC1_37deg	LC_37C	20230616_C32027_011_S522544_LC1_37deg_LC_37C	light	14.3907	1.77755e+06	20.2693
A0A3S6EVL4	Tol-Pal system protein TolQ OS=Yersinia entomophaga OX=935293 GN=tolQ PE=3 SV=1	6	tr|A0A3S6EVL4|A0A3S6EVL4_YERET	A0A3S6EVL4	A0A3S6EVL4	FALSE	FALSE	WT3_37deg	WT_37C	20230616_C32027_012_S522543_WT3_37deg_WT_37C	light	14.1685	1.42331e+06	20.0263
A0A3S6EVL4	Tol-Pal system protein TolQ OS=Yersinia entomophaga OX=935293 GN=tolQ PE=3 SV=1	6	tr|A0A3S6EVL4|A0A3S6EVL4_YERET	A0A3S6EVL4	A0A3S6EVL4	FALSE	FALSE	LC1_25deg	LC_25C	20230616_C32027_013_S522538_LC1_25deg_LC_25C	light	12.9695	429115	19.878
A0A3S6EVL4	Tol-Pal system protein TolQ OS=Yersinia entomophaga OX=935293 GN=tolQ PE=3 SV=1	6	tr|A0A3S6EVL4|A0A3S6EVL4_YERET	A0A3S6EVL4	A0A3S6EVL4	FALSE	FALSE	WT1_37deg	WT_37C	20230616_C32027_014_S522541_WT1_37deg_WT_37C	light	14.2209	1.49989e+06	20.178
A0A3S6EVL6	Quinolinate synthase OS=Yersinia entomophaga OX=935293 GN=nadA PE=3 SV=1	6	tr|A0A3S6EVL6|A0A3S6EVL6_YERET	A0A3S6EVL6	A0A3S6EVL6	FALSE	FALSE	LC3_37deg	LC_37C	20230616_C32027_002_S522546_LC3_37deg_LC_37C	light	12.7031	328760	18.4403
A0A3S6EVL6	Quinolinate synthase OS=Yersinia entomophaga OX=935293 GN=nadA PE=3 SV=1	6	tr|A0A3S6EVL6|A0A3S6EVL6_YERET	A0A3S6EVL6	A0A3S6EVL6	FALSE	FALSE	WT1_25deg	WT_25C	20230616_C32027_003_S522535_WT1_25deg_WT_25C	light	13.2115	546620	18.9187
A0A3S6EVL6	Quinolinate synthase OS=Yersinia entomophaga OX=935293 GN=nadA PE=3 SV=1	6	tr|A0A3S6EVL6|A0A3S6EVL6_YERET	A0A3S6EVL6	A0A3S6EVL6	FALSE	FALSE	LC2_25deg	LC_25C	20230616_C32027_004_S522539_LC2_25deg_LC_25C	light	12.8039	363621	18.9689
A0A3S6EVL6	Quinolinate synthase OS=Yersinia entomophaga OX=935293 GN=nadA PE=3 SV=1	6	tr|A0A3S6EVL6|A0A3S6EVL6_YERET	A0A3S6EVL6	A0A3S6EVL6	FALSE	FALSE	LC3_25deg	LC_25C	20230616_C32027_005_S522540_LC3_25deg_LC_25C	light	12.6969	326731	18.7004
A0A3S6EVL6	Quinolinate synthase OS=Yersinia entomophaga OX=935293 GN=nadA PE=3 SV=1	6	tr|A0A3S6EVL6|A0A3S6EVL6_YERET	A0A3S6EVL6	A0A3S6EVL6	FALSE	FALSE	LC2_37deg	LC_37C	20230616_C32027_006_S522545_LC2_37deg_LC_37C	light	12.9381	415862	18.6028
A0A3S6EVL6	Quinolinate synthase OS=Yersinia entomophaga OX=935293 GN=nadA PE=3 SV=1	6	tr|A0A3S6EVL6|A0A3S6EVL6_YERET	A0A3S6EVL6	A0A3S6EVL6	FALSE	FALSE	WT2_37deg	WT_37C	20230616_C32027_007_S522542_WT2_37deg_WT_37C	light	12.8231	370669	18.6199
A0A3S6EVL6	Quinolinate synthase OS=Yersinia entomophaga OX=935293 GN=nadA PE=3 SV=1	6	tr|A0A3S6EVL6|A0A3S6EVL6_YERET	A0A3S6EVL6	A0A3S6EVL6	FALSE	FALSE	WT3_25deg	WT_25C	20230616_C32027_009_S522537_WT3_25deg_WT_25C	light	13.3779	645602	19.0463
A0A3S6EVL6	Quinolinate synthase OS=Yersinia entomophaga OX=935293 GN=nadA PE=3 SV=1	6	tr|A0A3S6EVL6|A0A3S6EVL6_YERET	A0A3S6EVL6	A0A3S6EVL6	FALSE	FALSE	WT2_25deg	WT_25C	20230616_C32027_010_S522536_WT2_25deg_WT_25C	light	13.5584	773249	18.9839
A0A3S6EVL6	Quinolinate synthase OS=Yersinia entomophaga OX=935293 GN=nadA PE=3 SV=1	6	tr|A0A3S6EVL6|A0A3S6EVL6_YERET	A0A3S6EVL6	A0A3S6EVL6	FALSE	FALSE	LC1_37deg	LC_37C	20230616_C32027_011_S522544_LC1_37deg_LC_37C	light	13.3027	598783	18.6995
A0A3S6EVL6	Quinolinate synthase OS=Yersinia entomophaga OX=935293 GN=nadA PE=3 SV=1	6	tr|A0A3S6EVL6|A0A3S6EVL6_YERET	A0A3S6EVL6	A0A3S6EVL6	FALSE	FALSE	WT3_37deg	WT_37C	20230616_C32027_012_S522543_WT3_37deg_WT_37C	light	13.2189	550655	18.6563
A0A3S6EVL6	Quinolinate synthase OS=Yersinia entomophaga OX=935293 GN=nadA PE=3 SV=1	6	tr|A0A3S6EVL6|A0A3S6EVL6_YERET	A0A3S6EVL6	A0A3S6EVL6	FALSE	FALSE	LC1_25deg	LC_25C	20230616_C32027_013_S522538_LC1_25deg_LC_25C	light	12.1395	187114	18.6806
A0A3S6EVL6	Quinolinate synthase OS=Yersinia entomophaga OX=935293 GN=nadA PE=3 SV=1	6	tr|A0A3S6EVL6|A0A3S6EVL6_YERET	A0A3S6EVL6	A0A3S6EVL6	FALSE	FALSE	WT1_37deg	WT_37C	20230616_C32027_014_S522541_WT1_37deg_WT_37C	light	13.289	590652	18.8335
A0A3S6EVL9	Molybdenum transport system permease OS=Yersinia entomophaga OX=935293 GN=modB PE=3 SV=1	1	tr|A0A3S6EVL9|A0A3S6EVL9_YERET	A0A3S6EVL9	A0A3S6EVL9	FALSE	FALSE	LC3_37deg	LC_37C	20230616_C32027_002_S522546_LC3_37deg_LC_37C	light	12.6816	321775	18.4093
A0A3S6EVL9	Molybdenum transport system permease OS=Yersinia entomophaga OX=935293 GN=modB PE=3 SV=1	1	tr|A0A3S6EVL9|A0A3S6EVL9_YERET	A0A3S6EVL9	A0A3S6EVL9	FALSE	FALSE	WT1_25deg	WT_25C	20230616_C32027_003_S522535_WT1_25deg_WT_25C	light	12.6832	322286	18.1565
A0A3S6EVL9	Molybdenum transport system permease OS=Yersinia entomophaga OX=935293 GN=modB PE=3 SV=1	1	tr|A0A3S6EVL9|A0A3S6EVL9_YERET	A0A3S6EVL9	A0A3S6EVL9	FALSE	FALSE	LC3_25deg	LC_25C	20230616_C32027_005_S522540_LC3_25deg_LC_25C	light	11.3948	88860.6	16.8219
A0A3S6EVL9	Molybdenum transport system permease OS=Yersinia entomophaga OX=935293 GN=modB PE=3 SV=1	1	tr|A0A3S6EVL9|A0A3S6EVL9_YERET	A0A3S6EVL9	A0A3S6EVL9	FALSE	FALSE	LC2_37deg	LC_37C	20230616_C32027_006_S522545_LC2_37deg_LC_37C	light	12.0372	168923	17.303
A0A3S6EVL9	Molybdenum transport system permease OS=Yersinia entomophaga OX=935293 GN=modB PE=3 SV=1	1	tr|A0A3S6EVL9|A0A3S6EVL9_YERET	A0A3S6EVL9	A0A3S6EVL9	FALSE	FALSE	WT2_37deg	WT_37C	20230616_C32027_007_S522542_WT2_37deg_WT_37C	light	9.48023	13098.2	13.7972
A0A3S6EVL9	Molybdenum transport system permease OS=Yersinia entomophaga OX=935293 GN=modB PE=3 SV=1	1	tr|A0A3S6EVL9|A0A3S6EVL9_YERET	A0A3S6EVL9	A0A3S6EVL9	FALSE	FALSE	WT3_25deg	WT_25C	20230616_C32027_009_S522537_WT3_25deg_WT_25C	light	12.6352	307181	17.9748
A0A3S6EVL9	Molybdenum transport system permease OS=Yersinia entomophaga OX=935293 GN=modB PE=3 SV=1	1	tr|A0A3S6EVL9|A0A3S6EVL9_YERET	A0A3S6EVL9	A0A3S6EVL9	FALSE	FALSE	WT2_25deg	WT_25C	20230616_C32027_010_S522536_WT2_25deg_WT_25C	light	12.881	392777	18.0067
A0A3S6EVL9	Molybdenum transport system permease OS=Yersinia entomophaga OX=935293 GN=modB PE=3 SV=1	1	tr|A0A3S6EVL9|A0A3S6EVL9_YERET	A0A3S6EVL9	A0A3S6EVL9	FALSE	FALSE	LC1_37deg	LC_37C	20230616_C32027_011_S522544_LC1_37deg_LC_37C	light	12.9165	406979	18.1424
A0A3S6EVL9	Molybdenum transport system permease OS=Yersinia entomophaga OX=935293 GN=modB PE=3 SV=1	1	tr|A0A3S6EVL9|A0A3S6EVL9_YERET	A0A3S6EVL9	A0A3S6EVL9	FALSE	FALSE	WT3_37deg	WT_37C	20230616_C32027_012_S522543_WT3_37deg_WT_37C	light	12.9065	402905	18.2056
A0A3S6EVM0	Amino acid transporter OS=Yersinia entomophaga OX=935293 GN=PL78_01180 PE=4 SV=1	18	tr|A0A3S6EVM0|A0A3S6EVM0_YERET	A0A3S6EVM0	A0A3S6EVM0	FALSE	FALSE	LC3_37deg	LC_37C	20230616_C32027_002_S522546_LC3_37deg_LC_37C	light	12.5093	270837	18.1607
A0A3S6EVM0	Amino acid transporter OS=Yersinia entomophaga OX=935293 GN=PL78_01180 PE=4 SV=1	18	tr|A0A3S6EVM0|A0A3S6EVM0_YERET	A0A3S6EVM0	A0A3S6EVM0	FALSE	FALSE	WT1_25deg	WT_25C	20230616_C32027_003_S522535_WT1_25deg_WT_25C	light	14.3454	1.69873e+06	20.5546
A0A3S6EVM0	Amino acid transporter OS=Yersinia entomophaga OX=935293 GN=PL78_01180 PE=4 SV=1	18	tr|A0A3S6EVM0|A0A3S6EVM0_YERET	A0A3S6EVM0	A0A3S6EVM0	FALSE	FALSE	LC2_25deg	LC_25C	20230616_C32027_004_S522539_LC2_25deg_LC_25C	light	14.0683	1.28762e+06	20.7931
A0A3S6EVM0	Amino acid transporter OS=Yersinia entomophaga OX=935293 GN=PL78_01180 PE=4 SV=1	18	tr|A0A3S6EVM0|A0A3S6EVM0_YERET	A0A3S6EVM0	A0A3S6EVM0	FALSE	FALSE	LC3_25deg	LC_25C	20230616_C32027_005_S522540_LC3_25deg_LC_25C	light	14.2901	1.60743e+06	20.999
A0A3S6EVM0	Amino acid transporter OS=Yersinia entomophaga OX=935293 GN=PL78_01180 PE=4 SV=1	18	tr|A0A3S6EVM0|A0A3S6EVM0_YERET	A0A3S6EVM0	A0A3S6EVM0	FALSE	FALSE	LC2_37deg	LC_37C	20230616_C32027_006_S522545_LC2_37deg_LC_37C	light	13.3489	627126	19.1954
A0A3S6EVM0	Amino acid transporter OS=Yersinia entomophaga OX=935293 GN=PL78_01180 PE=4 SV=1	18	tr|A0A3S6EVM0|A0A3S6EVM0_YERET	A0A3S6EVM0	A0A3S6EVM0	FALSE	FALSE	WT2_37deg	WT_37C	20230616_C32027_007_S522542_WT2_37deg_WT_37C	light	13.623	824898	19.774
A0A3S6EVM0	Amino acid transporter OS=Yersinia entomophaga OX=935293 GN=PL78_01180 PE=4 SV=1	18	tr|A0A3S6EVM0|A0A3S6EVM0_YERET	A0A3S6EVM0	A0A3S6EVM0	FALSE	FALSE	WT3_25deg	WT_25C	20230616_C32027_009_S522537_WT3_25deg_WT_25C	light	14.5077	1.99801e+06	20.6762
A0A3S6EVM0	Amino acid transporter OS=Yersinia entomophaga OX=935293 GN=PL78_01180 PE=4 SV=1	18	tr|A0A3S6EVM0|A0A3S6EVM0_YERET	A0A3S6EVM0	A0A3S6EVM0	FALSE	FALSE	WT2_25deg	WT_25C	20230616_C32027_010_S522536_WT2_25deg_WT_25C	light	14.8363	2.77525e+06	20.8275
A0A3S6EVM0	Amino acid transporter OS=Yersinia entomophaga OX=935293 GN=PL78_01180 PE=4 SV=1	18	tr|A0A3S6EVM0|A0A3S6EVM0_YERET	A0A3S6EVM0	A0A3S6EVM0	FALSE	FALSE	LC1_37deg	LC_37C	20230616_C32027_011_S522544_LC1_37deg_LC_37C	light	13.7077	897818	19.2839
A0A3S6EVM0	Amino acid transporter OS=Yersinia entomophaga OX=935293 GN=PL78_01180 PE=4 SV=1	18	tr|A0A3S6EVM0|A0A3S6EVM0_YERET	A0A3S6EVM0	A0A3S6EVM0	FALSE	FALSE	WT3_37deg	WT_37C	20230616_C32027_012_S522543_WT3_37deg_WT_37C	light	13.4262	677523	18.9554
A0A3S6EVM0	Amino acid transporter OS=Yersinia entomophaga OX=935293 GN=PL78_01180 PE=4 SV=1	18	tr|A0A3S6EVM0|A0A3S6EVM0_YERET	A0A3S6EVM0	A0A3S6EVM0	FALSE	FALSE	LC1_25deg	LC_25C	20230616_C32027_013_S522538_LC1_25deg_LC_25C	light	13.8634	1.04904e+06	21.1676
A0A3S6EVM0	Amino acid transporter OS=Yersinia entomophaga OX=935293 GN=PL78_01180 PE=4 SV=1	18	tr|A0A3S6EVM0|A0A3S6EVM0_YERET	A0A3S6EVM0	A0A3S6EVM0	FALSE	FALSE	WT1_37deg	WT_37C	20230616_C32027_014_S522541_WT1_37deg_WT_37C	light	13.7784	963577	19.5396
A0A3S6EVM2	GDP-mannose 4,6-dehydratase OS=Yersinia entomophaga OX=935293 GN=gmd PE=3 SV=1	11	tr|A0A3S6EVM2|A0A3S6EVM2_YERET	A0A3S6EVM2	A0A3S6EVM2	FALSE	FALSE	LC3_37deg	LC_37C	20230616_C32027_002_S522546_LC3_37deg_LC_37C	light	14.0566	1.27258e+06	20.393
A0A3S6EVM2	GDP-mannose 4,6-dehydratase OS=Yersinia entomophaga OX=935293 GN=gmd PE=3 SV=1	11	tr|A0A3S6EVM2|A0A3S6EVM2_YERET	A0A3S6EVM2	A0A3S6EVM2	FALSE	FALSE	WT1_25deg	WT_25C	20230616_C32027_003_S522535_WT1_25deg_WT_25C	light	13.8803	1.06695e+06	19.8836
A0A3S6EVM2	GDP-mannose 4,6-dehydratase OS=Yersinia entomophaga OX=935293 GN=gmd PE=3 SV=1	11	tr|A0A3S6EVM2|A0A3S6EVM2_YERET	A0A3S6EVM2	A0A3S6EVM2	FALSE	FALSE	LC2_25deg	LC_25C	20230616_C32027_004_S522539_LC2_25deg_LC_25C	light	13.977	1.1752e+06	20.6613
A0A3S6EVM2	GDP-mannose 4,6-dehydratase OS=Yersinia entomophaga OX=935293 GN=gmd PE=3 SV=1	11	tr|A0A3S6EVM2|A0A3S6EVM2_YERET	A0A3S6EVM2	A0A3S6EVM2	FALSE	FALSE	LC3_25deg	LC_25C	20230616_C32027_005_S522540_LC3_25deg_LC_25C	light	13.9187	1.10867e+06	20.463
A0A3S6EVM2	GDP-mannose 4,6-dehydratase OS=Yersinia entomophaga OX=935293 GN=gmd PE=3 SV=1	11	tr|A0A3S6EVM2|A0A3S6EVM2_YERET	A0A3S6EVM2	A0A3S6EVM2	FALSE	FALSE	LC2_37deg	LC_37C	20230616_C32027_006_S522545_LC2_37deg_LC_37C	light	14.0377	1.24879e+06	20.1891
A0A3S6EVM2	GDP-mannose 4,6-dehydratase OS=Yersinia entomophaga OX=935293 GN=gmd PE=3 SV=1	11	tr|A0A3S6EVM2|A0A3S6EVM2_YERET	A0A3S6EVM2	A0A3S6EVM2	FALSE	FALSE	WT2_37deg	WT_37C	20230616_C32027_007_S522542_WT2_37deg_WT_37C	light	14.0401	1.25185e+06	20.3758
A0A3S6EVM2	GDP-mannose 4,6-dehydratase OS=Yersinia entomophaga OX=935293 GN=gmd PE=3 SV=1	11	tr|A0A3S6EVM2|A0A3S6EVM2_YERET	A0A3S6EVM2	A0A3S6EVM2	FALSE	FALSE	WT3_25deg	WT_25C	20230616_C32027_009_S522537_WT3_25deg_WT_25C	light	13.9668	1.16335e+06	19.8959
A0A3S6EVM2	GDP-mannose 4,6-dehydratase OS=Yersinia entomophaga OX=935293 GN=gmd PE=3 SV=1	11	tr|A0A3S6EVM2|A0A3S6EVM2_YERET	A0A3S6EVM2	A0A3S6EVM2	FALSE	FALSE	WT2_25deg	WT_25C	20230616_C32027_010_S522536_WT2_25deg_WT_25C	light	14.3023	1.62701e+06	20.0571
A0A3S6EVM2	GDP-mannose 4,6-dehydratase OS=Yersinia entomophaga OX=935293 GN=gmd PE=3 SV=1	11	tr|A0A3S6EVM2|A0A3S6EVM2_YERET	A0A3S6EVM2	A0A3S6EVM2	FALSE	FALSE	LC1_37deg	LC_37C	20230616_C32027_011_S522544_LC1_37deg_LC_37C	light	14.3236	1.66215e+06	20.1724
A0A3S6EVM2	GDP-mannose 4,6-dehydratase OS=Yersinia entomophaga OX=935293 GN=gmd PE=3 SV=1	11	tr|A0A3S6EVM2|A0A3S6EVM2_YERET	A0A3S6EVM2	A0A3S6EVM2	FALSE	FALSE	WT3_37deg	WT_37C	20230616_C32027_012_S522543_WT3_37deg_WT_37C	light	14.2206	1.49949e+06	20.1016
A0A3S6EVM2	GDP-mannose 4,6-dehydratase OS=Yersinia entomophaga OX=935293 GN=gmd PE=3 SV=1	11	tr|A0A3S6EVM2|A0A3S6EVM2_YERET	A0A3S6EVM2	A0A3S6EVM2	FALSE	FALSE	LC1_25deg	LC_25C	20230616_C32027_013_S522538_LC1_25deg_LC_25C	light	13.5709	783044	20.7457
A0A3S6EVM2	GDP-mannose 4,6-dehydratase OS=Yersinia entomophaga OX=935293 GN=gmd PE=3 SV=1	11	tr|A0A3S6EVM2|A0A3S6EVM2_YERET	A0A3S6EVM2	A0A3S6EVM2	FALSE	FALSE	WT1_37deg	WT_37C	20230616_C32027_014_S522541_WT1_37deg_WT_37C	light	14.3181	1.65297e+06	20.3182
A0A3S6EVM4	UDP-glucose 4-epimerase OS=Yersinia entomophaga OX=935293 GN=PL78_01610 PE=3 SV=1	18	tr|A0A3S6EVM4|A0A3S6EVM4_YERET	A0A3S6EVM4	A0A3S6EVM4	FALSE	FALSE	LC3_37deg	LC_37C	20230616_C32027_002_S522546_LC3_37deg_LC_37C	light	13.7781	963251	19.9912
A0A3S6EVM4	UDP-glucose 4-epimerase OS=Yersinia entomophaga OX=935293 GN=PL78_01610 PE=3 SV=1	18	tr|A0A3S6EVM4|A0A3S6EVM4_YERET	A0A3S6EVM4	A0A3S6EVM4	FALSE	FALSE	WT1_25deg	WT_25C	20230616_C32027_003_S522535_WT1_25deg_WT_25C	light	13.2471	566426	18.9701
A0A3S6EVM4	UDP-glucose 4-epimerase OS=Yersinia entomophaga OX=935293 GN=PL78_01610 PE=3 SV=1	18	tr|A0A3S6EVM4|A0A3S6EVM4_YERET	A0A3S6EVM4	A0A3S6EVM4	FALSE	FALSE	LC2_25deg	LC_25C	20230616_C32027_004_S522539_LC2_25deg_LC_25C	light	12.9469	419532	19.1752
A0A3S6EVM4	UDP-glucose 4-epimerase OS=Yersinia entomophaga OX=935293 GN=PL78_01610 PE=3 SV=1	18	tr|A0A3S6EVM4|A0A3S6EVM4_YERET	A0A3S6EVM4	A0A3S6EVM4	FALSE	FALSE	LC3_25deg	LC_25C	20230616_C32027_005_S522540_LC3_25deg_LC_25C	light	13.0452	462875	19.2029
A0A3S6EVM4	UDP-glucose 4-epimerase OS=Yersinia entomophaga OX=935293 GN=PL78_01610 PE=3 SV=1	18	tr|A0A3S6EVM4|A0A3S6EVM4_YERET	A0A3S6EVM4	A0A3S6EVM4	FALSE	FALSE	LC2_37deg	LC_37C	20230616_C32027_006_S522545_LC2_37deg_LC_37C	light	13.9167	1.10653e+06	20.0146
A0A3S6EVM4	UDP-glucose 4-epimerase OS=Yersinia entomophaga OX=935293 GN=PL78_01610 PE=3 SV=1	18	tr|A0A3S6EVM4|A0A3S6EVM4_YERET	A0A3S6EVM4	A0A3S6EVM4	FALSE	FALSE	WT2_37deg	WT_37C	20230616_C32027_007_S522542_WT2_37deg_WT_37C	light	13.7161	905373	19.9083
A0A3S6EVM4	UDP-glucose 4-epimerase OS=Yersinia entomophaga OX=935293 GN=PL78_01610 PE=3 SV=1	18	tr|A0A3S6EVM4|A0A3S6EVM4_YERET	A0A3S6EVM4	A0A3S6EVM4	FALSE	FALSE	WT3_25deg	WT_25C	20230616_C32027_009_S522537_WT3_25deg_WT_25C	light	13.4454	690646	19.1436
A0A3S6EVM4	UDP-glucose 4-epimerase OS=Yersinia entomophaga OX=935293 GN=PL78_01610 PE=3 SV=1	18	tr|A0A3S6EVM4|A0A3S6EVM4_YERET	A0A3S6EVM4	A0A3S6EVM4	FALSE	FALSE	WT2_25deg	WT_25C	20230616_C32027_010_S522536_WT2_25deg_WT_25C	light	13.6076	812274	19.0549
A0A3S6EVM4	UDP-glucose 4-epimerase OS=Yersinia entomophaga OX=935293 GN=PL78_01610 PE=3 SV=1	18	tr|A0A3S6EVM4|A0A3S6EVM4_YERET	A0A3S6EVM4	A0A3S6EVM4	FALSE	FALSE	LC1_37deg	LC_37C	20230616_C32027_011_S522544_LC1_37deg_LC_37C	light	14.1582	1.40877e+06	19.9338
A0A3S6EVM4	UDP-glucose 4-epimerase OS=Yersinia entomophaga OX=935293 GN=PL78_01610 PE=3 SV=1	18	tr|A0A3S6EVM4|A0A3S6EVM4_YERET	A0A3S6EVM4	A0A3S6EVM4	FALSE	FALSE	WT3_37deg	WT_37C	20230616_C32027_012_S522543_WT3_37deg_WT_37C	light	14.0908	1.31686e+06	19.9142
A0A3S6EVM4	UDP-glucose 4-epimerase OS=Yersinia entomophaga OX=935293 GN=PL78_01610 PE=3 SV=1	18	tr|A0A3S6EVM4|A0A3S6EVM4_YERET	A0A3S6EVM4	A0A3S6EVM4	FALSE	FALSE	LC1_25deg	LC_25C	20230616_C32027_013_S522538_LC1_25deg_LC_25C	light	12.6915	324982	19.477
A0A3S6EVM4	UDP-glucose 4-epimerase OS=Yersinia entomophaga OX=935293 GN=PL78_01610 PE=3 SV=1	18	tr|A0A3S6EVM4|A0A3S6EVM4_YERET	A0A3S6EVM4	A0A3S6EVM4	FALSE	FALSE	WT1_37deg	WT_37C	20230616_C32027_014_S522541_WT1_37deg_WT_37C	light	14.1462	1.39198e+06	20.0702
A0A3S6EVM5	Feruloyl-CoA synthase OS=Yersinia entomophaga OX=935293 GN=PL78_01575 PE=4 SV=1	1	tr|A0A3S6EVM5|A0A3S6EVM5_YERET	A0A3S6EVM5	A0A3S6EVM5	FALSE	FALSE	LC3_37deg	LC_37C	20230616_C32027_002_S522546_LC3_37deg_LC_37C	light	12.6993	327521	18.4349
A0A3S6EVM5	Feruloyl-CoA synthase OS=Yersinia entomophaga OX=935293 GN=PL78_01575 PE=4 SV=1	1	tr|A0A3S6EVM5|A0A3S6EVM5_YERET	A0A3S6EVM5	A0A3S6EVM5	FALSE	FALSE	WT1_25deg	WT_25C	20230616_C32027_003_S522535_WT1_25deg_WT_25C	light	14.0892	1314870	20.185
A0A3S6EVM5	Feruloyl-CoA synthase OS=Yersinia entomophaga OX=935293 GN=PL78_01575 PE=4 SV=1	1	tr|A0A3S6EVM5|A0A3S6EVM5_YERET	A0A3S6EVM5	A0A3S6EVM5	FALSE	FALSE	LC2_25deg	LC_25C	20230616_C32027_004_S522539_LC2_25deg_LC_25C	light	13.4323	681690	19.8756
A0A3S6EVM5	Feruloyl-CoA synthase OS=Yersinia entomophaga OX=935293 GN=PL78_01575 PE=4 SV=1	1	tr|A0A3S6EVM5|A0A3S6EVM5_YERET	A0A3S6EVM5	A0A3S6EVM5	FALSE	FALSE	LC3_25deg	LC_25C	20230616_C32027_005_S522540_LC3_25deg_LC_25C	light	13.3476	626282	19.6391
A0A3S6EVM5	Feruloyl-CoA synthase OS=Yersinia entomophaga OX=935293 GN=PL78_01575 PE=4 SV=1	1	tr|A0A3S6EVM5|A0A3S6EVM5_YERET	A0A3S6EVM5	A0A3S6EVM5	FALSE	FALSE	LC2_37deg	LC_37C	20230616_C32027_006_S522545_LC2_37deg_LC_37C	light	12.8871	395182	18.5292
A0A3S6EVM5	Feruloyl-CoA synthase OS=Yersinia entomophaga OX=935293 GN=PL78_01575 PE=4 SV=1	1	tr|A0A3S6EVM5|A0A3S6EVM5_YERET	A0A3S6EVM5	A0A3S6EVM5	FALSE	FALSE	WT2_37deg	WT_37C	20230616_C32027_007_S522542_WT2_37deg_WT_37C	light	12.0083	164107	17.4444
A0A3S6EVM5	Feruloyl-CoA synthase OS=Yersinia entomophaga OX=935293 GN=PL78_01575 PE=4 SV=1	1	tr|A0A3S6EVM5|A0A3S6EVM5_YERET	A0A3S6EVM5	A0A3S6EVM5	FALSE	FALSE	WT3_25deg	WT_25C	20230616_C32027_009_S522537_WT3_25deg_WT_25C	light	13.305	600163	18.941
A0A3S6EVM5	Feruloyl-CoA synthase OS=Yersinia entomophaga OX=935293 GN=PL78_01575 PE=4 SV=1	1	tr|A0A3S6EVM5|A0A3S6EVM5_YERET	A0A3S6EVM5	A0A3S6EVM5	FALSE	FALSE	WT2_25deg	WT_25C	20230616_C32027_010_S522536_WT2_25deg_WT_25C	light	13.5183	742917	18.9262
A0A3S6EVM5	Feruloyl-CoA synthase OS=Yersinia entomophaga OX=935293 GN=PL78_01575 PE=4 SV=1	1	tr|A0A3S6EVM5|A0A3S6EVM5_YERET	A0A3S6EVM5	A0A3S6EVM5	FALSE	FALSE	LC1_37deg	LC_37C	20230616_C32027_011_S522544_LC1_37deg_LC_37C	light	12.5544	283347	17.62
A0A3S6EVM5	Feruloyl-CoA synthase OS=Yersinia entomophaga OX=935293 GN=PL78_01575 PE=4 SV=1	1	tr|A0A3S6EVM5|A0A3S6EVM5_YERET	A0A3S6EVM5	A0A3S6EVM5	FALSE	FALSE	WT3_37deg	WT_37C	20230616_C32027_012_S522543_WT3_37deg_WT_37C	light	12.9846	435663	18.3184
A0A3S6EVM5	Feruloyl-CoA synthase OS=Yersinia entomophaga OX=935293 GN=PL78_01575 PE=4 SV=1	1	tr|A0A3S6EVM5|A0A3S6EVM5_YERET	A0A3S6EVM5	A0A3S6EVM5	FALSE	FALSE	LC1_25deg	LC_25C	20230616_C32027_013_S522538_LC1_25deg_LC_25C	light	12.4371	251972	19.1099
A0A3S6EVM5	Feruloyl-CoA synthase OS=Yersinia entomophaga OX=935293 GN=PL78_01575 PE=4 SV=1	1	tr|A0A3S6EVM5|A0A3S6EVM5_YERET	A0A3S6EVM5	A0A3S6EVM5	FALSE	FALSE	WT1_37deg	WT_37C	20230616_C32027_014_S522541_WT1_37deg_WT_37C	light	12.6825	322071	17.9586
A0A3S6EVM7	Galactose-1-phosphate uridylyltransferase OS=Yersinia entomophaga OX=935293 GN=PL78_01605 PE=3 SV=1	7	tr|A0A3S6EVM7|A0A3S6EVM7_YERET	A0A3S6EVM7	A0A3S6EVM7	FALSE	FALSE	LC3_37deg	LC_37C	20230616_C32027_002_S522546_LC3_37deg_LC_37C	light	13.5572	772372	19.6726
A0A3S6EVM7	Galactose-1-phosphate uridylyltransferase OS=Yersinia entomophaga OX=935293 GN=PL78_01605 PE=3 SV=1	7	tr|A0A3S6EVM7|A0A3S6EVM7_YERET	A0A3S6EVM7	A0A3S6EVM7	FALSE	FALSE	WT1_25deg	WT_25C	20230616_C32027_003_S522535_WT1_25deg_WT_25C	light	12.8322	374080	18.3715
A0A3S6EVM7	Galactose-1-phosphate uridylyltransferase OS=Yersinia entomophaga OX=935293 GN=PL78_01605 PE=3 SV=1	7	tr|A0A3S6EVM7|A0A3S6EVM7_YERET	A0A3S6EVM7	A0A3S6EVM7	FALSE	FALSE	LC2_25deg	LC_25C	20230616_C32027_004_S522539_LC2_25deg_LC_25C	light	12.3492	230784	18.313
A0A3S6EVM7	Galactose-1-phosphate uridylyltransferase OS=Yersinia entomophaga OX=935293 GN=PL78_01605 PE=3 SV=1	7	tr|A0A3S6EVM7|A0A3S6EVM7_YERET	A0A3S6EVM7	A0A3S6EVM7	FALSE	FALSE	LC3_25deg	LC_25C	20230616_C32027_005_S522540_LC3_25deg_LC_25C	light	12.8394	376765	18.9059
A0A3S6EVM7	Galactose-1-phosphate uridylyltransferase OS=Yersinia entomophaga OX=935293 GN=PL78_01605 PE=3 SV=1	7	tr|A0A3S6EVM7|A0A3S6EVM7_YERET	A0A3S6EVM7	A0A3S6EVM7	FALSE	FALSE	LC2_37deg	LC_37C	20230616_C32027_006_S522545_LC2_37deg_LC_37C	light	13.5503	767027	19.4859
A0A3S6EVM7	Galactose-1-phosphate uridylyltransferase OS=Yersinia entomophaga OX=935293 GN=PL78_01605 PE=3 SV=1	7	tr|A0A3S6EVM7|A0A3S6EVM7_YERET	A0A3S6EVM7	A0A3S6EVM7	FALSE	FALSE	WT2_37deg	WT_37C	20230616_C32027_007_S522542_WT2_37deg_WT_37C	light	13.3811	647662	19.425
A0A3S6EVM7	Galactose-1-phosphate uridylyltransferase OS=Yersinia entomophaga OX=935293 GN=PL78_01605 PE=3 SV=1	7	tr|A0A3S6EVM7|A0A3S6EVM7_YERET	A0A3S6EVM7	A0A3S6EVM7	FALSE	FALSE	WT3_25deg	WT_25C	20230616_C32027_009_S522537_WT3_25deg_WT_25C	light	12.9139	405905	18.3768
A0A3S6EVM7	Galactose-1-phosphate uridylyltransferase OS=Yersinia entomophaga OX=935293 GN=PL78_01605 PE=3 SV=1	7	tr|A0A3S6EVM7|A0A3S6EVM7_YERET	A0A3S6EVM7	A0A3S6EVM7	FALSE	FALSE	WT2_25deg	WT_25C	20230616_C32027_010_S522536_WT2_25deg_WT_25C	light	12.9579	424168	18.1176
A0A3S6EVM7	Galactose-1-phosphate uridylyltransferase OS=Yersinia entomophaga OX=935293 GN=PL78_01605 PE=3 SV=1	7	tr|A0A3S6EVM7|A0A3S6EVM7_YERET	A0A3S6EVM7	A0A3S6EVM7	FALSE	FALSE	LC1_37deg	LC_37C	20230616_C32027_011_S522544_LC1_37deg_LC_37C	light	13.6844	877134	19.2503
A0A3S6EVM7	Galactose-1-phosphate uridylyltransferase OS=Yersinia entomophaga OX=935293 GN=PL78_01605 PE=3 SV=1	7	tr|A0A3S6EVM7|A0A3S6EVM7_YERET	A0A3S6EVM7	A0A3S6EVM7	FALSE	FALSE	WT3_37deg	WT_37C	20230616_C32027_012_S522543_WT3_37deg_WT_37C	light	13.7412	928352	19.4098
A0A3S6EVM7	Galactose-1-phosphate uridylyltransferase OS=Yersinia entomophaga OX=935293 GN=PL78_01605 PE=3 SV=1	7	tr|A0A3S6EVM7|A0A3S6EVM7_YERET	A0A3S6EVM7	A0A3S6EVM7	FALSE	FALSE	LC1_25deg	LC_25C	20230616_C32027_013_S522538_LC1_25deg_LC_25C	light	11.9409	153413	18.3941
A0A3S6EVM7	Galactose-1-phosphate uridylyltransferase OS=Yersinia entomophaga OX=935293 GN=PL78_01605 PE=3 SV=1	7	tr|A0A3S6EVM7|A0A3S6EVM7_YERET	A0A3S6EVM7	A0A3S6EVM7	FALSE	FALSE	WT1_37deg	WT_37C	20230616_C32027_014_S522541_WT1_37deg_WT_37C	light	13.2612	574464	18.7934
A0A3S6EVM8	Zinc transporter ZitB OS=Yersinia entomophaga OX=935293 GN=PL78_01565 PE=4 SV=1	5	tr|A0A3S6EVM8|A0A3S6EVM8_YERET	A0A3S6EVM8	A0A3S6EVM8	FALSE	FALSE	LC3_37deg	LC_37C	20230616_C32027_002_S522546_LC3_37deg_LC_37C	light	12.9161	406818	18.7477
A0A3S6EVM8	Zinc transporter ZitB OS=Yersinia entomophaga OX=935293 GN=PL78_01565 PE=4 SV=1	5	tr|A0A3S6EVM8|A0A3S6EVM8_YERET	A0A3S6EVM8	A0A3S6EVM8	FALSE	FALSE	WT1_25deg	WT_25C	20230616_C32027_003_S522535_WT1_25deg_WT_25C	light	12.8984	399692	18.4671
A0A3S6EVM8	Zinc transporter ZitB OS=Yersinia entomophaga OX=935293 GN=PL78_01565 PE=4 SV=1	5	tr|A0A3S6EVM8|A0A3S6EVM8_YERET	A0A3S6EVM8	A0A3S6EVM8	FALSE	FALSE	LC2_25deg	LC_25C	20230616_C32027_004_S522539_LC2_25deg_LC_25C	light	10.6365	41628.2	15.8421
A0A3S6EVM8	Zinc transporter ZitB OS=Yersinia entomophaga OX=935293 GN=PL78_01565 PE=4 SV=1	5	tr|A0A3S6EVM8|A0A3S6EVM8_YERET	A0A3S6EVM8	A0A3S6EVM8	FALSE	FALSE	LC3_25deg	LC_25C	20230616_C32027_005_S522540_LC3_25deg_LC_25C	light	12.2105	200884	17.9986
A0A3S6EVM8	Zinc transporter ZitB OS=Yersinia entomophaga OX=935293 GN=PL78_01565 PE=4 SV=1	5	tr|A0A3S6EVM8|A0A3S6EVM8_YERET	A0A3S6EVM8	A0A3S6EVM8	FALSE	FALSE	LC2_37deg	LC_37C	20230616_C32027_006_S522545_LC2_37deg_LC_37C	light	12.9239	410001	18.5823
A0A3S6EVM8	Zinc transporter ZitB OS=Yersinia entomophaga OX=935293 GN=PL78_01565 PE=4 SV=1	5	tr|A0A3S6EVM8|A0A3S6EVM8_YERET	A0A3S6EVM8	A0A3S6EVM8	FALSE	FALSE	WT2_37deg	WT_37C	20230616_C32027_007_S522542_WT2_37deg_WT_37C	light	13.1987	539679	19.1619
A0A3S6EVM8	Zinc transporter ZitB OS=Yersinia entomophaga OX=935293 GN=PL78_01565 PE=4 SV=1	5	tr|A0A3S6EVM8|A0A3S6EVM8_YERET	A0A3S6EVM8	A0A3S6EVM8	FALSE	FALSE	WT3_25deg	WT_25C	20230616_C32027_009_S522537_WT3_25deg_WT_25C	light	13.1225	500043	18.6777
A0A3S6EVM8	Zinc transporter ZitB OS=Yersinia entomophaga OX=935293 GN=PL78_01565 PE=4 SV=1	5	tr|A0A3S6EVM8|A0A3S6EVM8_YERET	A0A3S6EVM8	A0A3S6EVM8	FALSE	FALSE	WT2_25deg	WT_25C	20230616_C32027_010_S522536_WT2_25deg_WT_25C	light	13.091	484542	18.3096
A0A3S6EVM8	Zinc transporter ZitB OS=Yersinia entomophaga OX=935293 GN=PL78_01565 PE=4 SV=1	5	tr|A0A3S6EVM8|A0A3S6EVM8_YERET	A0A3S6EVM8	A0A3S6EVM8	FALSE	FALSE	LC1_37deg	LC_37C	20230616_C32027_011_S522544_LC1_37deg_LC_37C	light	13.5631	776905	19.0752
A0A3S6EVM8	Zinc transporter ZitB OS=Yersinia entomophaga OX=935293 GN=PL78_01565 PE=4 SV=1	5	tr|A0A3S6EVM8|A0A3S6EVM8_YERET	A0A3S6EVM8	A0A3S6EVM8	FALSE	FALSE	WT3_37deg	WT_37C	20230616_C32027_012_S522543_WT3_37deg_WT_37C	light	13.4504	694129	18.9904
A0A3S6EVM8	Zinc transporter ZitB OS=Yersinia entomophaga OX=935293 GN=PL78_01565 PE=4 SV=1	5	tr|A0A3S6EVM8|A0A3S6EVM8_YERET	A0A3S6EVM8	A0A3S6EVM8	FALSE	FALSE	LC1_25deg	LC_25C	20230616_C32027_013_S522538_LC1_25deg_LC_25C	light	12.1467	188476	18.691
A0A3S6EVM8	Zinc transporter ZitB OS=Yersinia entomophaga OX=935293 GN=PL78_01565 PE=4 SV=1	5	tr|A0A3S6EVM8|A0A3S6EVM8_YERET	A0A3S6EVM8	A0A3S6EVM8	FALSE	FALSE	WT1_37deg	WT_37C	20230616_C32027_014_S522541_WT1_37deg_WT_37C	light	11.7107	121868	16.5565
A0A3S6EVM9	N5-carboxyaminoimidazole ribonucleotide synthase OS=Yersinia entomophaga OX=935293 GN=purK PE=3 SV=1	6	tr|A0A3S6EVM9|A0A3S6EVM9_YERET	A0A3S6EVM9	A0A3S6EVM9	FALSE	FALSE	LC3_37deg	LC_37C	20230616_C32027_002_S522546_LC3_37deg_LC_37C	light	13.5622	776197	19.6797
A0A3S6EVM9	N5-carboxyaminoimidazole ribonucleotide synthase OS=Yersinia entomophaga OX=935293 GN=purK PE=3 SV=1	6	tr|A0A3S6EVM9|A0A3S6EVM9_YERET	A0A3S6EVM9	A0A3S6EVM9	FALSE	FALSE	WT1_25deg	WT_25C	20230616_C32027_003_S522535_WT1_25deg_WT_25C	light	13.33	615405	19.0897
A0A3S6EVM9	N5-carboxyaminoimidazole ribonucleotide synthase OS=Yersinia entomophaga OX=935293 GN=purK PE=3 SV=1	6	tr|A0A3S6EVM9|A0A3S6EVM9_YERET	A0A3S6EVM9	A0A3S6EVM9	FALSE	FALSE	LC2_25deg	LC_25C	20230616_C32027_004_S522539_LC2_25deg_LC_25C	light	12.6852	322927	18.7976
A0A3S6EVM9	N5-carboxyaminoimidazole ribonucleotide synthase OS=Yersinia entomophaga OX=935293 GN=purK PE=3 SV=1	6	tr|A0A3S6EVM9|A0A3S6EVM9_YERET	A0A3S6EVM9	A0A3S6EVM9	FALSE	FALSE	LC3_25deg	LC_25C	20230616_C32027_005_S522540_LC3_25deg_LC_25C	light	12.2819	215746	18.1016
A0A3S6EVM9	N5-carboxyaminoimidazole ribonucleotide synthase OS=Yersinia entomophaga OX=935293 GN=purK PE=3 SV=1	6	tr|A0A3S6EVM9|A0A3S6EVM9_YERET	A0A3S6EVM9	A0A3S6EVM9	FALSE	FALSE	LC2_37deg	LC_37C	20230616_C32027_006_S522545_LC2_37deg_LC_37C	light	13.8021	986647	19.8492
A0A3S6EVM9	N5-carboxyaminoimidazole ribonucleotide synthase OS=Yersinia entomophaga OX=935293 GN=purK PE=3 SV=1	6	tr|A0A3S6EVM9|A0A3S6EVM9_YERET	A0A3S6EVM9	A0A3S6EVM9	FALSE	FALSE	WT2_37deg	WT_37C	20230616_C32027_007_S522542_WT2_37deg_WT_37C	light	12.6912	324861	18.4296
A0A3S6EVM9	N5-carboxyaminoimidazole ribonucleotide synthase OS=Yersinia entomophaga OX=935293 GN=purK PE=3 SV=1	6	tr|A0A3S6EVM9|A0A3S6EVM9_YERET	A0A3S6EVM9	A0A3S6EVM9	FALSE	FALSE	WT3_25deg	WT_25C	20230616_C32027_009_S522537_WT3_25deg_WT_25C	light	13.4507	694306	19.1512
A0A3S6EVM9	N5-carboxyaminoimidazole ribonucleotide synthase OS=Yersinia entomophaga OX=935293 GN=purK PE=3 SV=1	6	tr|A0A3S6EVM9|A0A3S6EVM9_YERET	A0A3S6EVM9	A0A3S6EVM9	FALSE	FALSE	WT2_25deg	WT_25C	20230616_C32027_010_S522536_WT2_25deg_WT_25C	light	13.5736	785096	19.0059
A0A3S6EVM9	N5-carboxyaminoimidazole ribonucleotide synthase OS=Yersinia entomophaga OX=935293 GN=purK PE=3 SV=1	6	tr|A0A3S6EVM9|A0A3S6EVM9_YERET	A0A3S6EVM9	A0A3S6EVM9	FALSE	FALSE	LC1_37deg	LC_37C	20230616_C32027_011_S522544_LC1_37deg_LC_37C	light	14.1063	1.33745e+06	19.8589
A0A3S6EVM9	N5-carboxyaminoimidazole ribonucleotide synthase OS=Yersinia entomophaga OX=935293 GN=purK PE=3 SV=1	6	tr|A0A3S6EVM9|A0A3S6EVM9_YERET	A0A3S6EVM9	A0A3S6EVM9	FALSE	FALSE	WT3_37deg	WT_37C	20230616_C32027_012_S522543_WT3_37deg_WT_37C	light	14.1719	1.42821e+06	20.0313
A0A3S6EVM9	N5-carboxyaminoimidazole ribonucleotide synthase OS=Yersinia entomophaga OX=935293 GN=purK PE=3 SV=1	6	tr|A0A3S6EVM9|A0A3S6EVM9_YERET	A0A3S6EVM9	A0A3S6EVM9	FALSE	FALSE	LC1_25deg	LC_25C	20230616_C32027_013_S522538_LC1_25deg_LC_25C	light	11.9169	149774	18.3594
A0A3S6EVM9	N5-carboxyaminoimidazole ribonucleotide synthase OS=Yersinia entomophaga OX=935293 GN=purK PE=3 SV=1	6	tr|A0A3S6EVM9|A0A3S6EVM9_YERET	A0A3S6EVM9	A0A3S6EVM9	FALSE	FALSE	WT1_37deg	WT_37C	20230616_C32027_014_S522541_WT1_37deg_WT_37C	light	13.9895	1.19004e+06	19.8441
A0A3S6EVN0	Uncharacterized protein OS=Yersinia entomophaga OX=935293 GN=PL78_01690 PE=4 SV=1	12	tr|A0A3S6EVN0|A0A3S6EVN0_YERET	A0A3S6EVN0	A0A3S6EVN0	FALSE	FALSE	LC3_37deg	LC_37C	20230616_C32027_002_S522546_LC3_37deg_LC_37C	light	11.9949	161934	17.4187
A0A3S6EVN0	Uncharacterized protein OS=Yersinia entomophaga OX=935293 GN=PL78_01690 PE=4 SV=1	12	tr|A0A3S6EVN0|A0A3S6EVN0_YERET	A0A3S6EVN0	A0A3S6EVN0	FALSE	FALSE	WT1_25deg	WT_25C	20230616_C32027_003_S522535_WT1_25deg_WT_25C	light	13.3313	616183	19.0915
A0A3S6EVN0	Uncharacterized protein OS=Yersinia entomophaga OX=935293 GN=PL78_01690 PE=4 SV=1	12	tr|A0A3S6EVN0|A0A3S6EVN0_YERET	A0A3S6EVN0	A0A3S6EVN0	FALSE	FALSE	LC2_25deg	LC_25C	20230616_C32027_004_S522539_LC2_25deg_LC_25C	light	11.8643	142100	17.6133
A0A3S6EVN0	Uncharacterized protein OS=Yersinia entomophaga OX=935293 GN=PL78_01690 PE=4 SV=1	12	tr|A0A3S6EVN0|A0A3S6EVN0_YERET	A0A3S6EVN0	A0A3S6EVN0	FALSE	FALSE	LC3_25deg	LC_25C	20230616_C32027_005_S522540_LC3_25deg_LC_25C	light	11.845	139383	17.4713
A0A3S6EVN0	Uncharacterized protein OS=Yersinia entomophaga OX=935293 GN=PL78_01690 PE=4 SV=1	12	tr|A0A3S6EVN0|A0A3S6EVN0_YERET	A0A3S6EVN0	A0A3S6EVN0	FALSE	FALSE	WT2_37deg	WT_37C	20230616_C32027_007_S522542_WT2_37deg_WT_37C	light	9.90119	19954.1	14.4045
A0A3S6EVN0	Uncharacterized protein OS=Yersinia entomophaga OX=935293 GN=PL78_01690 PE=4 SV=1	12	tr|A0A3S6EVN0|A0A3S6EVN0_YERET	A0A3S6EVN0	A0A3S6EVN0	FALSE	FALSE	WT3_25deg	WT_25C	20230616_C32027_009_S522537_WT3_25deg_WT_25C	light	13.1278	502739	18.6855
A0A3S6EVN0	Uncharacterized protein OS=Yersinia entomophaga OX=935293 GN=PL78_01690 PE=4 SV=1	12	tr|A0A3S6EVN0|A0A3S6EVN0_YERET	A0A3S6EVN0	A0A3S6EVN0	FALSE	FALSE	WT2_25deg	WT_25C	20230616_C32027_010_S522536_WT2_25deg_WT_25C	light	13.4065	664320	18.7649
A0A3S6EVN0	Uncharacterized protein OS=Yersinia entomophaga OX=935293 GN=PL78_01690 PE=4 SV=1	12	tr|A0A3S6EVN0|A0A3S6EVN0_YERET	A0A3S6EVN0	A0A3S6EVN0	FALSE	FALSE	LC1_25deg	LC_25C	20230616_C32027_013_S522538_LC1_25deg_LC_25C	light	10.8703	52593.5	16.8496
A0A3S6EVN2	Transcriptional regulator OS=Yersinia entomophaga OX=935293 GN=PL78_01260 PE=3 SV=1	17	tr|A0A3S6EVN2|A0A3S6EVN2_YERET	A0A3S6EVN2	A0A3S6EVN2	FALSE	FALSE	LC3_37deg	LC_37C	20230616_C32027_002_S522546_LC3_37deg_LC_37C	light	13.5339	754564	19.6389
A0A3S6EVN2	Transcriptional regulator OS=Yersinia entomophaga OX=935293 GN=PL78_01260 PE=3 SV=1	17	tr|A0A3S6EVN2|A0A3S6EVN2_YERET	A0A3S6EVN2	A0A3S6EVN2	FALSE	FALSE	WT1_25deg	WT_25C	20230616_C32027_003_S522535_WT1_25deg_WT_25C	light	13.1142	495938	18.7783
A0A3S6EVN2	Transcriptional regulator OS=Yersinia entomophaga OX=935293 GN=PL78_01260 PE=3 SV=1	17	tr|A0A3S6EVN2|A0A3S6EVN2_YERET	A0A3S6EVN2	A0A3S6EVN2	FALSE	FALSE	LC2_25deg	LC_25C	20230616_C32027_004_S522539_LC2_25deg_LC_25C	light	12.9234	409780	19.1413
A0A3S6EVN2	Transcriptional regulator OS=Yersinia entomophaga OX=935293 GN=PL78_01260 PE=3 SV=1	17	tr|A0A3S6EVN2|A0A3S6EVN2_YERET	A0A3S6EVN2	A0A3S6EVN2	FALSE	FALSE	LC3_25deg	LC_25C	20230616_C32027_005_S522540_LC3_25deg_LC_25C	light	12.9449	418715	19.0582
A0A3S6EVN2	Transcriptional regulator OS=Yersinia entomophaga OX=935293 GN=PL78_01260 PE=3 SV=1	17	tr|A0A3S6EVN2|A0A3S6EVN2_YERET	A0A3S6EVN2	A0A3S6EVN2	FALSE	FALSE	LC2_37deg	LC_37C	20230616_C32027_006_S522545_LC2_37deg_LC_37C	light	13.4671	705839	19.366
A0A3S6EVN2	Transcriptional regulator OS=Yersinia entomophaga OX=935293 GN=PL78_01260 PE=3 SV=1	17	tr|A0A3S6EVN2|A0A3S6EVN2_YERET	A0A3S6EVN2	A0A3S6EVN2	FALSE	FALSE	WT2_37deg	WT_37C	20230616_C32027_007_S522542_WT2_37deg_WT_37C	light	13.4714	708882	19.5553
A0A3S6EVN2	Transcriptional regulator OS=Yersinia entomophaga OX=935293 GN=PL78_01260 PE=3 SV=1	17	tr|A0A3S6EVN2|A0A3S6EVN2_YERET	A0A3S6EVN2	A0A3S6EVN2	FALSE	FALSE	WT3_25deg	WT_25C	20230616_C32027_009_S522537_WT3_25deg_WT_25C	light	13.4032	662144	19.0828
A0A3S6EVN2	Transcriptional regulator OS=Yersinia entomophaga OX=935293 GN=PL78_01260 PE=3 SV=1	17	tr|A0A3S6EVN2|A0A3S6EVN2_YERET	A0A3S6EVN2	A0A3S6EVN2	FALSE	FALSE	WT2_25deg	WT_25C	20230616_C32027_010_S522536_WT2_25deg_WT_25C	light	13.4946	725491	18.8919
A0A3S6EVN2	Transcriptional regulator OS=Yersinia entomophaga OX=935293 GN=PL78_01260 PE=3 SV=1	17	tr|A0A3S6EVN2|A0A3S6EVN2_YERET	A0A3S6EVN2	A0A3S6EVN2	FALSE	FALSE	LC1_37deg	LC_37C	20230616_C32027_011_S522544_LC1_37deg_LC_37C	light	13.8107	995204	19.4325
A0A3S6EVN2	Transcriptional regulator OS=Yersinia entomophaga OX=935293 GN=PL78_01260 PE=3 SV=1	17	tr|A0A3S6EVN2|A0A3S6EVN2_YERET	A0A3S6EVN2	A0A3S6EVN2	FALSE	FALSE	WT3_37deg	WT_37C	20230616_C32027_012_S522543_WT3_37deg_WT_37C	light	13.8171	1.00161e+06	19.5194
A0A3S6EVN2	Transcriptional regulator OS=Yersinia entomophaga OX=935293 GN=PL78_01260 PE=3 SV=1	17	tr|A0A3S6EVN2|A0A3S6EVN2_YERET	A0A3S6EVN2	A0A3S6EVN2	FALSE	FALSE	LC1_25deg	LC_25C	20230616_C32027_013_S522538_LC1_25deg_LC_25C	light	12.3278	225895	18.9523
A0A3S6EVN2	Transcriptional regulator OS=Yersinia entomophaga OX=935293 GN=PL78_01260 PE=3 SV=1	17	tr|A0A3S6EVN2|A0A3S6EVN2_YERET	A0A3S6EVN2	A0A3S6EVN2	FALSE	FALSE	WT1_37deg	WT_37C	20230616_C32027_014_S522541_WT1_37deg_WT_37C	light	13.6952	886638	19.4195
A0A3S6EVN4	5'-nucleotidase OS=Yersinia entomophaga OX=935293 GN=ushA PE=3 SV=1	27	tr|A0A3S6EVN4|A0A3S6EVN4_YERET	A0A3S6EVN4	A0A3S6EVN4	FALSE	FALSE	LC3_37deg	LC_37C	20230616_C32027_002_S522546_LC3_37deg_LC_37C	light	12.8071	364813	18.5904
A0A3S6EVN4	5'-nucleotidase OS=Yersinia entomophaga OX=935293 GN=ushA PE=3 SV=1	27	tr|A0A3S6EVN4|A0A3S6EVN4_YERET	A0A3S6EVN4	A0A3S6EVN4	FALSE	FALSE	WT1_25deg	WT_25C	20230616_C32027_003_S522535_WT1_25deg_WT_25C	light	14.9607	3.14297e+06	21.4422
A0A3S6EVN4	5'-nucleotidase OS=Yersinia entomophaga OX=935293 GN=ushA PE=3 SV=1	27	tr|A0A3S6EVN4|A0A3S6EVN4_YERET	A0A3S6EVN4	A0A3S6EVN4	FALSE	FALSE	LC2_25deg	LC_25C	20230616_C32027_004_S522539_LC2_25deg_LC_25C	light	14.4682	1.9207e+06	21.37
A0A3S6EVN4	5'-nucleotidase OS=Yersinia entomophaga OX=935293 GN=ushA PE=3 SV=1	27	tr|A0A3S6EVN4|A0A3S6EVN4_YERET	A0A3S6EVN4	A0A3S6EVN4	FALSE	FALSE	LC3_25deg	LC_25C	20230616_C32027_005_S522540_LC3_25deg_LC_25C	light	14.6234	2.24318e+06	21.4797
A0A3S6EVN4	5'-nucleotidase OS=Yersinia entomophaga OX=935293 GN=ushA PE=3 SV=1	27	tr|A0A3S6EVN4|A0A3S6EVN4_YERET	A0A3S6EVN4	A0A3S6EVN4	FALSE	FALSE	LC2_37deg	LC_37C	20230616_C32027_006_S522545_LC2_37deg_LC_37C	light	13.1312	504436	18.8813
A0A3S6EVN4	5'-nucleotidase OS=Yersinia entomophaga OX=935293 GN=ushA PE=3 SV=1	27	tr|A0A3S6EVN4|A0A3S6EVN4_YERET	A0A3S6EVN4	A0A3S6EVN4	FALSE	FALSE	WT2_37deg	WT_37C	20230616_C32027_007_S522542_WT2_37deg_WT_37C	light	13.31	603203	19.3224
A0A3S6EVN4	5'-nucleotidase OS=Yersinia entomophaga OX=935293 GN=ushA PE=3 SV=1	27	tr|A0A3S6EVN4|A0A3S6EVN4_YERET	A0A3S6EVN4	A0A3S6EVN4	FALSE	FALSE	WT3_25deg	WT_25C	20230616_C32027_009_S522537_WT3_25deg_WT_25C	light	14.9097	2.98677e+06	21.2562
A0A3S6EVN4	5'-nucleotidase OS=Yersinia entomophaga OX=935293 GN=ushA PE=3 SV=1	27	tr|A0A3S6EVN4|A0A3S6EVN4_YERET	A0A3S6EVN4	A0A3S6EVN4	FALSE	FALSE	WT2_25deg	WT_25C	20230616_C32027_010_S522536_WT2_25deg_WT_25C	light	15.0815	3.54665e+06	21.1814
A0A3S6EVN4	5'-nucleotidase OS=Yersinia entomophaga OX=935293 GN=ushA PE=3 SV=1	27	tr|A0A3S6EVN4|A0A3S6EVN4_YERET	A0A3S6EVN4	A0A3S6EVN4	FALSE	FALSE	LC1_37deg	LC_37C	20230616_C32027_011_S522544_LC1_37deg_LC_37C	light	13.2778	584090	18.6637
A0A3S6EVN4	5'-nucleotidase OS=Yersinia entomophaga OX=935293 GN=ushA PE=3 SV=1	27	tr|A0A3S6EVN4|A0A3S6EVN4_YERET	A0A3S6EVN4	A0A3S6EVN4	FALSE	FALSE	WT3_37deg	WT_37C	20230616_C32027_012_S522543_WT3_37deg_WT_37C	light	13.4346	683254	18.9676
A0A3S6EVN4	5'-nucleotidase OS=Yersinia entomophaga OX=935293 GN=ushA PE=3 SV=1	27	tr|A0A3S6EVN4|A0A3S6EVN4_YERET	A0A3S6EVN4	A0A3S6EVN4	FALSE	FALSE	LC1_25deg	LC_25C	20230616_C32027_013_S522538_LC1_25deg_LC_25C	light	14.1599	1.41118e+06	21.5955
A0A3S6EVN4	5'-nucleotidase OS=Yersinia entomophaga OX=935293 GN=ushA PE=3 SV=1	27	tr|A0A3S6EVN4|A0A3S6EVN4_YERET	A0A3S6EVN4	A0A3S6EVN4	FALSE	FALSE	WT1_37deg	WT_37C	20230616_C32027_014_S522541_WT1_37deg_WT_37C	light	13.3159	606770	18.8723
A0A3S6EVN5	Transcriptional regulator OS=Yersinia entomophaga OX=935293 GN=PL78_01625 PE=3 SV=1	3	tr|A0A3S6EVN5|A0A3S6EVN5_YERET	A0A3S6EVN5	A0A3S6EVN5	FALSE	FALSE	LC3_37deg	LC_37C	20230616_C32027_002_S522546_LC3_37deg_LC_37C	light	12.3868	239615	17.984
A0A3S6EVN5	Transcriptional regulator OS=Yersinia entomophaga OX=935293 GN=PL78_01625 PE=3 SV=1	3	tr|A0A3S6EVN5|A0A3S6EVN5_YERET	A0A3S6EVN5	A0A3S6EVN5	FALSE	FALSE	WT1_25deg	WT_25C	20230616_C32027_003_S522535_WT1_25deg_WT_25C	light	12.3351	227537	17.6543
A0A3S6EVN5	Transcriptional regulator OS=Yersinia entomophaga OX=935293 GN=PL78_01625 PE=3 SV=1	3	tr|A0A3S6EVN5|A0A3S6EVN5_YERET	A0A3S6EVN5	A0A3S6EVN5	FALSE	FALSE	LC2_25deg	LC_25C	20230616_C32027_004_S522539_LC2_25deg_LC_25C	light	12.4529	255991	18.4625
A0A3S6EVN5	Transcriptional regulator OS=Yersinia entomophaga OX=935293 GN=PL78_01625 PE=3 SV=1	3	tr|A0A3S6EVN5|A0A3S6EVN5_YERET	A0A3S6EVN5	A0A3S6EVN5	FALSE	FALSE	LC3_25deg	LC_25C	20230616_C32027_005_S522540_LC3_25deg_LC_25C	light	11.8198	135912	17.4349
A0A3S6EVN5	Transcriptional regulator OS=Yersinia entomophaga OX=935293 GN=PL78_01625 PE=3 SV=1	3	tr|A0A3S6EVN5|A0A3S6EVN5_YERET	A0A3S6EVN5	A0A3S6EVN5	FALSE	FALSE	LC2_37deg	LC_37C	20230616_C32027_006_S522545_LC2_37deg_LC_37C	light	12.5854	292266	18.0939
A0A3S6EVN5	Transcriptional regulator OS=Yersinia entomophaga OX=935293 GN=PL78_01625 PE=3 SV=1	3	tr|A0A3S6EVN5|A0A3S6EVN5_YERET	A0A3S6EVN5	A0A3S6EVN5	FALSE	FALSE	WT2_37deg	WT_37C	20230616_C32027_007_S522542_WT2_37deg_WT_37C	light	11.5025	98961.9	16.7147
A0A3S6EVN5	Transcriptional regulator OS=Yersinia entomophaga OX=935293 GN=PL78_01625 PE=3 SV=1	3	tr|A0A3S6EVN5|A0A3S6EVN5_YERET	A0A3S6EVN5	A0A3S6EVN5	FALSE	FALSE	WT3_25deg	WT_25C	20230616_C32027_009_S522537_WT3_25deg_WT_25C	light	12.4065	244377	17.6448
A0A3S6EVN5	Transcriptional regulator OS=Yersinia entomophaga OX=935293 GN=PL78_01625 PE=3 SV=1	3	tr|A0A3S6EVN5|A0A3S6EVN5_YERET	A0A3S6EVN5	A0A3S6EVN5	FALSE	FALSE	WT2_25deg	WT_25C	20230616_C32027_010_S522536_WT2_25deg_WT_25C	light	12.8415	377580	17.9498
A0A3S6EVN5	Transcriptional regulator OS=Yersinia entomophaga OX=935293 GN=PL78_01625 PE=3 SV=1	3	tr|A0A3S6EVN5|A0A3S6EVN5_YERET	A0A3S6EVN5	A0A3S6EVN5	FALSE	FALSE	LC1_37deg	LC_37C	20230616_C32027_011_S522544_LC1_37deg_LC_37C	light	12.6697	317976	17.7864
A0A3S6EVN5	Transcriptional regulator OS=Yersinia entomophaga OX=935293 GN=PL78_01625 PE=3 SV=1	3	tr|A0A3S6EVN5|A0A3S6EVN5_YERET	A0A3S6EVN5	A0A3S6EVN5	FALSE	FALSE	WT3_37deg	WT_37C	20230616_C32027_012_S522543_WT3_37deg_WT_37C	light	12.7853	356916	18.0307
A0A3S6EVN5	Transcriptional regulator OS=Yersinia entomophaga OX=935293 GN=PL78_01625 PE=3 SV=1	3	tr|A0A3S6EVN5|A0A3S6EVN5_YERET	A0A3S6EVN5	A0A3S6EVN5	FALSE	FALSE	LC1_25deg	LC_25C	20230616_C32027_013_S522538_LC1_25deg_LC_25C	light	10.117	24760.7	15.7628
A0A3S6EVN5	Transcriptional regulator OS=Yersinia entomophaga OX=935293 GN=PL78_01625 PE=3 SV=1	3	tr|A0A3S6EVN5|A0A3S6EVN5_YERET	A0A3S6EVN5	A0A3S6EVN5	FALSE	FALSE	WT1_37deg	WT_37C	20230616_C32027_014_S522541_WT1_37deg_WT_37C	light	12.0884	177793	17.1014
A0A3S6EVN6	6-phosphogluconolactonase OS=Yersinia entomophaga OX=935293 GN=pgl PE=3 SV=1	14	tr|A0A3S6EVN6|A0A3S6EVN6_YERET	A0A3S6EVN6	A0A3S6EVN6	FALSE	FALSE	LC3_37deg	LC_37C	20230616_C32027_002_S522546_LC3_37deg_LC_37C	light	14.8183	2.72577e+06	21.4919
A0A3S6EVN6	6-phosphogluconolactonase OS=Yersinia entomophaga OX=935293 GN=pgl PE=3 SV=1	14	tr|A0A3S6EVN6|A0A3S6EVN6_YERET	A0A3S6EVN6	A0A3S6EVN6	FALSE	FALSE	WT1_25deg	WT_25C	20230616_C32027_003_S522535_WT1_25deg_WT_25C	light	14.6049	2.20195e+06	20.9289
A0A3S6EVN6	6-phosphogluconolactonase OS=Yersinia entomophaga OX=935293 GN=pgl PE=3 SV=1	14	tr|A0A3S6EVN6|A0A3S6EVN6_YERET	A0A3S6EVN6	A0A3S6EVN6	FALSE	FALSE	LC2_25deg	LC_25C	20230616_C32027_004_S522539_LC2_25deg_LC_25C	light	14.2852	1.59949e+06	21.106
A0A3S6EVN6	6-phosphogluconolactonase OS=Yersinia entomophaga OX=935293 GN=pgl PE=3 SV=1	14	tr|A0A3S6EVN6|A0A3S6EVN6_YERET	A0A3S6EVN6	A0A3S6EVN6	FALSE	FALSE	LC3_25deg	LC_25C	20230616_C32027_005_S522540_LC3_25deg_LC_25C	light	14.3254	1.66509e+06	21.0498
A0A3S6EVN6	6-phosphogluconolactonase OS=Yersinia entomophaga OX=935293 GN=pgl PE=3 SV=1	14	tr|A0A3S6EVN6|A0A3S6EVN6_YERET	A0A3S6EVN6	A0A3S6EVN6	FALSE	FALSE	LC2_37deg	LC_37C	20230616_C32027_006_S522545_LC2_37deg_LC_37C	light	14.8902	2.92909e+06	21.419
A0A3S6EVN6	6-phosphogluconolactonase OS=Yersinia entomophaga OX=935293 GN=pgl PE=3 SV=1	14	tr|A0A3S6EVN6|A0A3S6EVN6_YERET	A0A3S6EVN6	A0A3S6EVN6	FALSE	FALSE	WT2_37deg	WT_37C	20230616_C32027_007_S522542_WT2_37deg_WT_37C	light	15.1165	3.67281e+06	21.9286
A0A3S6EVN6	6-phosphogluconolactonase OS=Yersinia entomophaga OX=935293 GN=pgl PE=3 SV=1	14	tr|A0A3S6EVN6|A0A3S6EVN6_YERET	A0A3S6EVN6	A0A3S6EVN6	FALSE	FALSE	WT3_25deg	WT_25C	20230616_C32027_009_S522537_WT3_25deg_WT_25C	light	14.7228	2.47754e+06	20.9865
A0A3S6EVN6	6-phosphogluconolactonase OS=Yersinia entomophaga OX=935293 GN=pgl PE=3 SV=1	14	tr|A0A3S6EVN6|A0A3S6EVN6_YERET	A0A3S6EVN6	A0A3S6EVN6	FALSE	FALSE	WT2_25deg	WT_25C	20230616_C32027_010_S522536_WT2_25deg_WT_25C	light	14.9028	2.96611e+06	20.9235
A0A3S6EVN6	6-phosphogluconolactonase OS=Yersinia entomophaga OX=935293 GN=pgl PE=3 SV=1	14	tr|A0A3S6EVN6|A0A3S6EVN6_YERET	A0A3S6EVN6	A0A3S6EVN6	FALSE	FALSE	LC1_37deg	LC_37C	20230616_C32027_011_S522544_LC1_37deg_LC_37C	light	15.1644	3.85295e+06	21.3854
A0A3S6EVN6	6-phosphogluconolactonase OS=Yersinia entomophaga OX=935293 GN=pgl PE=3 SV=1	14	tr|A0A3S6EVN6|A0A3S6EVN6_YERET	A0A3S6EVN6	A0A3S6EVN6	FALSE	FALSE	WT3_37deg	WT_37C	20230616_C32027_012_S522543_WT3_37deg_WT_37C	light	15.1389	3.75618e+06	21.4263
A0A3S6EVN6	6-phosphogluconolactonase OS=Yersinia entomophaga OX=935293 GN=pgl PE=3 SV=1	14	tr|A0A3S6EVN6|A0A3S6EVN6_YERET	A0A3S6EVN6	A0A3S6EVN6	FALSE	FALSE	LC1_25deg	LC_25C	20230616_C32027_013_S522538_LC1_25deg_LC_25C	light	13.8883	1.07547e+06	21.2035
A0A3S6EVN6	6-phosphogluconolactonase OS=Yersinia entomophaga OX=935293 GN=pgl PE=3 SV=1	14	tr|A0A3S6EVN6|A0A3S6EVN6_YERET	A0A3S6EVN6	A0A3S6EVN6	FALSE	FALSE	WT1_37deg	WT_37C	20230616_C32027_014_S522541_WT1_37deg_WT_37C	light	15.0792	3.53841e+06	21.4162
A0A3S6EVN8	CAAX protease OS=Yersinia entomophaga OX=935293 GN=PL78_01615 PE=4 SV=1	1	tr|A0A3S6EVN8|A0A3S6EVN8_YERET	A0A3S6EVN8	A0A3S6EVN8	FALSE	FALSE	LC3_37deg	LC_37C	20230616_C32027_002_S522546_LC3_37deg_LC_37C	light	13.6717	866037	19.8377
A0A3S6EVN8	CAAX protease OS=Yersinia entomophaga OX=935293 GN=PL78_01615 PE=4 SV=1	1	tr|A0A3S6EVN8|A0A3S6EVN8_YERET	A0A3S6EVN8	A0A3S6EVN8	FALSE	FALSE	WT1_25deg	WT_25C	20230616_C32027_003_S522535_WT1_25deg_WT_25C	light	13.8694	1.05536e+06	19.8678
A0A3S6EVN8	CAAX protease OS=Yersinia entomophaga OX=935293 GN=PL78_01615 PE=4 SV=1	1	tr|A0A3S6EVN8|A0A3S6EVN8_YERET	A0A3S6EVN8	A0A3S6EVN8	FALSE	FALSE	LC2_25deg	LC_25C	20230616_C32027_004_S522539_LC2_25deg_LC_25C	light	13.105	491384	19.4033
A0A3S6EVN8	CAAX protease OS=Yersinia entomophaga OX=935293 GN=PL78_01615 PE=4 SV=1	1	tr|A0A3S6EVN8|A0A3S6EVN8_YERET	A0A3S6EVN8	A0A3S6EVN8	FALSE	FALSE	LC3_25deg	LC_25C	20230616_C32027_005_S522540_LC3_25deg_LC_25C	light	13.3505	628109	19.6433
A0A3S6EVN8	CAAX protease OS=Yersinia entomophaga OX=935293 GN=PL78_01615 PE=4 SV=1	1	tr|A0A3S6EVN8|A0A3S6EVN8_YERET	A0A3S6EVN8	A0A3S6EVN8	FALSE	FALSE	LC2_37deg	LC_37C	20230616_C32027_006_S522545_LC2_37deg_LC_37C	light	13.6283	829310	19.5986
A0A3S6EVN8	CAAX protease OS=Yersinia entomophaga OX=935293 GN=PL78_01615 PE=4 SV=1	1	tr|A0A3S6EVN8|A0A3S6EVN8_YERET	A0A3S6EVN8	A0A3S6EVN8	FALSE	FALSE	WT3_25deg	WT_25C	20230616_C32027_009_S522537_WT3_25deg_WT_25C	light	14.4219	1.83381e+06	20.5524
A0A3S6EVN8	CAAX protease OS=Yersinia entomophaga OX=935293 GN=PL78_01615 PE=4 SV=1	1	tr|A0A3S6EVN8|A0A3S6EVN8_YERET	A0A3S6EVN8	A0A3S6EVN8	FALSE	FALSE	WT2_25deg	WT_25C	20230616_C32027_010_S522536_WT2_25deg_WT_25C	light	14.3644	1.73137e+06	20.1468
A0A3S6EVN8	CAAX protease OS=Yersinia entomophaga OX=935293 GN=PL78_01615 PE=4 SV=1	1	tr|A0A3S6EVN8|A0A3S6EVN8_YERET	A0A3S6EVN8	A0A3S6EVN8	FALSE	FALSE	WT3_37deg	WT_37C	20230616_C32027_012_S522543_WT3_37deg_WT_37C	light	14.0115	1.21647e+06	19.7998
A0A3S6EVN8	CAAX protease OS=Yersinia entomophaga OX=935293 GN=PL78_01615 PE=4 SV=1	1	tr|A0A3S6EVN8|A0A3S6EVN8_YERET	A0A3S6EVN8	A0A3S6EVN8	FALSE	FALSE	LC1_25deg	LC_25C	20230616_C32027_013_S522538_LC1_25deg_LC_25C	light	13.5256	748349	20.6803
A0A3S6EVP1	Cyclic pyranopterin monophosphate synthase OS=Yersinia entomophaga OX=935293 GN=moaC PE=3 SV=1	6	tr|A0A3S6EVP1|A0A3S6EVP1_YERET	A0A3S6EVP1	A0A3S6EVP1	FALSE	FALSE	LC3_37deg	LC_37C	20230616_C32027_002_S522546_LC3_37deg_LC_37C	light	13.8091	993649	20.036
A0A3S6EVP1	Cyclic pyranopterin monophosphate synthase OS=Yersinia entomophaga OX=935293 GN=moaC PE=3 SV=1	6	tr|A0A3S6EVP1|A0A3S6EVP1_YERET	A0A3S6EVP1	A0A3S6EVP1	FALSE	FALSE	WT1_25deg	WT_25C	20230616_C32027_003_S522535_WT1_25deg_WT_25C	light	13.8096	994115	19.7816
A0A3S6EVP1	Cyclic pyranopterin monophosphate synthase OS=Yersinia entomophaga OX=935293 GN=moaC PE=3 SV=1	6	tr|A0A3S6EVP1|A0A3S6EVP1_YERET	A0A3S6EVP1	A0A3S6EVP1	FALSE	FALSE	LC2_25deg	LC_25C	20230616_C32027_004_S522539_LC2_25deg_LC_25C	light	13.556	771412	20.0539
A0A3S6EVP1	Cyclic pyranopterin monophosphate synthase OS=Yersinia entomophaga OX=935293 GN=moaC PE=3 SV=1	6	tr|A0A3S6EVP1|A0A3S6EVP1_YERET	A0A3S6EVP1	A0A3S6EVP1	FALSE	FALSE	LC3_25deg	LC_25C	20230616_C32027_005_S522540_LC3_25deg_LC_25C	light	13.6711	865535	20.1059
A0A3S6EVP1	Cyclic pyranopterin monophosphate synthase OS=Yersinia entomophaga OX=935293 GN=moaC PE=3 SV=1	6	tr|A0A3S6EVP1|A0A3S6EVP1_YERET	A0A3S6EVP1	A0A3S6EVP1	FALSE	FALSE	LC2_37deg	LC_37C	20230616_C32027_006_S522545_LC2_37deg_LC_37C	light	14.6769	2.36654e+06	21.1114
A0A3S6EVP1	Cyclic pyranopterin monophosphate synthase OS=Yersinia entomophaga OX=935293 GN=moaC PE=3 SV=1	6	tr|A0A3S6EVP1|A0A3S6EVP1_YERET	A0A3S6EVP1	A0A3S6EVP1	FALSE	FALSE	WT2_37deg	WT_37C	20230616_C32027_007_S522542_WT2_37deg_WT_37C	light	14.522	2.02684e+06	21.0709
A0A3S6EVP1	Cyclic pyranopterin monophosphate synthase OS=Yersinia entomophaga OX=935293 GN=moaC PE=3 SV=1	6	tr|A0A3S6EVP1|A0A3S6EVP1_YERET	A0A3S6EVP1	A0A3S6EVP1	FALSE	FALSE	WT3_25deg	WT_25C	20230616_C32027_009_S522537_WT3_25deg_WT_25C	light	13.9632	1.15921e+06	19.8907
A0A3S6EVP1	Cyclic pyranopterin monophosphate synthase OS=Yersinia entomophaga OX=935293 GN=moaC PE=3 SV=1	6	tr|A0A3S6EVP1|A0A3S6EVP1_YERET	A0A3S6EVP1	A0A3S6EVP1	FALSE	FALSE	WT2_25deg	WT_25C	20230616_C32027_010_S522536_WT2_25deg_WT_25C	light	14.4215	1.83303e+06	20.2291
A0A3S6EVP1	Cyclic pyranopterin monophosphate synthase OS=Yersinia entomophaga OX=935293 GN=moaC PE=3 SV=1	6	tr|A0A3S6EVP1|A0A3S6EVP1_YERET	A0A3S6EVP1	A0A3S6EVP1	FALSE	FALSE	LC1_37deg	LC_37C	20230616_C32027_011_S522544_LC1_37deg_LC_37C	light	14.9169	3.00849e+06	21.0284
A0A3S6EVP1	Cyclic pyranopterin monophosphate synthase OS=Yersinia entomophaga OX=935293 GN=moaC PE=3 SV=1	6	tr|A0A3S6EVP1|A0A3S6EVP1_YERET	A0A3S6EVP1	A0A3S6EVP1	FALSE	FALSE	WT3_37deg	WT_37C	20230616_C32027_012_S522543_WT3_37deg_WT_37C	light	14.6259	2.24878e+06	20.6862
A0A3S6EVP1	Cyclic pyranopterin monophosphate synthase OS=Yersinia entomophaga OX=935293 GN=moaC PE=3 SV=1	6	tr|A0A3S6EVP1|A0A3S6EVP1_YERET	A0A3S6EVP1	A0A3S6EVP1	FALSE	FALSE	LC1_25deg	LC_25C	20230616_C32027_013_S522538_LC1_25deg_LC_25C	light	13.4422	688418	20.5599
A0A3S6EVP1	Cyclic pyranopterin monophosphate synthase OS=Yersinia entomophaga OX=935293 GN=moaC PE=3 SV=1	6	tr|A0A3S6EVP1|A0A3S6EVP1_YERET	A0A3S6EVP1	A0A3S6EVP1	FALSE	FALSE	WT1_37deg	WT_37C	20230616_C32027_014_S522541_WT1_37deg_WT_37C	light	14.914	2.99955e+06	21.1779
A0A3S6EVP2	Membrane protein OS=Yersinia entomophaga OX=935293 GN=PL78_00895 PE=4 SV=1	6	tr|A0A3S6EVP2|A0A3S6EVP2_YERET	A0A3S6EVP2	A0A3S6EVP2	FALSE	FALSE	LC3_37deg	LC_37C	20230616_C32027_002_S522546_LC3_37deg_LC_37C	light	14.7402	2.52111e+06	21.3793
A0A3S6EVP2	Membrane protein OS=Yersinia entomophaga OX=935293 GN=PL78_00895 PE=4 SV=1	6	tr|A0A3S6EVP2|A0A3S6EVP2_YERET	A0A3S6EVP2	A0A3S6EVP2	FALSE	FALSE	WT1_25deg	WT_25C	20230616_C32027_003_S522535_WT1_25deg_WT_25C	light	15.3369	4.5787e+06	21.9851
A0A3S6EVP2	Membrane protein OS=Yersinia entomophaga OX=935293 GN=PL78_00895 PE=4 SV=1	6	tr|A0A3S6EVP2|A0A3S6EVP2_YERET	A0A3S6EVP2	A0A3S6EVP2	FALSE	FALSE	LC2_25deg	LC_25C	20230616_C32027_004_S522539_LC2_25deg_LC_25C	light	14.4981	1.97908e+06	21.4132
A0A3S6EVP2	Membrane protein OS=Yersinia entomophaga OX=935293 GN=PL78_00895 PE=4 SV=1	6	tr|A0A3S6EVP2|A0A3S6EVP2_YERET	A0A3S6EVP2	A0A3S6EVP2	FALSE	FALSE	LC3_25deg	LC_25C	20230616_C32027_005_S522540_LC3_25deg_LC_25C	light	15.0707	3.5086e+06	22.1251
A0A3S6EVP2	Membrane protein OS=Yersinia entomophaga OX=935293 GN=PL78_00895 PE=4 SV=1	6	tr|A0A3S6EVP2|A0A3S6EVP2_YERET	A0A3S6EVP2	A0A3S6EVP2	FALSE	FALSE	LC2_37deg	LC_37C	20230616_C32027_006_S522545_LC2_37deg_LC_37C	light	14.9165	3.00703e+06	21.4569
A0A3S6EVP2	Membrane protein OS=Yersinia entomophaga OX=935293 GN=PL78_00895 PE=4 SV=1	6	tr|A0A3S6EVP2|A0A3S6EVP2_YERET	A0A3S6EVP2	A0A3S6EVP2	FALSE	FALSE	WT2_37deg	WT_37C	20230616_C32027_007_S522542_WT2_37deg_WT_37C	light	14.5399	2.06348e+06	21.0968
A0A3S6EVP2	Membrane protein OS=Yersinia entomophaga OX=935293 GN=PL78_00895 PE=4 SV=1	6	tr|A0A3S6EVP2|A0A3S6EVP2_YERET	A0A3S6EVP2	A0A3S6EVP2	FALSE	FALSE	WT3_25deg	WT_25C	20230616_C32027_009_S522537_WT3_25deg_WT_25C	light	15.3885	4.82108e+06	21.9469
A0A3S6EVP2	Membrane protein OS=Yersinia entomophaga OX=935293 GN=PL78_00895 PE=4 SV=1	6	tr|A0A3S6EVP2|A0A3S6EVP2_YERET	A0A3S6EVP2	A0A3S6EVP2	FALSE	FALSE	WT2_25deg	WT_25C	20230616_C32027_010_S522536_WT2_25deg_WT_25C	light	15.5756	5.8128e+06	21.8941
A0A3S6EVP2	Membrane protein OS=Yersinia entomophaga OX=935293 GN=PL78_00895 PE=4 SV=1	6	tr|A0A3S6EVP2|A0A3S6EVP2_YERET	A0A3S6EVP2	A0A3S6EVP2	FALSE	FALSE	LC1_37deg	LC_37C	20230616_C32027_011_S522544_LC1_37deg_LC_37C	light	15.1917	3.95964e+06	21.4248
A0A3S6EVP2	Membrane protein OS=Yersinia entomophaga OX=935293 GN=PL78_00895 PE=4 SV=1	6	tr|A0A3S6EVP2|A0A3S6EVP2_YERET	A0A3S6EVP2	A0A3S6EVP2	FALSE	FALSE	WT3_37deg	WT_37C	20230616_C32027_012_S522543_WT3_37deg_WT_37C	light	15.2782	4.31766e+06	21.6273
A0A3S6EVP2	Membrane protein OS=Yersinia entomophaga OX=935293 GN=PL78_00895 PE=4 SV=1	6	tr|A0A3S6EVP2|A0A3S6EVP2_YERET	A0A3S6EVP2	A0A3S6EVP2	FALSE	FALSE	LC1_25deg	LC_25C	20230616_C32027_013_S522538_LC1_25deg_LC_25C	light	14.5868	2.16266e+06	22.2114
A0A3S6EVP2	Membrane protein OS=Yersinia entomophaga OX=935293 GN=PL78_00895 PE=4 SV=1	6	tr|A0A3S6EVP2|A0A3S6EVP2_YERET	A0A3S6EVP2	A0A3S6EVP2	FALSE	FALSE	WT1_37deg	WT_37C	20230616_C32027_014_S522541_WT1_37deg_WT_37C	light	14.78	2.62332e+06	20.9845
A0A3S6EVP4	ABC transporter ATP-binding protein OS=Yersinia entomophaga OX=935293 GN=PL78_00830 PE=4 SV=1	4	tr|A0A3S6EVP4|A0A3S6EVP4_YERET	A0A3S6EVP4	A0A3S6EVP4	FALSE	FALSE	LC3_37deg	LC_37C	20230616_C32027_002_S522546_LC3_37deg_LC_37C	light	12.6937	325702	18.4268
A0A3S6EVP4	ABC transporter ATP-binding protein OS=Yersinia entomophaga OX=935293 GN=PL78_00830 PE=4 SV=1	4	tr|A0A3S6EVP4|A0A3S6EVP4_YERET	A0A3S6EVP4	A0A3S6EVP4	FALSE	FALSE	WT1_25deg	WT_25C	20230616_C32027_003_S522535_WT1_25deg_WT_25C	light	12.6073	298739	18.0471
A0A3S6EVP4	ABC transporter ATP-binding protein OS=Yersinia entomophaga OX=935293 GN=PL78_00830 PE=4 SV=1	4	tr|A0A3S6EVP4|A0A3S6EVP4_YERET	A0A3S6EVP4	A0A3S6EVP4	FALSE	FALSE	LC2_25deg	LC_25C	20230616_C32027_004_S522539_LC2_25deg_LC_25C	light	12.824	370999	18.9979
A0A3S6EVP4	ABC transporter ATP-binding protein OS=Yersinia entomophaga OX=935293 GN=PL78_00830 PE=4 SV=1	4	tr|A0A3S6EVP4|A0A3S6EVP4_YERET	A0A3S6EVP4	A0A3S6EVP4	FALSE	FALSE	LC3_25deg	LC_25C	20230616_C32027_005_S522540_LC3_25deg_LC_25C	light	12.2554	210112	18.0634
A0A3S6EVP4	ABC transporter ATP-binding protein OS=Yersinia entomophaga OX=935293 GN=PL78_00830 PE=4 SV=1	4	tr|A0A3S6EVP4|A0A3S6EVP4_YERET	A0A3S6EVP4	A0A3S6EVP4	FALSE	FALSE	LC2_37deg	LC_37C	20230616_C32027_006_S522545_LC2_37deg_LC_37C	light	12.91	404339	18.5622
A0A3S6EVP4	ABC transporter ATP-binding protein OS=Yersinia entomophaga OX=935293 GN=PL78_00830 PE=4 SV=1	4	tr|A0A3S6EVP4|A0A3S6EVP4_YERET	A0A3S6EVP4	A0A3S6EVP4	FALSE	FALSE	WT2_37deg	WT_37C	20230616_C32027_007_S522542_WT2_37deg_WT_37C	light	12.9055	402520	18.7388
A0A3S6EVP4	ABC transporter ATP-binding protein OS=Yersinia entomophaga OX=935293 GN=PL78_00830 PE=4 SV=1	4	tr|A0A3S6EVP4|A0A3S6EVP4_YERET	A0A3S6EVP4	A0A3S6EVP4	FALSE	FALSE	WT3_25deg	WT_25C	20230616_C32027_009_S522537_WT3_25deg_WT_25C	light	13.1293	503472	18.6876
A0A3S6EVP4	ABC transporter ATP-binding protein OS=Yersinia entomophaga OX=935293 GN=PL78_00830 PE=4 SV=1	4	tr|A0A3S6EVP4|A0A3S6EVP4_YERET	A0A3S6EVP4	A0A3S6EVP4	FALSE	FALSE	WT2_25deg	WT_25C	20230616_C32027_010_S522536_WT2_25deg_WT_25C	light	13.2376	561064	18.5211
A0A3S6EVP4	ABC transporter ATP-binding protein OS=Yersinia entomophaga OX=935293 GN=PL78_00830 PE=4 SV=1	4	tr|A0A3S6EVP4|A0A3S6EVP4_YERET	A0A3S6EVP4	A0A3S6EVP4	FALSE	FALSE	LC1_37deg	LC_37C	20230616_C32027_011_S522544_LC1_37deg_LC_37C	light	13.3888	652664	18.8238
A0A3S6EVP4	ABC transporter ATP-binding protein OS=Yersinia entomophaga OX=935293 GN=PL78_00830 PE=4 SV=1	4	tr|A0A3S6EVP4|A0A3S6EVP4_YERET	A0A3S6EVP4	A0A3S6EVP4	FALSE	FALSE	WT3_37deg	WT_37C	20230616_C32027_012_S522543_WT3_37deg_WT_37C	light	13.2487	567329	18.6993
A0A3S6EVP4	ABC transporter ATP-binding protein OS=Yersinia entomophaga OX=935293 GN=PL78_00830 PE=4 SV=1	4	tr|A0A3S6EVP4|A0A3S6EVP4_YERET	A0A3S6EVP4	A0A3S6EVP4	FALSE	FALSE	LC1_25deg	LC_25C	20230616_C32027_013_S522538_LC1_25deg_LC_25C	light	11.7838	131105	18.1674
A0A3S6EVP4	ABC transporter ATP-binding protein OS=Yersinia entomophaga OX=935293 GN=PL78_00830 PE=4 SV=1	4	tr|A0A3S6EVP4|A0A3S6EVP4_YERET	A0A3S6EVP4	A0A3S6EVP4	FALSE	FALSE	WT1_37deg	WT_37C	20230616_C32027_014_S522541_WT1_37deg_WT_37C	light	13.5169	741823	19.1623
A0A3S6EVQ2	tRNA-dihydrouridine(16) synthase OS=Yersinia entomophaga OX=935293 GN=dusC PE=3 SV=1	1	tr|A0A3S6EVQ2|A0A3S6EVQ2_YERET	A0A3S6EVQ2	A0A3S6EVQ2	FALSE	FALSE	LC3_37deg	LC_37C	20230616_C32027_002_S522546_LC3_37deg_LC_37C	light	12.4436	253626	18.066
A0A3S6EVQ2	tRNA-dihydrouridine(16) synthase OS=Yersinia entomophaga OX=935293 GN=dusC PE=3 SV=1	1	tr|A0A3S6EVQ2|A0A3S6EVQ2_YERET	A0A3S6EVQ2	A0A3S6EVQ2	FALSE	FALSE	WT1_25deg	WT_25C	20230616_C32027_003_S522535_WT1_25deg_WT_25C	light	12.9141	406009	18.4897
A0A3S6EVQ2	tRNA-dihydrouridine(16) synthase OS=Yersinia entomophaga OX=935293 GN=dusC PE=3 SV=1	1	tr|A0A3S6EVQ2|A0A3S6EVQ2_YERET	A0A3S6EVQ2	A0A3S6EVQ2	FALSE	FALSE	LC2_25deg	LC_25C	20230616_C32027_004_S522539_LC2_25deg_LC_25C	light	12.6179	301924	18.7006
A0A3S6EVQ2	tRNA-dihydrouridine(16) synthase OS=Yersinia entomophaga OX=935293 GN=dusC PE=3 SV=1	1	tr|A0A3S6EVQ2|A0A3S6EVQ2_YERET	A0A3S6EVQ2	A0A3S6EVQ2	FALSE	FALSE	LC3_25deg	LC_25C	20230616_C32027_005_S522540_LC3_25deg_LC_25C	light	12.405	244016	18.2792
A0A3S6EVQ2	tRNA-dihydrouridine(16) synthase OS=Yersinia entomophaga OX=935293 GN=dusC PE=3 SV=1	1	tr|A0A3S6EVQ2|A0A3S6EVQ2_YERET	A0A3S6EVQ2	A0A3S6EVQ2	FALSE	FALSE	LC2_37deg	LC_37C	20230616_C32027_006_S522545_LC2_37deg_LC_37C	light	12.7889	358205	18.3874
A0A3S6EVQ2	tRNA-dihydrouridine(16) synthase OS=Yersinia entomophaga OX=935293 GN=dusC PE=3 SV=1	1	tr|A0A3S6EVQ2|A0A3S6EVQ2_YERET	A0A3S6EVQ2	A0A3S6EVQ2	FALSE	FALSE	WT3_25deg	WT_25C	20230616_C32027_009_S522537_WT3_25deg_WT_25C	light	13.0449	462748	18.5659
A0A3S6EVQ2	tRNA-dihydrouridine(16) synthase OS=Yersinia entomophaga OX=935293 GN=dusC PE=3 SV=1	1	tr|A0A3S6EVQ2|A0A3S6EVQ2_YERET	A0A3S6EVQ2	A0A3S6EVQ2	FALSE	FALSE	WT2_25deg	WT_25C	20230616_C32027_010_S522536_WT2_25deg_WT_25C	light	13.4677	706261	18.8532
A0A3S6EVQ2	tRNA-dihydrouridine(16) synthase OS=Yersinia entomophaga OX=935293 GN=dusC PE=3 SV=1	1	tr|A0A3S6EVQ2|A0A3S6EVQ2_YERET	A0A3S6EVQ2	A0A3S6EVQ2	FALSE	FALSE	LC1_37deg	LC_37C	20230616_C32027_011_S522544_LC1_37deg_LC_37C	light	12.8421	377778	18.035
A0A3S6EVQ2	tRNA-dihydrouridine(16) synthase OS=Yersinia entomophaga OX=935293 GN=dusC PE=3 SV=1	1	tr|A0A3S6EVQ2|A0A3S6EVQ2_YERET	A0A3S6EVQ2	A0A3S6EVQ2	FALSE	FALSE	WT3_37deg	WT_37C	20230616_C32027_012_S522543_WT3_37deg_WT_37C	light	12.8543	382429	18.1303
A0A3S6EVQ2	tRNA-dihydrouridine(16) synthase OS=Yersinia entomophaga OX=935293 GN=dusC PE=3 SV=1	1	tr|A0A3S6EVQ2|A0A3S6EVQ2_YERET	A0A3S6EVQ2	A0A3S6EVQ2	FALSE	FALSE	WT1_37deg	WT_37C	20230616_C32027_014_S522541_WT1_37deg_WT_37C	light	11.9291	151618	16.8716
A0A3S6EVQ4	Potassium-transporting ATPase potassium-binding subunit OS=Yersinia entomophaga OX=935293 GN=kdpA PE=3 SV=1	3	tr|A0A3S6EVQ4|A0A3S6EVQ4_YERET	A0A3S6EVQ4	A0A3S6EVQ4	FALSE	FALSE	LC3_37deg	LC_37C	20230616_C32027_002_S522546_LC3_37deg_LC_37C	light	13.692	883770	19.8669
A0A3S6EVQ4	Potassium-transporting ATPase potassium-binding subunit OS=Yersinia entomophaga OX=935293 GN=kdpA PE=3 SV=1	3	tr|A0A3S6EVQ4|A0A3S6EVQ4_YERET	A0A3S6EVQ4	A0A3S6EVQ4	FALSE	FALSE	WT1_25deg	WT_25C	20230616_C32027_003_S522535_WT1_25deg_WT_25C	light	14.517	2.01679e+06	20.8022
A0A3S6EVQ4	Potassium-transporting ATPase potassium-binding subunit OS=Yersinia entomophaga OX=935293 GN=kdpA PE=3 SV=1	3	tr|A0A3S6EVQ4|A0A3S6EVQ4_YERET	A0A3S6EVQ4	A0A3S6EVQ4	FALSE	FALSE	LC2_25deg	LC_25C	20230616_C32027_004_S522539_LC2_25deg_LC_25C	light	14.0598	1.27672e+06	20.7808
A0A3S6EVQ4	Potassium-transporting ATPase potassium-binding subunit OS=Yersinia entomophaga OX=935293 GN=kdpA PE=3 SV=1	3	tr|A0A3S6EVQ4|A0A3S6EVQ4_YERET	A0A3S6EVQ4	A0A3S6EVQ4	FALSE	FALSE	LC3_25deg	LC_25C	20230616_C32027_005_S522540_LC3_25deg_LC_25C	light	14.044	1.25667e+06	20.6438
A0A3S6EVQ4	Potassium-transporting ATPase potassium-binding subunit OS=Yersinia entomophaga OX=935293 GN=kdpA PE=3 SV=1	3	tr|A0A3S6EVQ4|A0A3S6EVQ4_YERET	A0A3S6EVQ4	A0A3S6EVQ4	FALSE	FALSE	LC2_37deg	LC_37C	20230616_C32027_006_S522545_LC2_37deg_LC_37C	light	13.6906	882550	19.6883
A0A3S6EVQ4	Potassium-transporting ATPase potassium-binding subunit OS=Yersinia entomophaga OX=935293 GN=kdpA PE=3 SV=1	3	tr|A0A3S6EVQ4|A0A3S6EVQ4_YERET	A0A3S6EVQ4	A0A3S6EVQ4	FALSE	FALSE	WT2_37deg	WT_37C	20230616_C32027_007_S522542_WT2_37deg_WT_37C	light	14.0402	1251990	20.3759
A0A3S6EVQ4	Potassium-transporting ATPase potassium-binding subunit OS=Yersinia entomophaga OX=935293 GN=kdpA PE=3 SV=1	3	tr|A0A3S6EVQ4|A0A3S6EVQ4_YERET	A0A3S6EVQ4	A0A3S6EVQ4	FALSE	FALSE	WT3_25deg	WT_25C	20230616_C32027_009_S522537_WT3_25deg_WT_25C	light	14.796	2.66576e+06	21.0921
A0A3S6EVQ4	Potassium-transporting ATPase potassium-binding subunit OS=Yersinia entomophaga OX=935293 GN=kdpA PE=3 SV=1	3	tr|A0A3S6EVQ4|A0A3S6EVQ4_YERET	A0A3S6EVQ4	A0A3S6EVQ4	FALSE	FALSE	WT2_25deg	WT_25C	20230616_C32027_010_S522536_WT2_25deg_WT_25C	light	14.8491	2.8112e+06	20.8461
A0A3S6EVQ4	Potassium-transporting ATPase potassium-binding subunit OS=Yersinia entomophaga OX=935293 GN=kdpA PE=3 SV=1	3	tr|A0A3S6EVQ4|A0A3S6EVQ4_YERET	A0A3S6EVQ4	A0A3S6EVQ4	FALSE	FALSE	LC1_37deg	LC_37C	20230616_C32027_011_S522544_LC1_37deg_LC_37C	light	14.3301	1672960	20.1818
A0A3S6EVQ4	Potassium-transporting ATPase potassium-binding subunit OS=Yersinia entomophaga OX=935293 GN=kdpA PE=3 SV=1	3	tr|A0A3S6EVQ4|A0A3S6EVQ4_YERET	A0A3S6EVQ4	A0A3S6EVQ4	FALSE	FALSE	WT3_37deg	WT_37C	20230616_C32027_012_S522543_WT3_37deg_WT_37C	light	14.198	1.46596e+06	20.0689
A0A3S6EVQ4	Potassium-transporting ATPase potassium-binding subunit OS=Yersinia entomophaga OX=935293 GN=kdpA PE=3 SV=1	3	tr|A0A3S6EVQ4|A0A3S6EVQ4_YERET	A0A3S6EVQ4	A0A3S6EVQ4	FALSE	FALSE	LC1_25deg	LC_25C	20230616_C32027_013_S522538_LC1_25deg_LC_25C	light	13.3881	652165	20.4819
A0A3S6EVQ4	Potassium-transporting ATPase potassium-binding subunit OS=Yersinia entomophaga OX=935293 GN=kdpA PE=3 SV=1	3	tr|A0A3S6EVQ4|A0A3S6EVQ4_YERET	A0A3S6EVQ4	A0A3S6EVQ4	FALSE	FALSE	WT1_37deg	WT_37C	20230616_C32027_014_S522541_WT1_37deg_WT_37C	light	14.2532	1.54908e+06	20.2245
A0A3S6EVQ7	Transport permease protein OS=Yersinia entomophaga OX=935293 GN=PL78_01760 PE=3 SV=1	1	tr|A0A3S6EVQ7|A0A3S6EVQ7_YERET	A0A3S6EVQ7	A0A3S6EVQ7	FALSE	FALSE	LC3_37deg	LC_37C	20230616_C32027_002_S522546_LC3_37deg_LC_37C	light	13.2271	555234	19.1964
A0A3S6EVQ7	Transport permease protein OS=Yersinia entomophaga OX=935293 GN=PL78_01760 PE=3 SV=1	1	tr|A0A3S6EVQ7|A0A3S6EVQ7_YERET	A0A3S6EVQ7	A0A3S6EVQ7	FALSE	FALSE	WT1_25deg	WT_25C	20230616_C32027_003_S522535_WT1_25deg_WT_25C	light	13.2846	588045	19.0241
A0A3S6EVQ7	Transport permease protein OS=Yersinia entomophaga OX=935293 GN=PL78_01760 PE=3 SV=1	1	tr|A0A3S6EVQ7|A0A3S6EVQ7_YERET	A0A3S6EVQ7	A0A3S6EVQ7	FALSE	FALSE	LC2_25deg	LC_25C	20230616_C32027_004_S522539_LC2_25deg_LC_25C	light	12.727	336702	18.8579
A0A3S6EVQ7	Transport permease protein OS=Yersinia entomophaga OX=935293 GN=PL78_01760 PE=3 SV=1	1	tr|A0A3S6EVQ7|A0A3S6EVQ7_YERET	A0A3S6EVQ7	A0A3S6EVQ7	FALSE	FALSE	LC3_25deg	LC_25C	20230616_C32027_005_S522540_LC3_25deg_LC_25C	light	12.0854	177259	17.8181
A0A3S6EVQ7	Transport permease protein OS=Yersinia entomophaga OX=935293 GN=PL78_01760 PE=3 SV=1	1	tr|A0A3S6EVQ7|A0A3S6EVQ7_YERET	A0A3S6EVQ7	A0A3S6EVQ7	FALSE	FALSE	WT2_37deg	WT_37C	20230616_C32027_007_S522542_WT2_37deg_WT_37C	light	12.3921	240901	17.9982
A0A3S6EVQ7	Transport permease protein OS=Yersinia entomophaga OX=935293 GN=PL78_01760 PE=3 SV=1	1	tr|A0A3S6EVQ7|A0A3S6EVQ7_YERET	A0A3S6EVQ7	A0A3S6EVQ7	FALSE	FALSE	WT3_25deg	WT_25C	20230616_C32027_009_S522537_WT3_25deg_WT_25C	light	13.8478	1032780	19.7241
A0A3S6EVQ7	Transport permease protein OS=Yersinia entomophaga OX=935293 GN=PL78_01760 PE=3 SV=1	1	tr|A0A3S6EVQ7|A0A3S6EVQ7_YERET	A0A3S6EVQ7	A0A3S6EVQ7	FALSE	FALSE	WT2_25deg	WT_25C	20230616_C32027_010_S522536_WT2_25deg_WT_25C	light	14.172	1.42829e+06	19.8692
A0A3S6EVQ7	Transport permease protein OS=Yersinia entomophaga OX=935293 GN=PL78_01760 PE=3 SV=1	1	tr|A0A3S6EVQ7|A0A3S6EVQ7_YERET	A0A3S6EVQ7	A0A3S6EVQ7	FALSE	FALSE	LC1_25deg	LC_25C	20230616_C32027_013_S522538_LC1_25deg_LC_25C	light	13.1257	501673	20.1034
[truncated: 25,871 more rows]

## Sheet: raw_abundances_matrix
protein_Id	description	nrPeptides	fasta.id	Protein.Group.2	IDcolumn	CON	REV	isotopeLabel	LC1_25deg	LC1_37deg	LC2_25deg	LC2_37deg	LC3_25deg	LC3_37deg	WT1_25deg	WT1_37deg	WT2_25deg	WT2_37deg	WT3_25deg	WT3_37deg
[truncated: 2,440 more rows]

## Sheet: normalized_abundances_matrix
protein_Id	description	nrPeptides	fasta.id	Protein.Group.2	IDcolumn	CON	REV	isotopeLabel	LC1_25deg	LC1_37deg	LC2_25deg	LC2_37deg	LC3_25deg	LC3_37deg	WT1_25deg	WT1_37deg	WT2_25deg	WT2_37deg	WT3_25deg	WT3_37deg
[truncated: 2,440 more rows]

[truncated: 8 more sheets: diff_exp_analysis, formula, summary, missing_information, stats_normalized, stats_normalized_wide, stats_raw, stats_raw_wide]
